# Supplementary material for: SS18 regulates pluripotent-somatic transition through phase separation
Source: Nat Commun. 2021 Jul 2;12:4090. doi: 10.1038/s41467-021-24373-5 (PMC8253816; doi:10.1038/s41467-021-24373-5)
Supplement: Supplementary file 5 — Supplementary Data 1 [file 41467_2021_24373_MOESM5_ESM.xlsx]

## Sheet: Primers
Primers used in this research
Pluripotent genes	Direction	Sequence
mGapdh	F	AACTTTGGCATTGTGGAAGGGCTCA
	R	TTGGCAGCACCAGTGGATGCAGGGA
mNanog	F	CTCAAGTCCTGAGGCTGACA
	R	TGAAACCTGTCCTTGAGTGC
mEsrrb	F	TTTCTGGAACCCATGGAGAG
	R	AGCCAGCACCTCCTTCTACA
mKlf4	F	GACTATGCAGGCTGTGGCAA
	R	GGTAGTGCCTGGTCAGTTCA
BAF＆PBAF	Direction	Sequence
mSs18	F	GGCAAGGGCGAAATCACG
	R	GAGGCCTTCCCTTTGTTCTGAT
mDpf1	F	GAGCAAGATGGCCACGGT
	R	GTCTGCGAGTCGAGGAAAGG
mDpf2	F	TCCTGGAGGACCGGGATAAG
	R	GGGGTCGGGAGTCTTCTTTG
mBrd9	F	TTGGAGATGGAAGTCTGCTCT
	R	GCAACTTGCTAGACAGTGAACT
mGltscr1	F	AGAAGACCACCCTTGCCTTG
	R	CTCGGAAGACACTGGGACAG
mGltscr1l	F	CCTGTTGGAGCATCGTTTGC
	R	TAATCTGGCTGCTGTTAGGCA
mPbrm1	F	GAGACCTGCCCTATGAGTTGT
	R	TAGCGGCTCTCACAAAGCAG
mPhf10	F	ACAGCAACTTAAACCGGGAGC
	R	GTCGGCAACACTTTGTACTTTC
mBrd7	F	AGGAGGACATTCCAGGAGCC
	R	GCCCTGTTGGCTCTATTTGTGTA
mBrg1	F	CCAGCGTACGGCAGAAGATT
	R	GATCTTCACCTTGACGGAGCG
mSmarcd1	F	ATCCAGGAGGCCTTGAAACG
	R	CTCTTTTGCTTGGTGGCGTC
