# Supplementary material for: SS18 regulates pluripotent-somatic transition through phase separation
Source: Nat Commun. 2021 Jul 2;12:4090. doi: 10.1038/s41467-021-24373-5 (PMC8253816; doi:10.1038/s41467-021-24373-5)
Supplement: Supplementary file 6 — Supplementary Data 2 [file 41467_2021_24373_MOESM6_ESM.xlsx]

## Sheet: Primers
shRNA used in this research
	Direction	Sequence
mSs18	F	CCGGGCTCGCAGTATCAGCAGATATCTCGAGATATCTGCTGATACTGCGAGCTTTTTG
	R	AATTCAAAAAGCTCGCAGTATCAGCAGATATCTCGAGATATCTGCTGATACTGCGAGC
mDpf1	F	CCGGATCTGTGGGAAGAGATATAAGCTCGAGCTTATATCTCTTCCCACAGATTTTTTTG
	R	AATTCAAAAAAATCTGTGGGAAGAGATATAAGCTCGAGCTTATATCTCTTCCCACAGAT
mDpf2	F	CCGGCTTTCTTTCCCATCGATTAAACTCGAGTTTAATCGATGGGAAAGAAAGTTTTTG
	R	AATTCAAAAACTTTCTTTCCCATCGATTAAACTCGAGTTTAATCGATGGGAAAGAAAG
mBrd9	F	CCGGTGGACTTTGGCACGATGAAAGCTCGAGCTTTCATCGTGCCAAAGTCCATTTTTG
	R	AATTCAAAAATGGACTTTGGCACGATGAAAGCTCGAGCTTTCATCGTGCCAAAGTCCA
mGltscr1	F	CCGGGACAATTCTTGCCTAAGTTATCTCGAGATAACTTAGGCAAGAATTGTCTTTTTG
	R	AATTCAAAAAGACAATTCTTGCCTAAGTTATCTCGAGATAACTTAGGCAAGAATTGTC
mGltscr1l	F	CCGGGGCCATTGTTGTTCGTTAATTCTCGAGAATTAACGAACAACAATGGCCTTTTTG
	R	AATTCAAAAAGGCCATTGTTGTTCGTTAATTCTCGAGAATTAACGAACAACAATGGCC
mPbrm1	F	CCGGTGTGAAGTTGGTCCTAGTTTACTCGAGTAAACTAGGACCAACTTCACATTTTTG
	R	AATTCAAAAATGTGAAGTTGGTCCTAGTTTACTCGAGTAAACTAGGACCAACTTCACA
mPhf10	F	CCGGCCTGAGAGAATTAAACGTCATCTCGAGATGACGTTTAATTCTCTCAGGTTTTTG
	R	AATTCAAAAACCTGAGAGAATTAAACGTCATCTCGAGATGACGTTTAATTCTCTCAGG
mBrd7	F	CCGGGCAAAGATGATTCTGATTTAACTCGAGTTAAATCAGAATCATCTTTGCTTTTTG
	R	AATTCAAAAAGCAAAGATGATTCTGATTTAACTCGAGTTAAATCAGAATCATCTTTGC
mBrg1	F	CCGGTCGAGTCTCTACCAGCATTAACTCGAGTTAATGCTGGTAGAGACTCGATTTTTG
	R	AATTCAAAAATCGAGTCTCTACCAGCATTAACTCGAGTTAATGCTGGTAGAGACTCGA
mSmarcd1	F	CCGGCAAGCACTGTGGCAGTATATTCTCGAGAATATACTGCCACAGTGCTTGTTTTTG
	R	AATTCAAAAACAAGCACTGTGGCAGTATATTCTCGAGAATATACTGCCACAGTGCTTG
