# Supplementary material for: SS18 regulates pluripotent-somatic transition through phase separation
Source: Nat Commun. 2021 Jul 2;12:4090. doi: 10.1038/s41467-021-24373-5 (PMC8253816; doi:10.1038/s41467-021-24373-5)
Supplement: Supplementary file 7 — Supplementary Data 3 [file 41467_2021_24373_MOESM7_ESM.xlsx]

## Sheet: rep1_Input1_Input2_output.count
sgRNA	Gene	output	Input2	input1
MGLibA_25620	Igsf1	3	20	17
MGLibA_12206	Cst13	77	111	75
MGLibA_52509	Taar9	40	52	50
MGLibA_43169	Prss1	129	68	60
MGLibA_22851	Gpt	43	33	39
MGLibA_42773	Prkd3	11	21	12
MGLibA_63430	mmu-mir-6961	13	15	17
MGLibA_06150	B3gnt2	0	19	11
MGLibA_46561	Rrp7a	15	22	28
MGLibA_47097	Sbp	50	33	23
MGLibA_09261	Cd8b1	20	40	50
MGLibA_16188	Enoph1	50	51	39
MGLibA_29612	Lrrtm3	0	8	2
MGLibA_43743	Ptpn20	17	11	24
MGLibA_39005	Osbpl5	29	9	11
MGLibA_08183	Cav2	102	77	69
MGLibA_00307	1700013D24Rik	3	35	24
MGLibA_32744	Mxi1	80	69	65
MGLibA_52259	Syce1	24	74	48
MGLibA_53412	Tesc	7	53	35
MGLibA_23546	H2-M5	2	19	13
MGLibA_28616	Lcmt2	10	26	19
MGLibA_36442	Olfr1382	8	60	20
MGLibA_58667	Vmn2r22	22	24	21
MGLibA_31444	Mlf2	47	21	31
MGLibA_59304	Wdr3	0	4	3
MGLibA_23011	Grip2	2	34	35
MGLibA_37894	Olfr620	0	4	3
MGLibA_33326	Nbeal2	48	73	36
MGLibA_28744	Lemd3	119	38	15
MGLibA_04731	Apol8	25	16	11
MGLibA_48650	Ski	9	31	45
MGLibA_55230	Tnni3	0	6	1
MGLibA_00425	1700025G04Rik	81	19	15
MGLibA_24399	Hist3h2a	19	38	12
MGLibA_51151	Sprtn	49	12	6
MGLibA_64414	mmu-mir-129-2	123	86	83
MGLibA_62001	mmu-mir-214	0	2	1
MGLibA_23583	H2-T10	36	41	48
MGLibA_21079	Gm2022	0	22	7
MGLibA_36994	Olfr243	7	12	6
MGLibA_14335	Dmgdh	9	32	17
MGLibA_65561	mmu-mir-3102	42	72	68
MGLibA_17677	Fam81a	6	15	9
MGLibA_51381	Srsf1	8	11	17
MGLibA_52448	Sytl4	9	17	7
MGLibA_20387	Gm1140	37	77	81
MGLibA_38241	Olfr749	39	18	19
MGLibA_12219	Cst8	1	28	19
MGLibA_42365	Ppp1r3e	1	19	22
MGLibA_46324	Rpp30	36	92	80
MGLibA_16811	Exoc5	29	60	39
MGLibA_28525	Lbr	27	50	55
MGLibA_60028	Zbtb16	164	74	59
MGLibA_11702	Cpn1	73	14	18
MGLibA_10256	Chmp4b	13	14	25
MGLibA_26631	Izumo4	157	42	42
MGLibA_49070	Slc25a31	39	16	7
MGLibA_16909	F13a1	38	28	14
MGLibA_47576	Sec31b	0	2	2
MGLibA_23788	Hbb-bt	0	9	5
MGLibA_53972	Tktl2	2	15	8
MGLibA_15701	Ehbp1l1	4	22	18
MGLibA_63606	mmu-mir-125a	2	9	10
MGLibA_08259	Cbx8	1	34	23
MGLibA_48143	Sfxn1	0	11	6
MGLibA_48803	Slc16a2	20	45	32
MGLibA_35796	Olfr1136	1	12	12
MGLibA_66942	NonTargetingControlGuideForMouse_0537	20	8	8
MGLibA_48769	Slc14a2	32	16	28
MGLibA_00750	2300003K06Rik	0	2	2
MGLibA_61673	Znrf3	4	25	21
MGLibA_08031	Car8	23	67	47
MGLibA_51223	Sptssb	106	93	84
MGLibA_59844	Xylt1	0	6	3
MGLibA_00476	1700034O15Rik	10	11	9
MGLibA_07535	C330027C09Rik	156	72	49
MGLibA_07746	Cadm3	7	14	20
MGLibA_39175	Oxgr1	0	0	1
MGLibA_28784	Lep	4	8	12
MGLibA_17380	Fam195a	3	46	34
MGLibA_51066	Spock3	63	56	44
MGLibA_66821	NonTargetingControlGuideForMouse_0416	33	83	84
MGLibA_00303	1700012P22Rik	13	12	13
MGLibA_43421	Psmb8	60	79	38
MGLibA_47695	Sema5a	6	29	23
MGLibA_59193	Wbp1	32	42	54
MGLibA_29689	Lst1	64	39	52
MGLibA_15879	Eif4enif1	21	31	20
MGLibA_25455	Ifnb1	20	6	5
MGLibA_39163	Oxa1l	27	31	24
MGLibA_40371	Peli1	9	8	8
MGLibA_17141	Fam131a	31	9	14
MGLibA_50973	Spin2-ps1	0	2	0
MGLibA_18788	Foxi2	0	15	16
MGLibA_17591	Fam53b	75	62	51
MGLibA_02657	Acot10	13	52	61
MGLibA_56829	Uba3	0	10	10
MGLibA_09636	Cdr1	40	23	29
MGLibA_03760	Aldh1a7	9	13	9
MGLibA_02805	Actg2	50	81	75
MGLibA_13298	Dazap2	74	26	32
MGLibA_21752	Gm5934	4	18	15
MGLibA_26533	Itgbl1	0	12	12
MGLibA_00564	1700101E01Rik	11	28	24
MGLibA_58981	Vps29	26	31	45
MGLibA_15662	Egfl6	164	49	57
MGLibA_51669	Stard4	5	22	18
MGLibA_40037	Pcyt1b	68	48	30
MGLibA_34127	Nkx2-2	7	8	3
MGLibA_25195	Hykk	33	58	25
MGLibA_64287	mmu-mir-7578	8	20	17
MGLibA_07202	Brinp3	1	34	27
MGLibA_67239	NonTargetingControlGuideForMouse_0834	80	86	90
MGLibA_43188	Prss29	29	69	71
MGLibA_25046	Hspa8	2	27	15
MGLibA_61864	mmu-mir-6349	0	10	7
MGLibA_43119	Prrc1	7	15	9
MGLibA_31783	Mplkip	0	19	14
MGLibA_09649	Cds1	13	79	59
MGLibA_30172	Man2c1	63	79	54
MGLibA_51559	St3gal5	13	65	47
MGLibA_42921	Prnd	113	35	22
MGLibA_28187	Krtap27-1	11	25	32
MGLibA_23620	H2afy	0	2	0
MGLibA_06128	B3galt4	0	17	20
MGLibA_29131	Lmod3	13	4	10
MGLibA_02749	Acsl1	21	22	27
MGLibA_63630	mmu-mir-3082	61	43	42
MGLibA_44907	Rbx1	19	20	23
MGLibA_56176	Tsg101	6	20	16
MGLibA_26379	Isca2	6	12	29
MGLibA_32047	Mrpl32	5	5	8
MGLibA_02329	Abcb9	16	21	11
MGLibA_24282	Hist1h2bh	9	13	17
MGLibA_36678	Olfr147	71	71	79
MGLibA_46294	Rpl9	4	3	4
MGLibA_64099	mmu-mir-466c-1	212	142	92
MGLibA_25126	Htr4	2	4	7
MGLibA_35083	Numa1	0	5	8
MGLibA_65699	mmu-mir-7240	1	2	12
MGLibA_55791	Trim35	6	18	10
MGLibA_58858	Vmn2r81	2	10	13
MGLibA_13690	Decr1	0	7	2
MGLibA_39516	Parg	5	36	21
MGLibA_66500	NonTargetingControlGuideForMouse_0095	5	15	5
MGLibA_50432	Snx1	109	39	23
MGLibA_17491	Fam221b	0	3	4
MGLibA_53433	Tet3	10	57	59
MGLibA_07669	Cacna1f	8	38	22
MGLibA_29329	Lrmp	65	56	45
MGLibA_29437	Lrrc30	61	39	19
MGLibA_56179	Tsga10	21	23	18
MGLibA_10046	Cfc1	19	23	25
MGLibA_41275	Pla2r1	0	15	6
MGLibA_14999	Dtnbp1	53	31	30
MGLibA_38754	Olfr975	15	5	11
MGLibA_17105	Fam120b	74	114	119
MGLibA_01188	4930402F06Rik	31	17	18
MGLibA_59642	Wrn	1	1	7
MGLibA_04898	Arhgap15	3	21	14
MGLibA_62775	mmu-mir-370	35	30	29
MGLibA_48011	Setd2	3	40	24
MGLibA_62018	mmu-mir-7683	0	7	7
MGLibA_21131	Gm20831	21	42	33
MGLibA_51439	Ssh1	38	27	29
MGLibA_05469	Asic1	17	29	20
MGLibA_08010	Car2	71	19	21
MGLibA_17268	Fam169a	31	13	9
MGLibA_06591	Bbs10	11	44	52
MGLibA_66349	mmu-mir-6383	56	69	51
MGLibA_09151	Cd37	24	71	71
MGLibA_46675	Rtkn	22	67	60
MGLibA_40587	Pglyrp4	3	23	25
MGLibA_37285	Olfr372	29	29	29
MGLibA_14612	Dner	0	2	8
MGLibA_30073	Magee2	14	35	20
MGLibA_52002	Suclg2	11	32	16
MGLibA_13916	Dennd4c	24	29	37
MGLibA_25127	Htr4	0	11	5
MGLibA_39125	Otud5	6	67	38
MGLibA_61360	Zfp935	32	36	17
MGLibA_07303	Btbd7	15	18	9
MGLibA_37846	Olfr603	50	82	55
MGLibA_56499	Ttll10	8	14	23
MGLibA_57165	Ufd1l	26	19	21
MGLibA_35984	Olfr1214	26	26	23
MGLibA_61458	Zfp9	40	23	23
MGLibA_50006	Smarcd1	1	13	5
MGLibA_03442	Agpat9	31	26	27
MGLibA_64720	mmu-mir-3471-2	0	2	1
MGLibA_25817	Il1rl1	0	8	4
MGLibA_37301	Olfr380	22	30	33
MGLibA_37477	Olfr461	23	8	6
MGLibA_11265	Col12a1	39	13	10
MGLibA_62613	mmu-mir-6387	14	15	19
MGLibA_52615	Taf6l	3	13	13
MGLibA_16279	Epb4.1l4a	11	36	41
MGLibA_59001	Vps37b	33	57	34
MGLibA_30643	Mcl1	7	14	10
MGLibA_31936	Mrgprg	77	28	24
MGLibA_57376	Upf2	35	42	36
MGLibA_50613	Sox14	14	30	32
MGLibA_52861	Tbc1d10a	28	11	8
MGLibA_23944	Hebp2	28	39	14
MGLibA_23308	Gtpbp1	4	22	28
MGLibA_22488	Gpha2	78	148	105
MGLibA_17851	Fbll1	20	10	12
MGLibA_44318	Rac2	27	42	35
MGLibA_66472	NonTargetingControlGuideForMouse_0067	59	45	30
MGLibA_34717	Nrap	0	18	19
MGLibA_49754	Slc8b1	45	28	29
MGLibA_30387	Mapkap1	60	80	63
MGLibA_34229	Nlrp6	67	28	19
MGLibA_34327	Noa1	16	13	25
MGLibA_16093	Eml1	42	43	32
MGLibA_09051	Cd209a	25	22	18
MGLibA_66647	NonTargetingControlGuideForMouse_0242	6	9	8
MGLibA_18123	Fcer1g	0	10	0
MGLibA_40768	Phlpp2	47	64	65
MGLibA_07316	Btd	1	9	12
MGLibA_33726	Nek4	23	29	46
MGLibA_04255	Ankrd29	52	27	26
MGLibA_08577	Ccdc54	101	83	89
MGLibA_20454	Gm11757	22	38	25
MGLibA_50549	Sorbs1	0	1	0
MGLibA_06482	Bag3	49	16	12
MGLibA_42145	Ppef2	30	21	13
MGLibA_06764	Bdh1	11	17	17
MGLibA_44862	Rbms3	7	17	3
MGLibA_14563	Dnajc5g	0	0	5
MGLibA_50792	Spata2l	13	2	3
MGLibA_57588	Usp34	29	65	59
MGLibA_57690	Utp18	40	47	52
MGLibA_44126	Rab21	5	24	25
MGLibA_39158	Ovol2	32	54	39
MGLibA_38248	Olfr761	11	20	17
MGLibA_28374	Lag3	3	2	3
MGLibA_62862	mmu-mir-381	0	1	1
MGLibA_61857	mmu-mir-6897	10	28	39
MGLibA_09550	Cdk5r2	0	5	3
MGLibA_19315	Gadd45a	87	45	62
MGLibA_48021	Setd5	2	9	3
MGLibA_17933	Fbxl6	35	13	5
MGLibA_00070	1110004F10Rik	4	55	41
MGLibA_54016	Tll2	40	76	32
MGLibA_44280	Rabep2	2	29	19
MGLibA_59583	Wnt16	0	4	3
MGLibA_57440	Urad	7	17	8
MGLibA_06663	Bckdhb	25	63	66
MGLibA_13224	Dact1	3	9	14
MGLibA_35963	Olfr1206	7	17	17
MGLibA_58862	Vmn2r82	42	38	32
MGLibA_21212	Gm21950	19	17	17
MGLibA_47285	Sclt1	2	31	19
MGLibA_41629	Pmch	0	4	3
MGLibA_46496	Rqcd1	10	22	16
MGLibA_64589	mmu-mir-8120	13	3	1
MGLibA_00881	2410127L17Rik	18	45	65
MGLibA_47040	Sash1	30	15	16
MGLibA_47813	Serpina1e	0	10	5
MGLibA_08898	Ccny	5	17	12
MGLibA_37571	Olfr494	38	73	72
MGLibA_62351	mmu-mir-6921	66	60	60
MGLibA_10457	Cic	0	5	4
MGLibA_30816	Med14	0	6	6
MGLibA_24495	Hmgcs1	21	29	27
MGLibA_07720	Cacng5	6	44	43
MGLibA_62898	mmu-mir-154	0	17	10
MGLibA_26157	Ints7	10	1	11
MGLibA_37318	Olfr38	57	70	45
MGLibA_26362	Irx3	0	11	13
MGLibA_59183	Was	0	4	0
MGLibA_41104	Pitpnm3	14	12	9
MGLibA_56273	Tspan8	0	5	7
MGLibA_33127	Naaa	6	23	22
MGLibA_31877	Mre11a	9	15	34
MGLibA_60592	Zfp2	57	59	48
MGLibA_49122	Slc25a47	216	67	65
MGLibA_11577	Cox20	0	14	10
MGLibA_09477	Cdh9	52	15	17
MGLibA_62433	mmu-mir-3971	8	18	17
MGLibA_51836	Stmnd1	0	4	10
MGLibA_61989	mmu-mir-1843b	12	13	13
MGLibA_51470	Ssrp1	4	19	24
MGLibA_39129	Otud6a	58	43	45
MGLibA_13842	Defb42	19	60	39
MGLibA_04474	Aox3	13	32	29
MGLibA_29802	Ly6g6f	15	23	15
MGLibA_51670	Stard4	2	1	1
MGLibA_63268	mmu-mir-6391	79	77	51
MGLibA_23746	Haus6	3	9	12
MGLibA_59111	Vwa1	1	12	2
MGLibA_33105	Naa16	1	1	2
MGLibA_05603	Atf6b	3	2	2
MGLibA_02785	Acss3	23	33	27
MGLibA_59272	Wdr25	32	15	11
MGLibA_32378	Msx3	30	39	26
MGLibA_10278	Chodl	77	102	65
MGLibA_17437	Fam210b	20	27	35
MGLibA_29078	Lmbr1l	26	55	26
MGLibA_56894	Ube2d2a	10	28	19
MGLibA_29467	Lrrc42	45	28	24
MGLibA_48951	Slc22a29	6	13	11
MGLibA_12615	Cxxc5	44	44	33
MGLibA_48824	Slc16a9	52	14	6
MGLibA_55908	Triml1	1	21	10
MGLibA_31168	Mfsd4	60	52	54
MGLibA_08549	Ccdc3	0	19	22
MGLibA_46669	Rtfdc1	27	22	32
MGLibA_35795	Olfr1136	35	48	45
MGLibA_54983	Tmprss12	33	31	14
MGLibA_10856	Clock	0	0	2
MGLibA_63204	mmu-mir-6539	6	32	20
MGLibA_06727	Bcl7a	0	7	0
MGLibA_22122	Gmds	8	6	9
MGLibA_02851	Actr2	41	36	21
MGLibA_49003	Slc25a10	60	50	60
MGLibA_67321	NonTargetingControlGuideForMouse_0916	15	12	11
MGLibA_23220	Gstt4	1	12	20
MGLibA_09231	Cd79a	21	16	11
MGLibA_22576	Gpr133	0	1	1
MGLibA_30090	Magi3	6	20	9
MGLibA_36888	Olfr196	14	26	24
MGLibA_51302	Srm	14	4	3
MGLibA_44967	Rcsd1	48	24	13
MGLibA_62058	mmu-mir-29b-2	48	75	49
MGLibA_40368	Peg3	39	22	27
MGLibA_37704	Olfr549	4	29	33
MGLibA_38392	Olfr818	21	15	5
MGLibA_62807	mmu-mir-323	42	49	41
MGLibA_26523	Itgb5	10	2	7
MGLibA_08281	Ccbe1	10	26	29
MGLibA_50715	Spag11a	37	5	6
MGLibA_38073	Olfr68	82	113	60
MGLibA_02525	Acacb	14	20	17
MGLibA_44041	Qsox1	179	129	118
MGLibA_02373	Abce1	9	2	5
MGLibA_09311	Cdc25a	19	25	18
MGLibA_09118	Cd300e	109	73	56
MGLibA_64236	mmu-mir-466l	131	128	98
MGLibA_45617	Ring1	0	6	3
MGLibA_66726	NonTargetingControlGuideForMouse_0321	0	7	3
MGLibA_23157	Gss	0	1	6
MGLibA_55335	Tomm7	75	129	101
MGLibA_30609	Mc5r	24	41	50
MGLibA_25255	Icmt	0	3	5
MGLibA_22817	Gprc5d	84	64	56
MGLibA_66482	NonTargetingControlGuideForMouse_0077	2	12	9
MGLibA_62355	mmu-mir-6922	20	49	23
MGLibA_47214	Scgb1b27	49	16	22
MGLibA_43447	Psmd10	2	11	3
MGLibA_41133	Pja2	27	50	53
MGLibA_64329	mmu-mir-8093	43	45	45
MGLibA_12525	Cwf19l1	1	23	13
MGLibA_48936	Slc22a22	12	60	64
MGLibA_48799	Slc16a14	23	23	25
MGLibA_39168	Oxct1	8	15	15
MGLibA_32207	Mrps6	13	26	14
MGLibA_13138	D430041D05Rik	2	2	0
MGLibA_21246	Gm2927	33	39	17
MGLibA_34970	Nuak2	46	58	38
MGLibA_30028	Magea3	5	31	27
MGLibA_34239	Nlrp9c	10	28	28
MGLibA_39410	Pam	30	29	41
MGLibA_54330	Tmem135	0	1	4
MGLibA_65451	mmu-mir-5121	72	78	79
MGLibA_38108	Olfr700	44	58	40
MGLibA_02816	Actl6a	0	4	2
MGLibA_63742	mmu-mir-6420	0	6	6
MGLibA_53901	Timm50	2	32	18
MGLibA_39586	Pate2	25	51	48
MGLibA_60072	Zbtb37	2	12	9
MGLibA_17231	Fam161a	13	23	27
MGLibA_10665	Cldn4	23	34	20
MGLibA_24182	Hip1r	50	47	34
MGLibA_18741	Foxa3	8	17	15
MGLibA_21660	Gm5592	19	46	40
MGLibA_39628	Pax9	0	6	7
MGLibA_07300	Btbd6	39	16	14
MGLibA_16121	Emr1	37	48	33
MGLibA_57980	Vmn1r121	46	58	36
MGLibA_09804	Cenpf	6	31	37
MGLibA_55916	Trio	18	38	23
MGLibA_17182	Fam13c	16	39	26
MGLibA_47341	Scn9a	0	8	12
MGLibA_11696	Cplx4	71	62	55
MGLibA_13700	Dedd	112	101	82
MGLibA_36126	Olfr1262	36	6	3
MGLibA_59845	Xylt2	16	57	55
MGLibA_55227	Tnni3k	45	2	5
MGLibA_40527	Pfpl	0	1	1
MGLibA_05838	Atp5o	33	41	29
MGLibA_37716	Olfr552	44	33	38
MGLibA_54481	Tmem184c	7	63	63
MGLibA_65374	mmu-mir-343	2	19	11
MGLibA_17590	Fam53b	6	40	36
MGLibA_29452	Lrrc39	31	40	35
MGLibA_30428	Mark2	6	4	11
MGLibA_33471	Ndel1	101	52	55
MGLibA_41918	Polr2l	60	27	17
MGLibA_32520	Mtmr4	2	32	14
MGLibA_21869	Gm6878	157	31	25
MGLibA_21032	Gm17660	95	104	81
MGLibA_60753	Zfp422	9	33	33
MGLibA_42493	Ppwd1	24	18	12
MGLibA_53239	Tctex1d4	125	43	55
MGLibA_03039	Adamts18	31	54	34
MGLibA_16525	Erlin1	62	45	33
MGLibA_00155	1300017J02Rik	125	109	77
MGLibA_22769	Gpr75	32	6	2
MGLibA_16759	Evi5l	1	16	15
MGLibA_54285	Tmem123	25	13	11
MGLibA_36581	Olfr1437	5	16	21
MGLibA_65472	mmu-mir-344d-2	51	100	98
MGLibA_06327	BC035044	23	16	19
MGLibA_11621	Cox7b	11	66	43
MGLibA_23156	Gss	9	10	3
MGLibA_19219	Gab1	22	13	28
MGLibA_52874	Tbc1d14	41	58	46
MGLibA_21721	Gm5820	164	118	78
MGLibA_34202	Nlrp2	19	39	15
MGLibA_19205	G6pc3	64	48	54
MGLibA_30639	Mchr1	4	20	21
MGLibA_39556	Parp4	19	16	16
MGLibA_18097	Fbxw2	3	37	19
MGLibA_54855	Tmem70	3	6	12
MGLibA_36101	Olfr1255	0	2	4
MGLibA_21791	Gm6121	74	89	86
MGLibA_65600	mmu-mir-7686	0	5	7
MGLibA_33090	N6amt1	2	3	3
MGLibA_09538	Cdk2ap2	8	19	16
MGLibA_49713	Slc7a15	34	38	69
MGLibA_26075	Inpp5b	84	15	11
MGLibA_04783	Aqp1	33	58	64
MGLibA_57636	Usp4	6	8	5
MGLibA_67123	NonTargetingControlGuideForMouse_0718	386	22	16
MGLibA_61241	Zfp808	0	0	6
MGLibA_11436	Comp	33	84	76
MGLibA_25515	Ift57	65	82	57
MGLibA_48115	Sfrs18	30	22	22
MGLibA_08209	Cbln2	2	37	45
MGLibA_21653	Gm5549	1	12	11
MGLibA_22101	Gm9839	82	21	36
MGLibA_24861	Hrnr	0	16	7
MGLibA_04278	Ankrd35	19	21	31
MGLibA_51603	St8sia3	10	46	32
MGLibA_35089	Numb	0	12	13
MGLibA_18168	Fcrl1	11	30	19
MGLibA_66088	mmu-mir-221	22	12	7
MGLibA_12645	Cyb5r3	9	18	14
MGLibA_53058	Tcaim	0	6	6
MGLibA_65520	mmu-mir-211	73	58	50
MGLibA_51504	Ssu72	8	12	7
MGLibA_06997	Bmp7	1	29	30
MGLibA_44770	Rbm18	4	14	5
MGLibA_29733	Ltn1	0	21	13
MGLibA_40729	Phip	45	23	22
MGLibA_58183	Vmn1r19	45	36	31
MGLibA_14089	Dhrs7	39	24	10
MGLibA_10830	Clmn	19	54	36
MGLibA_57882	Vhl	27	45	52
MGLibA_22537	Gpr111	12	8	1
MGLibA_58421	Vmn1r55	32	67	52
MGLibA_65889	mmu-mir-7081	98	48	35
MGLibA_01602	4933430I17Rik	1	15	13
MGLibA_16100	Eml3	59	40	27
MGLibA_31888	Mrgpra1	9	30	25
MGLibA_22258	Gng7	0	18	34
MGLibA_14599	Dnase1	49	47	37
MGLibA_06056	Avpr2	67	29	21
MGLibA_47370	Scpep1	13	15	16
MGLibA_42181	Ppie	12	21	25
MGLibA_32108	Mrpl50	6	18	13
MGLibA_05606	Atf6	3	54	50
MGLibA_27203	Kdelc2	49	38	48
MGLibA_09345	Cdc42ep1	39	49	42
MGLibA_22799	Gpr98	0	6	7
MGLibA_08780	Ccl27a	67	16	20
MGLibA_08979	Cct7	13	34	52
MGLibA_40873	Pigc	92	71	65
MGLibA_42136	Ppcs	0	5	6
MGLibA_48454	Siah1b	55	28	18
MGLibA_40950	Pik3c2b	1	30	12
MGLibA_07528	C330018D20Rik	43	59	57
MGLibA_34709	Nr5a2	16	32	23
MGLibA_22494	Gphn	8	7	12
MGLibA_05992	Atxn2l	21	7	11
MGLibA_07981	Capza2	89	128	115
MGLibA_46348	Rps10	79	42	34
MGLibA_13378	Dcaf7	18	7	9
MGLibA_01180	4922501L14Rik	31	49	36
MGLibA_07997	Car12	13	12	24
MGLibA_31461	Mllt10	19	44	30
MGLibA_28152	Krtap17-1	16	38	30
MGLibA_41531	Plk4	15	42	28
MGLibA_65252	mmu-mir-7041	15	7	8
MGLibA_39798	Pcdhb16	2	18	17
MGLibA_63076	mmu-mir-9-2	8	16	13
MGLibA_29122	Lmo7	25	46	41
MGLibA_53727	Them5	0	1	0
MGLibA_00947	2610507B11Rik	2	12	7
MGLibA_49714	Slc7a15	5	25	17
MGLibA_49571	Slc4a5	24	35	22
MGLibA_16667	Esx1	18	25	22
MGLibA_09441	Cdh20	20	23	34
MGLibA_21450	Gm4763	0	13	7
MGLibA_47513	Sec11c	40	22	23
MGLibA_08702	Ccdc90b	10	43	36
MGLibA_62854	mmu-mir-376a	0	0	3
MGLibA_01599	4933428G20Rik	25	61	59
MGLibA_60594	Zfp2	40	27	19
MGLibA_05543	Astn1	3	40	29
MGLibA_49170	Slc26a9	71	22	12
MGLibA_59931	Ypel2	12	32	15
MGLibA_56816	Uap1	8	18	10
MGLibA_58395	Vmn1r47	9	8	1
MGLibA_13404	Dcdc2c	10	28	16
MGLibA_02067	AI314180	9	14	20
MGLibA_04969	Arhgap4	50	11	11
MGLibA_45528	Rhox6	27	67	36
MGLibA_38060	Olfr685	37	54	49
MGLibA_09019	Cd177	14	13	9
MGLibA_25628	Igsf3	19	25	7
MGLibA_03437	Agpat5	62	47	55
MGLibA_02509	Abtb2	0	4	6
MGLibA_43412	Psmb5	4	18	24
MGLibA_46063	Ror1	59	31	23
MGLibA_39367	Pak2	27	32	35
MGLibA_11063	Cnksr1	17	25	30
MGLibA_28365	Lactbl1	1	16	10
MGLibA_10376	Chst10	3	37	24
MGLibA_05770	Atp2a3	42	76	64
MGLibA_36463	Olfr1389	7	41	16
MGLibA_52762	Tas2r115	0	14	8
MGLibA_44929	Rcbtb2	63	27	22
MGLibA_01754	7420461P10Rik	10	11	19
MGLibA_18271	Fga	0	2	5
MGLibA_32946	Myo1b	33	15	21
MGLibA_64929	mmu-mir-200b	13	58	51
MGLibA_21705	Gm5771	6	14	9
MGLibA_61470	Zfr2	18	15	8
MGLibA_06693	Bcl2l11	5	14	11
MGLibA_59641	Wrn	59	56	32
MGLibA_47280	Scimp	91	31	28
MGLibA_12786	Cyp2c39	54	41	30
MGLibA_64581	mmu-mir-6379	1	1	11
MGLibA_04596	Apcs	8	17	17
MGLibA_15803	Eif2s3y	2	6	13
MGLibA_32683	Mup6	54	50	54
MGLibA_63844	mmu-mir-694	0	2	0
MGLibA_27106	Kcns1	88	76	79
MGLibA_47100	Sbsn	10	15	9
MGLibA_35047	Nudt2	0	15	9
MGLibA_52518	Tab3	46	52	33
MGLibA_37859	Olfr609	7	4	5
MGLibA_33779	Neto1	58	29	38
MGLibA_65853	mmu-mir-7080	11	16	12
MGLibA_32521	Mtmr6	5	6	7
MGLibA_67334	NonTargetingControlGuideForMouse_0929	5	26	17
MGLibA_42804	Prl2c1	37	59	63
MGLibA_45992	Rnf7	9	10	16
MGLibA_29145	Lmx1b	2	12	4
MGLibA_37237	Olfr352	0	8	5
MGLibA_39630	Pax9	27	32	20
MGLibA_47420	Sdad1	75	17	40
MGLibA_23222	Gstz1	22	33	20
MGLibA_04952	Arhgap33	34	45	28
MGLibA_58166	Vmn1r194	17	28	33
MGLibA_35587	Olfr1045	72	53	86
MGLibA_26539	Itih2	16	22	6
MGLibA_51963	Stxbp1	48	93	95
MGLibA_15531	Eef1b2	9	17	17
MGLibA_66924	NonTargetingControlGuideForMouse_0519	23	19	9
MGLibA_42606	Prdm6	44	48	37
MGLibA_48295	Sh3d21	26	26	19
MGLibA_28025	Krt33b	18	24	17
MGLibA_26651	Jak1	243	29	32
MGLibA_65436	mmu-mir-707	63	95	89
MGLibA_27123	Kcnu1	36	42	33
MGLibA_19529	Gatad2a	62	161	107
MGLibA_43238	Prss45	13	34	40
MGLibA_05610	Atf7ip	49	37	32
MGLibA_62250	mmu-mir-6915	76	37	28
MGLibA_59833	Xrra1	8	16	15
MGLibA_19653	Gcn1l1	43	52	51
MGLibA_38070	Olfr689	4	21	5
MGLibA_17389	Fam196b	0	5	3
MGLibA_06088	Azin1	52	31	37
MGLibA_32259	Ms4a5	62	45	38
MGLibA_46415	Rps29	0	0	6
MGLibA_56518	Ttll3	35	38	16
MGLibA_35940	Olfr1199	7	27	17
MGLibA_39753	Pcdha4-g	53	89	73
MGLibA_52813	Tas2r136	36	33	21
MGLibA_35583	Olfr1043	2	17	8
MGLibA_47053	Sat2	526	14	7
MGLibA_19259	Gabra3	73	37	31
MGLibA_06614	Bbs9	35	21	20
MGLibA_27661	Klhl42	63	40	67
MGLibA_45442	Rhou	73	49	35
MGLibA_31207	Mgat3	24	27	35
MGLibA_42503	Pqlc1	11	17	28
MGLibA_43264	Prss56	151	56	62
MGLibA_41732	Pnpla2	212	41	30
MGLibA_53434	Tet3	1	14	12
MGLibA_37740	Olfr55	9	19	15
MGLibA_20159	Glrx5	94	42	47
MGLibA_28721	Lect2	18	14	23
MGLibA_21299	Gm3417	72	32	17
MGLibA_47930	Serpinb9e	152	62	58
MGLibA_29357	Lrp4	0	20	30
MGLibA_37847	Olfr603	9	13	7
MGLibA_13935	Depdc1a	187	46	53
MGLibA_42589	Prdm16	30	31	21
MGLibA_13466	Dctn2	5	24	15
MGLibA_47445	Sdccag8	1	4	5
MGLibA_37648	Olfr524	58	48	26
MGLibA_63963	mmu-mir-107	10	33	55
MGLibA_38174	Olfr727	50	18	20
MGLibA_15176	Dync1li1	103	26	30
MGLibA_42023	Pot1a	7	12	16
MGLibA_32206	Mrps6	0	10	14
MGLibA_29311	Lrig1	19	46	33
MGLibA_38467	Olfr853	65	24	26
MGLibA_42182	Ppie	15	34	24
MGLibA_05271	Arpp21	85	78	53
MGLibA_22437	Gpatch3	24	17	33
MGLibA_37137	Olfr311	96	73	72
MGLibA_05500	Aspa	15	14	9
MGLibA_46735	Rundc3a	3	6	4
MGLibA_04521	Ap3b1	88	41	41
MGLibA_00888	2410141K09Rik	15	25	19
MGLibA_55922	Trip11	36	26	31
MGLibA_01162	4921524L21Rik	8	50	37
MGLibA_29675	Lsmd1	0	19	21
MGLibA_03668	Akr1b10	54	32	38
MGLibA_23590	H2-T24	5	14	25
MGLibA_23941	Hebp1	56	37	16
MGLibA_19277	Gabrb3	0	2	3
MGLibA_01226	4930427A07Rik	40	67	50
MGLibA_00653	1810046K07Rik	7	66	59
MGLibA_51583	St6galnac4	17	3	2
MGLibA_12472	Cul2	33	67	43
MGLibA_07759	Cad	0	2	1
MGLibA_27834	Klrb1	3	13	8
MGLibA_61490	Zfyve1	36	36	19
MGLibA_63490	mmu-mir-301b	28	22	36
MGLibA_23177	Gstm1	23	49	33
MGLibA_47426	Sdc2	0	7	7
MGLibA_21226	Gm2696	55	6	4
MGLibA_67001	NonTargetingControlGuideForMouse_0596	0	14	15
MGLibA_23780	Hbb-bh1	54	15	10
MGLibA_54047	Tlr6	0	8	9
MGLibA_60397	Zfp105	2	6	7
MGLibA_55833	Trim46	0	1	2
MGLibA_25802	Il1r1	61	57	36
MGLibA_42253	Ppme1	1	0	0
MGLibA_65006	mmu-mir-6415	37	20	15
MGLibA_30309	Map4k5	5	7	14
MGLibA_37180	Olfr328	24	0	0
MGLibA_21549	Gm5111	0	12	3
MGLibA_26017	Ing3	13	38	36
MGLibA_44480	Ranbp3l	0	0	6
MGLibA_30325	Map7	2	26	14
MGLibA_42488	Ppt2	10	25	25
MGLibA_22706	Gpr33	8	24	35
MGLibA_03791	Aldh5a1	2	11	7
MGLibA_16181	Eno3	29	38	21
MGLibA_07263	Bspry	23	33	29
MGLibA_06550	Barx1	33	38	29
MGLibA_30276	Map3k4	8	18	13
MGLibA_16092	Emilin3	99	64	31
MGLibA_64455	mmu-mir-6339	69	61	50
MGLibA_12639	Cyb5r1	0	25	11
MGLibA_00935	2610044O15Rik8	50	58	51
MGLibA_35278	Oas1f	140	49	37
MGLibA_38059	Olfr685	11	21	19
MGLibA_16274	Epb4.1l2	0	11	9
MGLibA_49410	Slc38a1	0	9	16
MGLibA_39114	Otub2	8	11	5
MGLibA_04146	Angptl4	9	15	13
MGLibA_00180	1600014C10Rik	4	4	3
MGLibA_29313	Lrig1	81	89	72
MGLibA_07963	Capns2	20	37	25
MGLibA_43572	Ptch2	144	133	109
MGLibA_04824	Arcn1	19	38	46
MGLibA_44790	Rbm27	23	9	12
MGLibA_47538	Sec16b	38	16	20
MGLibA_15717	Ehd4	23	22	18
MGLibA_30953	Meox2	19	27	14
MGLibA_52399	Syt13	9	25	41
MGLibA_45130	Rerg	1	34	23
MGLibA_37095	Olfr295	0	6	3
MGLibA_42550	Pramel7	1	9	5
MGLibA_03689	Akr1c18	15	40	28
MGLibA_48785	Slc16a10	37	44	39
MGLibA_66806	NonTargetingControlGuideForMouse_0401	20	34	36
MGLibA_53764	Thoc6	1	22	6
MGLibA_47355	Sco1	24	25	18
MGLibA_15229	Dysf	0	14	11
MGLibA_44789	Rbm26	12	49	40
MGLibA_28032	Krt35	41	39	26
MGLibA_48380	Shfm1	28	61	39
MGLibA_08198	Cblb	5	9	3
MGLibA_35615	Olfr1055	0	21	11
MGLibA_00057	2021-09-11	43	15	19
MGLibA_39235	P2ry2	0	3	4
MGLibA_42749	Prkcg	52	60	54
MGLibA_40772	Phospho1	27	26	20
MGLibA_15960	Elk4	0	6	8
MGLibA_27000	Kcnj2	73	37	55
MGLibA_59575	Wnt10b	2	2	2
MGLibA_26298	Irf2bp1	27	7	8
MGLibA_01336	4930522H14Rik	13	15	17
MGLibA_15178	Dync1li2	50	44	37
MGLibA_66006	mmu-mir-135a-1	19	20	14
MGLibA_43632	Ptges	28	26	16
MGLibA_44865	Rbmx2	0	1	5
MGLibA_55734	Trim16	20	39	27
MGLibA_46449	Rps6ka6	13	43	54
MGLibA_64855	mmu-mir-7119	13	28	27
MGLibA_29306	Lrguk	120	101	68
MGLibA_01353	4930529M08Rik	58	17	8
MGLibA_10955	Cmklr1	39	88	80
MGLibA_41694	Pnlip	25	32	32
MGLibA_50232	Smyd3	1	4	5
MGLibA_55797	Trim37	9	21	13
MGLibA_24855	Hrh4	0	10	8
MGLibA_29860	Lypd6	28	34	19
MGLibA_02247	Aatk	26	16	14
MGLibA_13710	Defa-rs1	26	18	23
MGLibA_37843	Olfr601	18	61	57
MGLibA_22734	Gpr4	2	7	19
MGLibA_56504	Ttll12	55	19	19
MGLibA_14418	Dnah1	53	18	32
MGLibA_28373	Lag3	168	32	20
MGLibA_42975	Pros1	0	1	2
MGLibA_38090	Olfr695	10	8	4
MGLibA_00361	1700019B03Rik	5	44	54
MGLibA_01662	5730455P16Rik	7	18	31
MGLibA_28812	Lgals3	37	38	25
MGLibA_38703	Olfr955	20	19	7
MGLibA_07889	Camsap2	55	20	23
MGLibA_23147	Gspt1	15	11	11
MGLibA_19742	Gdpd4	27	68	56
MGLibA_53565	Tfec	7	17	8
MGLibA_64000	mmu-mir-8090	7	17	20
MGLibA_66418	NonTargetingControlGuideForMouse_0013	8	39	37
MGLibA_36153	Olfr1273-ps	4	13	4
MGLibA_05184	Armc10	76	26	21
MGLibA_06255	BC017158	10	18	7
MGLibA_25340	Ifi202b	0	18	38
MGLibA_00338	1700016K19Rik	14	42	24
MGLibA_02838	Actn4	9	36	43
MGLibA_60800	Zfp456	6	40	20
MGLibA_58189	Vmn1r200	6	31	22
MGLibA_17148	Fam131c	56	28	46
MGLibA_59005	Vps37d	43	11	15
MGLibA_18678	Fndc4	26	61	39
MGLibA_31028	Mettl20	20	27	17
MGLibA_01752	7420461P10Rik	58	35	20
MGLibA_37254	Olfr357	118	81	64
MGLibA_33136	Nab1	18	30	46
MGLibA_45179	Rfc2	25	12	20
MGLibA_49365	Slc35f5	36	36	32
MGLibA_54546	Tmem205	12	89	60
MGLibA_48323	Sh3rf2	44	28	22
MGLibA_03171	Add1	26	61	39
MGLibA_35287	Oas2	12	19	5
MGLibA_66176	mmu-mir-743a	20	19	22
MGLibA_42928	Prob1	6	7	16
MGLibA_05807	Atp5d	22	7	7
MGLibA_47122	Scaf8	47	34	28
MGLibA_22927	Grem2	12	37	25
MGLibA_09919	Cep72	46	73	68
MGLibA_02028	AA415398	66	33	29
MGLibA_41361	Plcl1	4	11	15
MGLibA_09492	Cdip1	42	16	30
MGLibA_09386	Cdca2	57	83	67
MGLibA_06374	BC049730	13	52	71
MGLibA_18923	Frmd3	92	84	90
MGLibA_49613	Slc5a3	107	58	30
MGLibA_13871	Defb7	6	25	21
MGLibA_55834	Trim46	0	3	4
MGLibA_10109	Chadl	0	23	17
MGLibA_56102	Trpv1	23	70	59
MGLibA_22972	Grik3	0	9	9
MGLibA_04523	Ap3b1	23	21	11
MGLibA_42981	Proser1	25	3	8
MGLibA_51891	Strc	5	16	17
MGLibA_65422	mmu-mir-7050	19	17	15
MGLibA_00186	1600014K23Rik	7	15	5
MGLibA_10008	Ces2f	2	20	10
MGLibA_23175	Gstk1	15	28	33
MGLibA_00189	1600015I10Rik	1	11	5
MGLibA_61961	mmu-mir-6903	49	32	31
MGLibA_28238	Krtap5-4	0	1	1
MGLibA_12735	Cyp26b1	43	36	22
MGLibA_63411	mmu-mir-6958	15	9	4
MGLibA_25408	Ifltd1	2	7	5
MGLibA_44530	Rapgef3	0	23	7
MGLibA_23347	Gucd1	27	53	38
MGLibA_35145	Nup62	3	13	12
MGLibA_45191	Rfesd	46	96	98
MGLibA_03213	Adipor2	35	29	23
MGLibA_05787	Atp2c2	21	24	15
MGLibA_23029	Grlf1	0	20	18
MGLibA_30409	Mapt	0	15	9
MGLibA_38259	Olfr767	50	65	54
MGLibA_45598	Rims2	6	18	13
MGLibA_14390	Dmxl1	58	49	41
MGLibA_47081	Sbk2	38	34	25
MGLibA_55733	Trim16	21	17	17
MGLibA_59639	Wrnip1	29	20	10
MGLibA_35424	Ogfrl1	2	15	10
MGLibA_66297	mmu-mir-223	31	66	33
MGLibA_12110	Csmd1	0	2	2
MGLibA_53942	Tipin	1	23	25
MGLibA_63264	mmu-mir-6241	42	11	9
MGLibA_01152	4921511M17Rik	93	108	84
MGLibA_42632	Prdx6	28	15	18
MGLibA_12379	Ctsa	6	21	14
MGLibA_40778	Phox2a	39	23	22
MGLibA_46267	Rpl3	4	17	27
MGLibA_33785	Neu1	16	44	43
MGLibA_47125	Scai	57	29	33
MGLibA_58113	Vmn1r176	79	43	53
MGLibA_13222	Dact1	22	18	27
MGLibA_01513	4933402D24Rik	75	39	41
MGLibA_19559	Gbf1	63	88	102
MGLibA_49369	Slc35f6	29	45	49
MGLibA_43998	Pyurf	1	5	0
MGLibA_27406	Kif3c	9	16	18
MGLibA_56158	Tsc2	135	147	140
MGLibA_16911	F13a1	82	69	44
MGLibA_27732	Klk1b5	2	39	39
MGLibA_42285	Ppp1r13b	62	25	23
MGLibA_19679	Gdap1l1	2	4	1
MGLibA_21616	Gm5415	2	19	19
MGLibA_28819	Lgals7	48	31	31
MGLibA_62043	mmu-mir-215	4	30	13
MGLibA_52051	Sult2a1	12	5	2
MGLibA_05870	Atp6v0c	6	7	12
MGLibA_64627	mmu-mir-190b	10	27	32
MGLibA_47899	Serpinb5	73	50	55
MGLibA_49138	Slc25a54	14	33	29
MGLibA_60503	Zfp212	4	7	5
MGLibA_42584	Prdm14	16	38	41
MGLibA_03006	Adam7	1	14	11
MGLibA_10246	Chmp2a	41	0	0
MGLibA_33674	Nedd1	125	47	43
MGLibA_39785	Pcdhb12	11	30	25
MGLibA_51706	Stat6	2	6	6
MGLibA_13364	Dcaf15	0	24	17
MGLibA_48130	Sfta2	11	12	17
MGLibA_30080	Magel2	2	30	23
MGLibA_18497	Fkbp14	10	20	16
MGLibA_65568	mmu-mir-7058	14	8	16
MGLibA_37751	Olfr566	74	111	85
MGLibA_54514	Tmem198b	11	16	19
MGLibA_08148	Casz1	3	7	3
MGLibA_47189	Scfd2	5	14	13
MGLibA_37323	Olfr390	10	55	35
MGLibA_31374	Mip	43	42	43
MGLibA_55745	Trim24	72	71	51
MGLibA_60807	Zfp458	206	23	18
MGLibA_61308	Zfp869	0	12	4
MGLibA_14311	Dlx4	0	2	3
MGLibA_56706	Txlng	0	3	2
MGLibA_48376	Shd	1	12	7
MGLibA_51774	Stk19	15	22	9
MGLibA_36981	Olfr235	34	17	12
MGLibA_19761	Gemin6	25	18	26
MGLibA_46359	Rps14	47	69	48
MGLibA_23232	Gtdc1	16	58	54
MGLibA_53772	Thpo	0	4	1
MGLibA_65224	mmu-mir-468	3	13	13
MGLibA_23878	Hdac7	0	7	1
MGLibA_56198	Tshz3	12	22	19
MGLibA_47013	Sar1a	12	11	10
MGLibA_54322	Tmem132d	76	78	38
MGLibA_38261	Olfr768	10	47	38
MGLibA_56993	Ube3b	24	60	62
MGLibA_05161	Arl6ip1	123	77	69
MGLibA_39956	Pcmtd1	193	45	41
MGLibA_08810	Ccl9	0	0	1
MGLibA_27016	Kcnj9	6	23	19
MGLibA_26130	Insr	0	4	6
MGLibA_48424	Shox2	24	30	36
MGLibA_40731	Phip	13	26	17
MGLibA_10334	Chrna2	156	43	34
MGLibA_24878	Hs3st2	6	5	0
MGLibA_25968	Imp3	0	4	0
MGLibA_51870	Stra13	45	33	46
MGLibA_64327	mmu-mir-1954	4	13	2
MGLibA_07769	Calb2	67	43	48
MGLibA_47163	Scarf1	96	62	45
MGLibA_49486	Slc40a1	1	2	5
MGLibA_54954	Tmod4	93	62	95
MGLibA_33019	Myot	136	56	51
MGLibA_10547	Cks2	65	59	57
MGLibA_63077	mmu-mir-9-2	30	39	16
MGLibA_14006	Dgcr8	20	28	46
MGLibA_59924	Yod1	19	32	24
MGLibA_29198	Lpar1	17	0	0
MGLibA_06039	Avil	67	97	57
MGLibA_50518	Socs6	104	76	70
MGLibA_25060	Hspb3	78	49	47
MGLibA_06288	BC026585	37	23	26
MGLibA_02404	Abhd10	0	5	1
MGLibA_10362	Chrnb4	19	5	10
MGLibA_42071	Pou5f2	79	44	62
MGLibA_50385	Sntg1	0	9	10
MGLibA_36989	Olfr23	3	1	6
MGLibA_32588	Muc13	102	72	65
MGLibA_34270	Nme7	57	72	62
MGLibA_54932	Tmf1	13	19	7
MGLibA_23506	H2-Ke2	0	8	16
MGLibA_63720	mmu-mir-877	17	21	6
MGLibA_02362	Abcd1	23	106	116
MGLibA_09617	Cdkn2c	91	70	68
MGLibA_09356	Cdc42ep4	66	45	53
MGLibA_16083	Emid1	0	11	3
MGLibA_38680	Olfr944	27	38	35
MGLibA_09176	Cd44	37	35	38
MGLibA_10045	Cfc1	0	6	5
MGLibA_54810	Tmem57	22	7	5
MGLibA_08955	Ccser2	6	34	23
MGLibA_09272	Cd97	42	39	28
MGLibA_08700	Ccdc90b	0	7	3
MGLibA_14437	Dnah9	58	42	48
MGLibA_53678	Tg	12	33	47
MGLibA_64495	mmu-mir-7003	0	2	2
MGLibA_22415	Gpam	83	49	56
MGLibA_41768	Poc1b	22	9	6
MGLibA_46392	Rps24	0	13	24
MGLibA_32836	Myh14	41	46	49
MGLibA_42057	Pou3f4	14	12	9
MGLibA_10164	Chd5	0	4	10
MGLibA_36662	Olfr1471	14	16	9
MGLibA_54467	Tmem182	0	6	1
MGLibA_57619	Usp44	0	6	3
MGLibA_11700	Cpn1	0	6	5
MGLibA_66522	NonTargetingControlGuideForMouse_0117	26	54	54
MGLibA_17870	Fbn1	116	78	58
MGLibA_23192	Gstm6	0	9	9
MGLibA_34212	Nlrp4b	40	39	30
MGLibA_49470	Slc39a7	94	28	29
MGLibA_21099	Gm20738	61	76	112
MGLibA_51182	Spsb3	24	28	34
MGLibA_58945	Vpreb3	47	36	25
MGLibA_56101	Trpt1	43	34	28
MGLibA_02342	Abcc2	2	4	2
MGLibA_09756	Cela3b	18	12	6
MGLibA_31063	Mettl6	0	1	0
MGLibA_60923	Zfp579	7	15	3
MGLibA_65357	mmu-mir-3099	79	40	29
MGLibA_19731	Gdnf	1	15	9
MGLibA_23761	Hax1	2	21	12
MGLibA_31892	Mrgpra2a	14	30	20
MGLibA_07982	Capza2	429	96	57
MGLibA_30205	Map1a	122	121	68
MGLibA_05950	Atp9a	18	37	23
MGLibA_54402	Tmem164	2	7	2
MGLibA_48504	Sil1	20	20	19
MGLibA_22036	Gm8817	46	31	22
MGLibA_40239	Pdk4	22	36	22
MGLibA_35042	Nudt21	12	49	47
MGLibA_66777	NonTargetingControlGuideForMouse_0372	11	47	33
MGLibA_62345	mmu-mir-7652	4	52	30
MGLibA_16402	Eps8l1	90	75	80
MGLibA_32390	Mt4	38	72	68
MGLibA_33176	Naga	65	26	28
MGLibA_00827	2310050C09Rik	55	27	25
MGLibA_33350	Ncan	20	55	44
MGLibA_37994	Olfr659	41	88	61
MGLibA_15782	Eif2b3	6	25	26
MGLibA_05987	Atxn1l	1	31	32
MGLibA_53718	Thbs4	68	53	36
MGLibA_27659	Klhl41	8	27	22
MGLibA_64237	mmu-mir-466l	35	29	45
MGLibA_09457	Cdh2	17	65	46
MGLibA_55720	Trim12a	0	2	8
MGLibA_33996	Nhsl1	1	28	23
MGLibA_02399	Abcg5	7	27	17
MGLibA_45181	Rfc3	1	12	14
MGLibA_36496	Olfr1402	47	30	37
MGLibA_19085	Fut1	0	2	0
MGLibA_16255	Eogt	16	18	21
MGLibA_28642	Lcn8	24	42	41
MGLibA_24075	Heyl	40	32	48
MGLibA_28213	Krtap4-2	45	48	28
MGLibA_63144	mmu-mir-378c	8	20	15
MGLibA_35308	Oaz3	128	112	77
MGLibA_39294	Pacrg	14	16	16
MGLibA_00277	1700011A15Rik	7	14	20
MGLibA_28433	Lamtor2	113	108	99
MGLibA_26450	Itga1	7	26	14
MGLibA_44881	Rbp1	10	25	36
MGLibA_43898	Pus7	28	11	26
MGLibA_53837	Ticrr	0	2	4
MGLibA_22971	Grik2	94	46	33
MGLibA_53111	Tcerg1	7	3	9
MGLibA_03775	Aldh3a1	66	5	11
MGLibA_11003	Cmtm8	60	12	3
MGLibA_50053	Smco4	1	6	2
MGLibA_56922	Ube2g1	31	52	47
MGLibA_07260	Bsph2	103	48	38
MGLibA_31121	Mfap5	1	27	43
MGLibA_31617	Mndal	24	26	19
MGLibA_19869	Ggt7	13	40	27
MGLibA_45342	Rgs7	0	24	13
MGLibA_59466	Wfdc15a	0	10	7
MGLibA_33226	Nanp	161	15	28
MGLibA_51206	Sptb	0	9	18
MGLibA_48698	Slc10a2	22	87	70
MGLibA_26462	Itga4	0	3	1
MGLibA_28252	Krtap7-1	9	4	10
MGLibA_36893	Olfr198	49	40	35
MGLibA_44473	Ranbp1	0	2	3
MGLibA_50743	Spag8	18	8	5
MGLibA_01923	A230065H16Rik	0	1	1
MGLibA_48661	Skp1a	11	11	10
MGLibA_30852	Med25	21	44	34
MGLibA_65971	mmu-mir-7241	95	66	39
MGLibA_39206	P2rx3	17	50	48
MGLibA_06261	BC018242	45	50	44
MGLibA_16570	Esam	101	120	86
MGLibA_02474	Abi3	19	25	14
MGLibA_37649	Olfr524	75	38	47
MGLibA_49177	Slc27a2	40	58	36
MGLibA_34892	Nt5c	60	33	34
MGLibA_31960	Mroh2b	11	22	18
MGLibA_48814	Slc16a5	8	30	31
MGLibA_59653	Wscd2	32	65	51
MGLibA_34725	Nras	0	1	3
MGLibA_31636	Mob1b	0	17	16
MGLibA_53401	Terf2ip	19	45	36
MGLibA_47792	Serpina10	66	63	66
MGLibA_43210	Prss37	17	27	10
MGLibA_09229	Cd74	15	19	8
MGLibA_59303	Wdr3	0	0	1
MGLibA_62549	mmu-mir-6931	5	7	9
MGLibA_07494	C2cd2l	7	12	11
MGLibA_54338	Tmem139	8	35	36
MGLibA_61737	Zscan26	0	3	0
MGLibA_26237	Iqcf5	68	22	11
MGLibA_02406	Abhd11	20	17	22
MGLibA_30670	Mcm8	0	15	7
MGLibA_59691	Xbp1	0	5	2
MGLibA_28677	Ldhal6b	30	54	34
MGLibA_38063	Olfr686	0	1	1
MGLibA_64983	mmu-mir-8117	6	10	14
MGLibA_20510	Gm12887	9	73	43
MGLibA_48966	Slc22a5	3	23	15
MGLibA_60650	Zfp354b	0	2	5
MGLibA_34796	Nrp	41	53	53
MGLibA_58117	Vmn1r178	31	29	27
MGLibA_58233	Vmn1r213	505	73	66
MGLibA_43866	Ptx4	1	14	16
MGLibA_45545	Rhpn1	2	13	11
MGLibA_12315	Ctla2b	0	5	1
MGLibA_47917	Serpinb7	32	75	72
MGLibA_47407	Scube3	13	45	56
MGLibA_12303	Cthrc1	42	50	57
MGLibA_08878	Ccnk	8	12	20
MGLibA_57100	Ubxn2a	8	9	10
MGLibA_58413	Vmn1r52	0	6	9
MGLibA_21242	Gm2913	5	33	56
MGLibA_64965	mmu-mir-3097	8	33	24
MGLibA_41789	Pofut1	125	90	61
MGLibA_15433	Echdc3	1	17	11
MGLibA_00298	1700012B09Rik	0	4	1
MGLibA_24407	Hist4h4	26	23	17
MGLibA_39840	Pcdhb8	2	24	28
MGLibA_46271	Rpl4	4	30	20
MGLibA_35885	Olfr1176	125	62	41
MGLibA_01668	5730508B09Rik	29	19	28
MGLibA_11492	Copz1	7	25	31
MGLibA_27318	Kidins220	19	22	19
MGLibA_61177	Zfp768	0	0	3
MGLibA_49395	Slc37a2	10	18	24
MGLibA_17975	Fbxo28	69	10	6
MGLibA_22052	Gm8994	0	0	1
MGLibA_03902	Alox5ap	0	4	3
MGLibA_42854	Prl7c1	85	43	32
MGLibA_27422	Kif6	42	55	33
MGLibA_02118	AI987944	22	21	11
MGLibA_63460	mmu-mir-6963	0	6	13
MGLibA_12737	Cyp26c1	52	14	10
MGLibA_16922	F2rl3	6	7	6
MGLibA_34417	Nos1ap	9	28	28
MGLibA_61034	Zfp64	31	77	97
MGLibA_40225	Pdilt	28	29	28
MGLibA_18835	Foxo4	90	53	36
MGLibA_62833	mmu-mir-543	35	20	12
MGLibA_53766	Thoc7	37	28	25
MGLibA_62143	mmu-mir-6910	33	30	31
MGLibA_47007	Sapcd1	0	35	20
MGLibA_09867	Cep152	18	28	22
MGLibA_02036	AA792892	43	33	9
MGLibA_22315	Golga2	2	6	3
MGLibA_13978	Dffb	217	135	102
MGLibA_61816	Zzz3	68	39	51
MGLibA_50557	Sorbs3	9	26	24
MGLibA_11581	Cox4i1	0	7	5
MGLibA_56553	Ttyh1	0	9	10
MGLibA_46361	Rps15a	28	45	50
MGLibA_48866	Slc19a1	5	0	0
MGLibA_27708	Klk1b1	4	8	5
MGLibA_56390	Ttc22	28	53	42
MGLibA_59043	Vps9d1	0	13	6
MGLibA_47330	Scn5a	31	36	36
MGLibA_20633	Gm13283	8	5	10
MGLibA_52630	Taf9b	98	23	21
MGLibA_61460	Zfpl1	187	92	79
MGLibA_45656	Rit1	45	43	40
MGLibA_49991	Smarcad1	36	57	64
MGLibA_15419	Ece2	13	56	39
MGLibA_30990	Metap1	42	10	16
MGLibA_66909	NonTargetingControlGuideForMouse_0504	26	22	31
MGLibA_29949	M6pr	10	10	16
MGLibA_22154	Gmpr2	4	9	8
MGLibA_60623	Zfp329	19	39	23
MGLibA_52706	Tarm1	1	10	9
MGLibA_47831	Serpina3g	5	6	16
MGLibA_09430	Cdh17	43	51	11
MGLibA_58234	Vmn1r214	0	14	7
MGLibA_03578	Ak2	0	6	2
MGLibA_21933	Gm7361	0	7	0
MGLibA_43442	Psmc5	42	45	30
MGLibA_03990	Amer3	35	53	36
MGLibA_09187	Cd4	29	23	24
MGLibA_34044	Nipa2	86	28	21
MGLibA_47986	Sertad4	1	4	3
MGLibA_36837	Olfr175-ps1	18	16	13
MGLibA_64833	mmu-mir-7015	0	16	16
MGLibA_09291	Cdc14a	88	77	34
MGLibA_23334	Gtsf1	5	10	6
MGLibA_63657	mmu-mir-7216	0	20	20
MGLibA_28458	Lap3	69	77	68
MGLibA_14291	Dll1	0	1	1
MGLibA_64665	mmu-mir-760	5	29	14
MGLibA_56029	Trp53rk	20	7	11
MGLibA_38288	Olfr776	70	15	23
MGLibA_08611	Ccdc65	13	16	30
MGLibA_43280	Prtn3	51	47	30
MGLibA_35875	Olfr116	65	34	21
MGLibA_01598	4933427G17Rik	11	17	15
MGLibA_11741	Cpq	0	8	0
MGLibA_65948	mmu-mir-6244	39	32	29
MGLibA_42413	Ppp2r3a	21	26	29
MGLibA_02909	Adad1	8	4	14
MGLibA_13312	Dbi	35	21	19
MGLibA_24517	Hmha1	45	46	37
MGLibA_03939	Als2	12	36	50
MGLibA_33621	Ndufs1	17	17	15
MGLibA_54316	Tmem132b	52	40	43
MGLibA_55500	Tpsb2	18	16	23
MGLibA_34788	Nrn1	32	63	41
MGLibA_04379	Ano3	3	14	19
MGLibA_05472	Asic2	45	23	14
MGLibA_22337	Golim4	45	23	12
MGLibA_15564	Efcab14	38	92	81
MGLibA_06124	B3galt2	65	35	63
MGLibA_01894	9930013L23Rik	135	103	98
MGLibA_29896	Lysmd2	44	55	56
MGLibA_63118	mmu-mir-3075	16	16	19
MGLibA_37000	Olfr248	16	49	38
MGLibA_26720	Jph4	1	5	5
MGLibA_52430	Syt7	25	44	24
MGLibA_23681	Hamp	0	2	1
MGLibA_06046	Avpi1	49	31	34
MGLibA_58595	Vmn2r112	13	19	15
MGLibA_26283	Irak2	0	1	0
MGLibA_50019	Smc1a	6	23	15
MGLibA_52686	Tap1	17	16	27
MGLibA_56851	Ubald1	0	3	2
MGLibA_58580	Vmn2r108	11	30	28
MGLibA_26717	Jph3	11	41	8
MGLibA_14146	Dhx9	36	7	5
MGLibA_20999	Gm16532	44	65	57
MGLibA_66894	NonTargetingControlGuideForMouse_0489	0	15	11
MGLibA_66266	mmu-mir-105	68	94	50
MGLibA_28738	Lemd1	65	46	29
MGLibA_42049	Pou3f2	35	79	56
MGLibA_12149	Csnk1g3	4	19	33
MGLibA_16060	Emc8	84	35	19
MGLibA_42338	Ppp1r2	67	54	34
MGLibA_26338	Irgm2	2	10	13
MGLibA_43944	Pxmp2	0	2	1
MGLibA_46843	S100a5	5	8	11
MGLibA_54301	Tmem128	5	29	34
MGLibA_62699	mmu-mir-1906-1	0	27	17
MGLibA_40708	Phf3	9	4	5
MGLibA_17585	Fam50b	1	15	2
MGLibA_36564	Olfr1428	59	93	75
MGLibA_63498	mmu-mir-1306	5	25	15
MGLibA_16834	Exosc2	9	10	10
MGLibA_20210	Glul	6	9	18
MGLibA_18012	Fbxo41	0	21	19
MGLibA_38207	Olfr739	1	24	15
MGLibA_63503	mmu-mir-185	17	17	20
MGLibA_24802	Hps3	3	31	29
MGLibA_18539	Fktn	13	20	25
MGLibA_49985	Smarca4	156	43	34
MGLibA_01229	4930428D18Rik	11	32	19
MGLibA_41310	Plaur	55	82	67
MGLibA_04638	Aplp1	48	16	13
MGLibA_24559	Hnrnpa0	41	8	15
MGLibA_29322	Lrit1	0	4	7
MGLibA_44596	Rasd2	63	37	25
MGLibA_27520	Klf3	33	88	45
MGLibA_22708	Gpr34	100	36	18
MGLibA_13683	Deaf1	0	44	38
MGLibA_00604	1810009A15Rik	5	22	24
MGLibA_25261	Icos	83	53	41
MGLibA_66605	NonTargetingControlGuideForMouse_0200	164	77	64
MGLibA_13630	Ddx42	0	0	1
MGLibA_65551	mmu-mir-708	0	10	3
MGLibA_24059	Hexdc	212	63	56
MGLibA_32163	Mrps22	6	34	20
MGLibA_31277	Mical2	75	40	32
MGLibA_22773	Gpr81	45	23	14
MGLibA_47310	Scn1b	49	56	46
MGLibA_18015	Fbxo42	79	44	12
MGLibA_51029	Spint3	0	12	3
MGLibA_59551	Wisp3	0	42	44
MGLibA_59021	Vps4b	8	19	15
MGLibA_46001	Rnft2	58	49	48
MGLibA_38179	Olfr729	14	19	11
MGLibA_19592	Gbp8	12	15	14
MGLibA_33675	Nedd1	35	32	25
MGLibA_17866	Fbl	15	10	6
MGLibA_13385	Dcakd	3	8	6
MGLibA_02305	Abcb11	65	91	76
MGLibA_00387	1700020N15Rik	43	19	3
MGLibA_15264	E130012A19Rik	46	85	52
MGLibA_02183	AY761185	24	43	24
MGLibA_31759	Mpdz	53	22	3
MGLibA_58655	Vmn2r19	0	3	3
MGLibA_39971	Pcnxl2	26	16	6
MGLibA_29605	Lrrtm1	2	7	6
MGLibA_40095	Pde10a	18	12	22
MGLibA_66050	mmu-mir-26a-1	1	12	11
MGLibA_59465	Wfdc15a	4	4	3
MGLibA_10478	Cinp	5	34	14
MGLibA_52684	Taok3	18	27	13
MGLibA_05190	Armc1	98	77	63
MGLibA_24511	Hmgxb3	13	27	25
MGLibA_10894	Clstn1	1	6	1
MGLibA_35064	Nudt7	37	95	74
MGLibA_18816	Foxm1	47	21	11
MGLibA_58806	Vmn2r65	2	7	8
MGLibA_44680	Raver1	6	54	48
MGLibA_32605	Muc4	6	53	36
MGLibA_52511	Tab1	5	25	22
MGLibA_65981	mmu-mir-3109	0	2	3
MGLibA_22753	Gpr63	0	12	14
MGLibA_31165	Mfsd3	31	27	38
MGLibA_24100	Hhatl	4	29	20
MGLibA_48975	Slc22a8	7	17	16
MGLibA_26222	Iqcd	36	22	33
MGLibA_17635	Fam71a	4	49	43
MGLibA_18035	Fbxo4	112	67	35
MGLibA_63415	mmu-mir-6959	46	31	19
MGLibA_51368	Srr	0	6	16
MGLibA_28464	Laptm4b	42	104	75
MGLibA_40269	Pdpn	37	63	46
MGLibA_63053	mmu-mir-27b	1	14	13
MGLibA_44458	Ramp1	76	103	78
MGLibA_14966	Dsg4	24	27	29
MGLibA_26583	Itpr1	11	34	23
MGLibA_41761	Pnrc2	111	92	46
MGLibA_21718	Gm5803	5	9	11
MGLibA_54858	Tmem71	0	13	3
MGLibA_01415	4930568D16Rik	1	13	12
MGLibA_15124	Dusp9	432	157	36
MGLibA_31112	Mfap3l	15	42	68
MGLibA_44333	Rad1	0	20	17
MGLibA_16256	Eogt	1	29	24
MGLibA_39081	Otogl	1	10	12
MGLibA_18834	Foxo3	0	12	4
MGLibA_01435	4930591A17Rik	35	96	68
MGLibA_53690	Thap1	5	43	23
MGLibA_11828	Crb3	13	48	30
MGLibA_06767	Bdh2	0	4	3
MGLibA_10567	Clca4	0	4	6
MGLibA_19722	Gdf9	60	60	28
MGLibA_28053	Krt6a	2	8	6
MGLibA_01480	4931440F15Rik	0	20	20
MGLibA_11983	Crtc3	3	8	8
MGLibA_57974	Vmn1r11	0	5	4
MGLibA_47588	Sec61g	16	14	22
MGLibA_63220	mmu-mir-1971	11	31	14
MGLibA_60673	Zfp369	23	22	16
MGLibA_43315	Psen1	62	189	136
MGLibA_59461	Wfdc13	77	48	43
MGLibA_46076	Rorc	1	0	5
MGLibA_61661	Znrd1as	69	79	73
MGLibA_43476	Psmd5	0	0	1
MGLibA_05331	Art5	6	17	9
MGLibA_52490	Taar7d	17	31	27
MGLibA_15916	Elane	0	0	1
MGLibA_28833	Lgi1	127	27	16
MGLibA_54787	Tmem51	89	69	47
MGLibA_33534	Ndufa2	11	38	26
MGLibA_06886	Bicd2	4	43	45
MGLibA_57385	Upk1a	74	14	23
MGLibA_62633	mmu-mir-5099	45	73	46
MGLibA_06969	Bmp10	0	19	9
MGLibA_10199	Chgb	1	10	18
MGLibA_54412	Tmem167	0	1	0
MGLibA_56893	Ube2d1	20	20	17
MGLibA_61313	Zfp871	15	27	25
MGLibA_39751	Pcdha4-g	28	41	31
MGLibA_22751	Gpr62	6	10	7
MGLibA_45587	Rimbp3	12	11	11
MGLibA_06467	Bach1	12	51	27
MGLibA_57595	Usp36	0	15	11
MGLibA_42256	Ppox	107	80	55
MGLibA_31998	Mrpl13	0	2	4
MGLibA_56721	Txndc15	46	10	16
MGLibA_51175	Spr	30	25	27
MGLibA_10003	Ces2c	29	18	13
MGLibA_59671	Wwox	12	40	39
MGLibA_54444	Tmem177	82	74	50
MGLibA_25208	I830012O16Rik	58	19	20
MGLibA_04492	Ap1m1	0	19	13
MGLibA_41519	Plk1s1	139	103	111
MGLibA_10454	Cib4	55	49	34
MGLibA_12927	Cyp4a12a	158	13	17
MGLibA_66370	mmu-mir-764	327	2	8
MGLibA_64584	mmu-mir-6377	12	36	35
MGLibA_37217	Olfr344	4	5	5
MGLibA_26649	Jagn1	110	73	92
MGLibA_19020	Fst	31	74	69
MGLibA_49316	Slc35b2	90	70	56
MGLibA_61752	Zscan4d	0	10	4
MGLibA_07032	Bnip1	21	49	39
MGLibA_04815	Arap1	2	17	16
MGLibA_65947	mmu-mir-6244	1	7	5
MGLibA_50383	Sntb2	108	88	73
MGLibA_09338	Cdc42bpa	3	18	30
MGLibA_11150	Cnst	82	96	74
MGLibA_18889	Fpr2	18	7	13
MGLibA_15796	Eif2s2	5	6	6
MGLibA_37148	Olfr315	0	8	1
MGLibA_00581	1700112E06Rik	6	25	19
MGLibA_30685	Mcoln2	15	35	20
MGLibA_12167	Cspg5	7	37	29
MGLibA_16487	Ereg	41	79	55
MGLibA_28323	LOC100038947	16	25	15
MGLibA_32022	Mrpl20	15	11	17
MGLibA_54009	Tlk2	241	100	74
MGLibA_19861	Ggt5	0	1	1
MGLibA_67278	NonTargetingControlGuideForMouse_0873	10	22	21
MGLibA_32599	Muc20	5	5	2
MGLibA_27279	Keg1	19	36	24
MGLibA_67152	NonTargetingControlGuideForMouse_0747	11	32	33
MGLibA_09875	Cep170b	0	1	1
MGLibA_07719	Cacng5	10	36	22
MGLibA_50832	Spata6	0	2	2
MGLibA_12560	Cxcl16	38	69	47
MGLibA_47539	Sec16b	0	8	17
MGLibA_37552	Olfr488	15	48	31
MGLibA_60873	Zfp526	27	23	24
MGLibA_03332	Aff1	8	3	0
MGLibA_30235	Map2k6	28	30	15
MGLibA_05961	Atpif1	0	15	12
MGLibA_30928	Meiob	0	6	9
MGLibA_62719	mmu-mir-3544	7	16	15
MGLibA_14915	Drg2	21	69	47
MGLibA_31662	Mocs1	108	23	47
MGLibA_47444	Sdccag8	0	12	14
MGLibA_27232	Kdm4a	10	38	36
MGLibA_62465	mmu-mir-7679	8	40	37
MGLibA_28448	Lancl2	35	60	54
MGLibA_58641	Vmn2r14	38	5	5
MGLibA_36492	Olfr139	26	31	21
MGLibA_12920	Cyp46a1	0	5	4
MGLibA_43200	Prss33	15	2	7
MGLibA_13755	Defb10	0	2	2
MGLibA_10449	Cib3	3	41	49
MGLibA_44509	Rap1gap	15	9	13
MGLibA_29105	Lmnb1	10	11	15
MGLibA_46205	Rpl27a	0	9	4
MGLibA_02577	Acbd3	11	27	21
MGLibA_55559	Traf6	114	68	52
MGLibA_66070	mmu-mir-501	27	20	27
MGLibA_13809	Defb30	2	6	7
MGLibA_00838	2310061I04Rik	1	1	4
MGLibA_27275	Keap1	60	42	34
MGLibA_10669	Cldn5	43	90	66
MGLibA_56074	Trpm1	0	5	3
MGLibA_04904	Arhgap18	10	12	13
MGLibA_58435	Vmn1r5	122	81	53
MGLibA_21509	Gm4944	96	121	93
MGLibA_53513	Tex40	9	35	25
MGLibA_56063	Trpc6	61	36	50
MGLibA_64012	mmu-mir-5623	17	20	16
MGLibA_27184	Kctd5	0	15	21
MGLibA_35331	Obp1a	40	28	17
MGLibA_52500	Taar8a	96	60	58
MGLibA_47927	Serpinb9d	126	133	109
MGLibA_04675	Apobr	0	11	34
MGLibA_26937	Kcng4	36	43	17
MGLibA_01170	4921536K21Rik	14	46	54
MGLibA_59130	Vwa7	2	9	5
MGLibA_59074	Vstm2a	2	31	29
MGLibA_08394	Ccdc142	0	15	12
MGLibA_03426	Agpat2	11	10	5
MGLibA_14378	Dmrtc2	26	31	26
MGLibA_12382	Ctsb	102	55	47
MGLibA_17052	Fam107a	48	79	86
MGLibA_66736	NonTargetingControlGuideForMouse_0331	0	1	1
MGLibA_15930	Elavl4	78	111	94
MGLibA_47180	Scd4	42	14	8
MGLibA_64956	mmu-mir-7024	36	5	10
MGLibA_51811	Stk38	78	79	50
MGLibA_63911	mmu-mir-6989	36	31	27
MGLibA_11281	Col17a1	0	11	2
MGLibA_32177	Mrps27	0	8	2
MGLibA_56404	Ttc25	4	34	23
MGLibA_62489	mmu-mir-378b	27	16	23
MGLibA_61067	Zfp667	3	16	11
MGLibA_45464	Rhox2a	60	73	94
MGLibA_09334	Cdc40	1	37	34
MGLibA_52493	Taar7e	26	41	39
MGLibA_11790	Cpxm2	60	23	17
MGLibA_59992	Zap70	16	12	10
MGLibA_35975	Olfr1211	0	1	1
MGLibA_39797	Pcdhb16	14	40	35
MGLibA_65191	mmu-mir-490	0	4	1
MGLibA_40930	Pigz	15	7	12
MGLibA_01496	4932416K20Rik	17	15	17
MGLibA_45757	Rnd3	52	48	30
MGLibA_35281	Oas1g	97	54	48
MGLibA_41741	Pnpla6	3	16	15
MGLibA_07165	Brd7	100	93	97
MGLibA_50088	Smgc	33	79	56
MGLibA_19971	Git1	10	29	25
MGLibA_19415	Galntl6	1	8	7
MGLibA_55956	Trmt11	55	11	24
MGLibA_23480	H2-Bl	13	19	22
MGLibA_07717	Cacng4	1	29	8
MGLibA_35425	Ogfr	2	14	17
MGLibA_33352	Ncapd2	71	27	47
MGLibA_03059	Adamts4	3	4	4
MGLibA_31344	Mill2	0	23	44
MGLibA_66811	NonTargetingControlGuideForMouse_0406	2	6	4
MGLibA_39677	Pcbd2	26	16	6
MGLibA_25265	Ict1	29	15	9
MGLibA_01679	5830411N06Rik	36	18	13
MGLibA_57820	Vcan	72	46	48
MGLibA_31757	Mpdu1	70	56	34
MGLibA_50346	Snrpb2	0	2	2
MGLibA_12565	Cxcl1	8	51	41
MGLibA_09532	Cdk20	15	30	30
MGLibA_09510	Cdk14	115	37	20
MGLibA_33537	Ndufa3	49	38	39
MGLibA_64622	mmu-mir-92b	20	20	8
MGLibA_10964	Cml3	149	7	8
MGLibA_00014	0610010B08Rik	169	199	284
MGLibA_27542	Klhdc10	21	63	51
MGLibA_05088	Arid4b	14	7	10
MGLibA_06410	BC061194	17	8	1
MGLibA_59909	Yipf6	42	52	43
MGLibA_08096	Caskin2	52	54	51
MGLibA_46983	Samt3	84	59	39
MGLibA_42873	Prl8a9	21	29	23
MGLibA_33652	Nebl	98	54	43
MGLibA_06127	B3galt4	38	18	19
MGLibA_24573	Hnrnpab	1	14	8
MGLibA_35857	Olfr1162	29	12	7
MGLibA_62635	mmu-mir-1938	358	147	117
MGLibA_48780	Slc15a4	118	11	25
MGLibA_09482	Cdhr1	29	70	59
MGLibA_40537	Pgam5	0	22	14
MGLibA_64440	mmu-mir-7665	2	11	11
MGLibA_26661	Jakmip1	24	13	9
MGLibA_47302	Scn10a	49	36	39
MGLibA_36551	Olfr1424	36	62	48
MGLibA_38199	Olfr735	0	6	3
MGLibA_29850	Lypd3	38	29	28
MGLibA_48493	Sik1	0	10	15
MGLibA_59973	Ywhaq	0	5	1
MGLibA_35855	Olfr1161	134	46	33
MGLibA_39595	Patl2	3	7	12
MGLibA_51101	Spred2	55	57	45
MGLibA_35579	Olfr1042	104	55	71
MGLibA_16741	Eva1c	32	100	99
MGLibA_07200	Brinp3	120	42	30
MGLibA_36071	Olfr1246	0	11	5
MGLibA_27886	Kncn	0	8	9
MGLibA_16815	Exoc6b	18	45	36
MGLibA_11279	Col16a1	6	32	28
MGLibA_19711	Gdf5	31	38	22
MGLibA_36158	Olfr1275	1	29	13
MGLibA_26922	Kcne4	3	0	0
MGLibA_49014	Slc25a14	36	17	10
MGLibA_35096	Nup133	1	16	28
MGLibA_62478	mmu-mir-301a	46	19	29
MGLibA_37043	Olfr273	0	2	6
MGLibA_59289	Wdr34	22	49	48
MGLibA_64689	mmu-mir-367	49	16	14
MGLibA_55897	Trim75	12	32	28
MGLibA_25251	Icam5	115	50	66
MGLibA_52970	Tbck	25	46	49
MGLibA_66835	NonTargetingControlGuideForMouse_0430	9	51	24
MGLibA_07819	Caln1	35	28	19
MGLibA_13173	D6Wsu163e	5	11	10
MGLibA_42935	Procr	20	16	13
MGLibA_04651	Apoa1	40	65	40
MGLibA_43812	Ptprn2	14	38	49
MGLibA_15477	Eda	84	52	34
MGLibA_63212	mmu-mir-320	0	7	11
MGLibA_49207	Slc29a3	3	0	0
MGLibA_11349	Col5a2	33	24	13
MGLibA_60970	Zfp608	4	40	43
MGLibA_53912	Timm9	101	92	70
MGLibA_39139	Otx1	31	60	70
MGLibA_09914	Cep68	78	52	23
MGLibA_40586	Pglyrp4	0	26	16
MGLibA_50604	Sox11	7	29	23
MGLibA_66962	NonTargetingControlGuideForMouse_0557	0	3	4
MGLibA_11038	Cnga3	56	44	38
MGLibA_34559	Npm3	5	52	40
MGLibA_26691	Jmjd4	3	39	13
MGLibA_54362	Tmem14c	40	59	23
MGLibA_22431	Gpatch2l	7	49	28
MGLibA_14969	Dsn1	1	10	13
MGLibA_17771	Fancl	50	38	35
MGLibA_60165	Zc3h12c	30	7	4
MGLibA_01369	4930547C10Rik	28	24	20
MGLibA_35438	Oip5	87	93	89
MGLibA_24618	Hnrnpu	0	4	2
MGLibA_13815	Defb34	13	34	31
MGLibA_39899	Pcdhgb8	27	63	49
MGLibA_15773	Eif2a	62	35	44
MGLibA_33684	Nedd8	14	40	23
MGLibA_14471	Dnajb1	0	0	1
MGLibA_01108	4632428N05Rik	4	8	8
MGLibA_42654	Prex1	19	15	11
MGLibA_41328	Plcb2	12	45	37
MGLibA_13899	Dennd2a	22	15	11
MGLibA_53847	Tifa	0	6	6
MGLibA_22983	Grin1os	56	23	18
MGLibA_03296	Adrm1	1	15	21
MGLibA_24638	Hook2	0	3	2
MGLibA_23070	Grp	53	18	22
MGLibA_63097	mmu-mir-449c	1	8	8
MGLibA_18579	Flrt3	81	43	35
MGLibA_50906	Speer4e	7	32	27
MGLibA_13270	Dapl1	6	22	27
MGLibA_60658	Zfp35	23	40	32
MGLibA_48020	Setd5	2	27	35
MGLibA_44065	R3hdm4	0	5	6
MGLibA_65514	mmu-mir-344f	49	47	41
MGLibA_08355	Ccdc126	0	5	2
MGLibA_23558	H2-Q10	3	36	31
MGLibA_24328	Hist1h3h	2	10	11
MGLibA_28810	Lgals3	0	19	13
MGLibA_23184	Gstm3	61	33	35
MGLibA_47535	Sec16a	5	2	2
MGLibA_07509	C2cd4c	84	121	84
MGLibA_22445	Gpbar1	33	36	23
MGLibA_07816	Calml4	2	10	12
MGLibA_66262	mmu-mir-767	32	27	31
MGLibA_67164	NonTargetingControlGuideForMouse_0759	0	18	3
MGLibA_10776	Clec7a	85	33	37
MGLibA_43815	Ptprn	0	1	0
MGLibA_65033	mmu-mir-7229	31	70	62
MGLibA_14780	Dph2	0	3	1
MGLibA_11809	Crabp2	7	18	20
MGLibA_13078	D130040H23Rik	0	9	4
MGLibA_23042	Grm4	0	2	8
MGLibA_55478	Tpra1	62	26	35
MGLibA_57836	Vdac1	4	15	14
MGLibA_05689	Atn1	10	24	13
MGLibA_00436	1700028P14Rik	18	34	30
MGLibA_39721	Pcdh20	11	10	6
MGLibA_44420	Rai1	1	9	13
MGLibA_56535	Ttll9	2	21	23
MGLibA_63158	mmu-mir-208a	4	21	11
MGLibA_19430	Galt	43	44	57
MGLibA_42168	Pphln1	14	3	3
MGLibA_00588	1700123I01Rik	5	1	3
MGLibA_15170	Dync1i1	0	1	0
MGLibA_17054	Fam107b	36	6	4
MGLibA_46484	Rpusd1	28	38	27
MGLibA_26799	Kat8	24	37	41
MGLibA_43593	Ptdss2	26	61	47
MGLibA_12793	Cyp2c50	112	59	61
MGLibA_54716	Tmem29	8	14	18
MGLibA_36233	Olfr1302	13	5	9
MGLibA_46400	Rps27a	19	39	47
MGLibA_58486	Vmn1r75	2	13	8
MGLibA_45724	Rnase9	31	43	44
MGLibA_38193	Olfr733	7	12	15
MGLibA_03416	Ago2	4	11	10
MGLibA_00290	1700011L22Rik	6	29	30
MGLibA_28383	Lalba	9	28	21
MGLibA_57243	Ugt2b38	33	28	20
MGLibA_48559	Sirt6	18	50	44
MGLibA_64467	mmu-mir-3090	0	8	6
MGLibA_16880	Eya2	0	23	11
MGLibA_24848	Hrh2	5	5	6
MGLibA_07406	C030046E11Rik	0	1	6
MGLibA_41377	Pld1	55	44	48
MGLibA_58674	Vmn2r24	67	65	58
MGLibA_52757	Tas2r114	131	152	93
MGLibA_62249	mmu-mir-6914	0	5	2
MGLibA_47170	Sccpdh	73	59	58
MGLibA_51606	St8sia4	69	70	65
MGLibA_28720	Lect2	19	45	64
MGLibA_18986	Fscn3	0	36	43
MGLibA_42336	Ppp1r27	22	52	38
MGLibA_10388	Chst14	9	121	55
MGLibA_45338	Rgs6	123	38	39
MGLibA_67232	NonTargetingControlGuideForMouse_0827	20	11	10
MGLibA_43638	Ptgfr	21	24	10
MGLibA_46852	S100a8	0	12	3
MGLibA_23250	Gtf2e2	41	86	87
MGLibA_22859	Gpx3	0	20	11
MGLibA_18225	Ferd3l	33	41	34
MGLibA_02865	Actr8	41	44	61
MGLibA_32010	Mrpl17	6	15	7
MGLibA_08694	Ccdc89	0	5	9
MGLibA_20146	Glrb	29	48	63
MGLibA_62737	mmu-mir-431	8	29	25
MGLibA_33926	Nfx1	0	0	1
MGLibA_33591	Ndufb2	14	8	9
MGLibA_64371	mmu-mir-7224	40	59	38
MGLibA_17715	Fam89a	0	2	2
MGLibA_01680	5830415F09Rik	103	59	40
MGLibA_22447	Gpbp1l1	46	62	67
MGLibA_40284	Pdss1	68	106	76
MGLibA_41749	Pnpo	0	7	4
MGLibA_50299	Sned1	7	28	25
MGLibA_60109	Zbtb4	17	22	11
MGLibA_60429	Zfp119b	2	24	13
MGLibA_61642	Znf512b	220	57	37
MGLibA_61170	Zfp760	20	40	26
MGLibA_29444	Lrrc34	4	14	10
MGLibA_41573	Plscr3	75	11	24
MGLibA_59084	Vstm4	57	38	29
MGLibA_05758	Atp1b3	12	19	16
MGLibA_54988	Tmprss13	9	10	10
MGLibA_02312	Abcb1b	209	106	85
MGLibA_62723	mmu-mir-540	83	9	13
MGLibA_25982	Impad1	31	19	22
MGLibA_46014	Rnmt	2	18	17
MGLibA_47931	Serpinb9e	46	9	12
MGLibA_15270	E130309D02Rik	20	26	20
MGLibA_15005	Dtwd1	1	13	12
MGLibA_40917	Pigu	9	53	59
MGLibA_00197	1700001C02Rik	0	1	0
MGLibA_25943	Ilf3	26	8	24
MGLibA_57899	Vipr1	72	41	31
MGLibA_19083	Fut11	0	13	19
MGLibA_44032	Qrich2	0	1	0
MGLibA_09997	Ces2a	30	36	27
MGLibA_06219	B9d1	0	2	1
MGLibA_21462	Gm4794	127	59	59
MGLibA_65242	mmu-mir-6375	2	10	14
MGLibA_02821	Actl7a	29	78	38
MGLibA_30660	Mcm4	30	17	19
MGLibA_33332	Nbl1	6	13	6
MGLibA_15910	Elac1	56	46	33
MGLibA_02757	Acsl5	82	88	45
MGLibA_04296	Ankrd44	13	24	11
MGLibA_28228	Krtap5-1	38	19	27
MGLibA_21392	Gm4297	4	31	26
MGLibA_09097	Cd27	24	32	15
MGLibA_09259	Cd8a	25	31	25
MGLibA_26885	Kcnb2	3	35	24
MGLibA_33066	Mzt1	23	29	23
MGLibA_45629	Riok2	39	49	31
MGLibA_67328	NonTargetingControlGuideForMouse_0923	124	78	35
MGLibA_09886	Cep250	17	8	2
MGLibA_06990	Bmp5	0	7	5
MGLibA_30528	Mbd3l1	9	37	41
MGLibA_61783	Zswim8	12	32	15
MGLibA_59887	Yif1a	26	26	29
MGLibA_33522	Ndufa11	1	24	12
MGLibA_36119	Olfr1260	80	114	84
MGLibA_10541	Ckm	3	10	9
MGLibA_09517	Cdk16	38	69	52
MGLibA_52243	Swi5	22	85	85
MGLibA_17619	Fam65a	44	56	32
MGLibA_01245	4930432M17Rik	24	58	51
MGLibA_58387	Vmn1r45	37	46	34
MGLibA_41977	Pomp	7	26	38
MGLibA_27877	Kmt2c	1	28	26
MGLibA_23778	Hbb-b2	96	50	30
MGLibA_42721	Prkar1a	17	76	75
MGLibA_34953	Ntrk2	16	32	25
MGLibA_10396	Chst2	1	10	4
MGLibA_65595	mmu-mir-1962	20	10	9
MGLibA_07758	Cad	84	21	17
MGLibA_48857	Slc18a2	57	29	26
MGLibA_42533	Pramef8	3	23	12
MGLibA_66874	NonTargetingControlGuideForMouse_0469	12	24	23
MGLibA_18871	Fpgs	4	33	20
MGLibA_65862	mmu-mir-21c	44	51	54
MGLibA_02761	Acsl6	14	18	32
MGLibA_05764	Atp2a1	73	53	27
MGLibA_40213	Pdia4	1	8	10
MGLibA_14539	Dnajc25	1	7	15
MGLibA_15483	Edc4	12	36	27
MGLibA_52325	Syne2	6	25	15
MGLibA_05268	Arpp19	1	3	0
MGLibA_60969	Zfp607	8	23	22
MGLibA_17652	Fam71f1	24	7	18
MGLibA_16437	Eras	31	27	29
MGLibA_62497	mmu-mir-196a-1	0	9	12
MGLibA_09947	Cer1	29	29	50
MGLibA_35077	Nufip2	3	5	2
MGLibA_30059	Mageb4	2	29	11
MGLibA_37594	Olfr506	0	12	4
MGLibA_07458	C1qtnf2	0	0	2
MGLibA_32504	Mtmr12	1	34	12
MGLibA_31404	Mkl1	27	37	25
MGLibA_17280	Fam171a1	108	83	58
MGLibA_51923	Stx16	23	15	12
MGLibA_11792	Cpxm2	7	48	53
MGLibA_31460	Mllt10	0	18	10
MGLibA_48584	Six5	73	32	26
MGLibA_10441	Ciapin1	130	46	54
MGLibA_45937	Rnf222	6	0	1
MGLibA_61684	Zp3r	134	51	44
MGLibA_51555	St3gal4	12	52	45
MGLibA_61719	Zscan12	4	20	17
MGLibA_63694	mmu-mir-6972	0	39	31
MGLibA_65458	mmu-mir-7056	7	16	7
MGLibA_26519	Itgb4	27	68	55
MGLibA_44027	Qrfp	4	13	10
MGLibA_14238	Dkkl1	32	6	5
MGLibA_62534	mmu-mir-6928	23	36	33
MGLibA_15293	E2f2	0	3	0
MGLibA_10977	Cmtm1	84	50	39
MGLibA_28333	LOC100503280	76	47	41
MGLibA_10274	Chn1	78	24	13
MGLibA_41449	Plekhg4	19	18	26
MGLibA_51958	Stx7	84	66	66
MGLibA_27882	Kmt2d	6	7	8
MGLibA_41052	Pipox	16	15	9
MGLibA_31501	Mmachc	27	20	30
MGLibA_24409	Hivep1	13	9	12
MGLibA_36758	Olfr1513	7	14	18
MGLibA_32271	Ms4a7	9	21	36
MGLibA_54691	Tmem256	5	12	10
MGLibA_47892	Serpinb3c	40	51	36
MGLibA_29534	Lrrc71	0	7	2
MGLibA_44771	Rbm18	3	15	6
MGLibA_52592	Taf1	3	8	8
MGLibA_48624	Skint3	0	5	1
MGLibA_55780	Trim32	60	32	26
MGLibA_46123	Rpf2	0	21	25
MGLibA_30583	Mbtd1	20	21	16
MGLibA_64252	mmu-mir-511	0	3	3
MGLibA_46874	S1pr3	4	6	8
MGLibA_00458	1700030J22Rik	1	12	9
MGLibA_49243	Slc2a8	16	15	16
MGLibA_62513	mmu-mir-7235	0	3	9
MGLibA_00087	1110008P14Rik	0	5	5
MGLibA_04963	Arhgap42	46	33	38
MGLibA_11453	Copb2	8	15	3
MGLibA_21977	Gm813	51	20	24
MGLibA_22812	Gprc5b	8	13	9
MGLibA_65143	mmu-let-7k	55	74	53
MGLibA_44324	Racgap1	67	52	63
MGLibA_14073	Dhrs1	14	13	1
MGLibA_32528	Mtmr9	0	8	5
MGLibA_43844	Ptrh1	24	25	42
MGLibA_23822	Hck	4	5	13
MGLibA_03933	Als2cr11	15	61	34
MGLibA_23940	Heatr6	61	34	25
MGLibA_14060	Dhodh	12	27	20
MGLibA_33021	Myot	10	48	50
MGLibA_40367	Peg3	12	43	30
MGLibA_57577	Usp30	30	23	11
MGLibA_45340	Rgs7bp	3	16	9
MGLibA_22545	Gpr114	9	34	24
MGLibA_47838	Serpina3j	48	24	36
MGLibA_27807	Klra5	33	43	46
MGLibA_29040	Lipo1	29	15	27
MGLibA_46192	Rpl23a	79	160	170
MGLibA_50370	Snrpg	7	17	11
MGLibA_56260	Tspan3	7	12	16
MGLibA_64779	mmu-mir-3095	0	0	6
MGLibA_62662	mmu-mir-3067	31	35	26
MGLibA_57794	Vat1l	8	24	29
MGLibA_16645	Esr1	8	42	34
MGLibA_20162	Glrx	56	36	46
MGLibA_48107	Sfrp4	8	18	14
MGLibA_52025	Sulf1	82	45	27
MGLibA_16702	Etnk2	0	17	12
MGLibA_51487	Sstr4	16	25	11
MGLibA_10685	Cldnd2	73	22	21
MGLibA_30191	Mansc1	1	10	9
MGLibA_59867	Ybx1	8	42	28
MGLibA_14687	Dock5	20	4	0
MGLibA_21225	Gm266	0	14	7
MGLibA_54624	Tmem234	0	9	5
MGLibA_23821	Hck	38	27	15
MGLibA_24917	Hsd11b2	49	28	19
MGLibA_63440	mmu-mir-1941	9	2	1
MGLibA_10595	Clcn5	57	17	36
MGLibA_52819	Tas2r138	90	41	29
MGLibA_15115	Dusp6	3	1	3
MGLibA_12654	Cyb5	130	10	9
MGLibA_38944	Oraov1	0	0	2
MGLibA_43734	Ptpn14	4	10	9
MGLibA_40005	Pcsk2	10	27	6
MGLibA_01591	4933427D06Rik	91	52	60
MGLibA_09020	Cd177	0	16	13
MGLibA_23067	Grpr	42	29	13
MGLibA_09073	Cd226	5	15	15
MGLibA_16798	Exoc3l4	0	0	1
MGLibA_48347	Sharpin	6	32	27
MGLibA_43709	Ptplad1	6	26	13
MGLibA_06096	B020031M17Rik	20	16	12
MGLibA_00916	2610015P09Rik	57	21	20
MGLibA_61779	Zswim6	0	17	32
MGLibA_37554	Olfr488	119	56	73
MGLibA_30174	Man2c1	0	9	10
MGLibA_18363	Fgfbp1	33	45	52
MGLibA_43794	Ptprf	7	37	32
MGLibA_51152	Spry1	130	52	40
MGLibA_35858	Olfr1162	14	31	26
MGLibA_65151	mmu-mir-489	10	16	19
MGLibA_51312	Srp54a	115	92	66
MGLibA_55672	Treml4	7	17	10
MGLibA_10408	Chst7	3	5	4
MGLibA_34115	Nkrf	0	5	7
MGLibA_41895	Polr2d	26	10	12
MGLibA_63491	mmu-mir-301b	0	9	7
MGLibA_47054	Satb1	14	15	16
MGLibA_27025	Kcnk13	4	5	8
MGLibA_52146	Surf4	6	15	7
MGLibA_20228	Gm10024	62	81	63
MGLibA_32139	Mrps14	128	48	58
MGLibA_10499	Cish	1	5	3
MGLibA_29086	Lmbrd2	161	115	82
MGLibA_44438	Ralgapa2	0	15	13
MGLibA_50211	Smtn	2	17	16
MGLibA_50469	Snx33	20	24	24
MGLibA_56054	Trpc4ap	29	35	25
MGLibA_23485	H2-DMa	27	44	55
MGLibA_67124	NonTargetingControlGuideForMouse_0719	55	26	16
MGLibA_02226	Aars2	0	1	9
MGLibA_47611	Seh1l	6	4	9
MGLibA_65301	mmu-mir-3098	12	3	13
MGLibA_31380	Mis18a	51	37	31
MGLibA_51863	Stpg1	12	22	10
MGLibA_41153	Pkdcc	13	19	19
MGLibA_56187	Tshb	165	26	19
MGLibA_31313	Mief1	25	47	22
MGLibA_55256	Tnpo3	54	37	34
MGLibA_09767	Celf3	19	16	9
MGLibA_31950	Mri1	8	33	8
MGLibA_17454	Fam213a	21	65	42
MGLibA_06776	Bdnf	58	33	30
MGLibA_14644	Dnpep	70	35	31
MGLibA_46113	Rpe65	9	41	34
MGLibA_16175	Eno1	113	58	55
MGLibA_30016	Maf	17	12	12
MGLibA_16794	Exoc1	71	89	74
MGLibA_44804	Rbm34	362	84	59
MGLibA_42708	Prkaca	101	25	18
MGLibA_53706	Thbd	0	4	14
MGLibA_37922	Olfr632	33	23	18
MGLibA_65099	mmu-mir-702	20	24	35
MGLibA_19948	Gins3	10	32	25
MGLibA_17796	Fars2	0	13	11
MGLibA_53485	Tex26	5	18	28
MGLibA_45667	Rlim	24	50	51
MGLibA_36545	Olfr1420	0	1	1
MGLibA_52876	Tbc1d14	138	92	79
MGLibA_44644	Rasl12	0	23	16
MGLibA_27070	Kcnmb3	3	5	8
MGLibA_29237	Lphn2	3	20	11
MGLibA_56651	Tulp3	26	36	23
MGLibA_00124	1110059G10Rik	109	123	90
MGLibA_38515	Olfr875	41	34	32
MGLibA_31840	Mpv17l	0	7	3
MGLibA_55047	Tmx1	11	14	12
MGLibA_53798	Thtpa	80	46	31
MGLibA_41235	Pla2g2c	7	21	19
MGLibA_32770	Mybpc2	27	43	28
MGLibA_08352	Ccdc125	22	34	40
MGLibA_46307	Rpn2	23	32	25
MGLibA_07654	Cacna1a	24	9	6
MGLibA_41163	Pkhd1	13	23	20
MGLibA_15339	EU599041	6	21	12
MGLibA_60306	Zdhhc21	43	67	46
MGLibA_40206	Pdhx	3	26	33
MGLibA_17247	Fam163b	4	3	10
MGLibA_46809	Ryr2	0	18	17
MGLibA_33438	Ncoa5	126	56	62
MGLibA_12785	Cyp2c39	5	33	34
MGLibA_27682	Klk10	0	3	3
MGLibA_27839	Klrc2	5	43	36
MGLibA_19703	Gdf1	45	17	11
MGLibA_37269	Olfr365	3	26	9
MGLibA_52035	Sult1b1	2	14	17
MGLibA_63568	mmu-mir-99a	1	4	8
MGLibA_08481	Ccdc176	65	109	102
MGLibA_49008	Slc25a12	20	52	33
MGLibA_26279	Irak1	0	48	38
MGLibA_30344	Mapk14	9	8	4
MGLibA_26472	Itga7	1	3	5
MGLibA_41861	Polm	1	5	9
MGLibA_06002	Atxn7l1	0	8	3
MGLibA_52041	Sult1c2	4	9	8
MGLibA_28632	Lcn3	319	278	209
MGLibA_22186	Gnal	40	22	26
MGLibA_63413	mmu-mir-6958	8	11	4
MGLibA_50640	Sox4	0	4	6
MGLibA_40543	Pgap2	32	51	38
MGLibA_10934	Cma2	6	20	30
MGLibA_45116	Reps1	27	31	15
MGLibA_01053	3110040N11Rik	6	23	21
MGLibA_20673	Gm13718	12	16	11
MGLibA_34613	Npy1r	27	68	88
MGLibA_04648	Apoa1bp	34	27	17
MGLibA_27951	Kri1	4	1	6
MGLibA_50130	Smim7	9	7	6
MGLibA_10275	Chn2	15	36	40
MGLibA_60729	Zfp407	0	2	4
MGLibA_00746	2210408I21Rik	0	9	8
MGLibA_22886	Gramd2	42	25	20
MGLibA_46373	Rps18	114	101	68
MGLibA_31633	Mob1a	17	34	24
MGLibA_13315	Dbn1	103	42	28
MGLibA_55486	Tprg	10	8	9
MGLibA_42931	Proca1	17	2	3
MGLibA_11469	Cops3	0	11	12
MGLibA_42631	Prdx6	9	13	14
MGLibA_54940	Tmigd1	69	66	51
MGLibA_57179	Ugcg	35	21	14
MGLibA_10379	Chst11	0	14	20
MGLibA_30845	Med23	1	29	19
MGLibA_52546	Tacr2	9	15	27
MGLibA_60176	Zc3h15	0	1	0
MGLibA_54337	Tmem138	0	9	6
MGLibA_24541	Hn1	32	4	2
MGLibA_17079	Fam114a2	0	12	14
MGLibA_05808	Atp5e	91	70	101
MGLibA_66705	NonTargetingControlGuideForMouse_0300	33	44	34
MGLibA_00192	1600016N20Rik	6	29	3
MGLibA_32737	Mxd3	45	39	21
MGLibA_43282	Prune2	4	12	5
MGLibA_38961	Orc5	6	53	42
MGLibA_34374	Nol6	46	24	31
MGLibA_02941	Adam1b	0	4	4
MGLibA_19125	Fxyd3	85	62	40
MGLibA_00887	2410137M14Rik	86	90	87
MGLibA_52299	Syn2	27	16	23
MGLibA_45154	Ret	22	54	68
MGLibA_43148	Prrt3	27	22	36
MGLibA_47394	Sctr	158	47	40
MGLibA_00718	2200002J24Rik	10	25	32
MGLibA_13304	Dbf4	67	83	73
MGLibA_05554	Asxl2	25	7	7
MGLibA_00343	1700017D01Rik	12	15	20
MGLibA_03122	Adck2	3	3	7
MGLibA_35377	Odf1	5	10	15
MGLibA_12184	Csrp1	11	38	23
MGLibA_43227	Prss41	23	50	65
MGLibA_21027	Gm17384	74	66	50
MGLibA_38888	Opa3	4	19	10
MGLibA_38772	Olfr981	86	62	38
MGLibA_02888	Acvr2a	30	21	11
MGLibA_33156	Nacc1	0	5	6
MGLibA_40322	Pdzd9	8	13	11
MGLibA_12839	Cyp2d40	5	4	9
MGLibA_14201	Dis3l2	15	14	9
MGLibA_64016	mmu-mir-3086	0	2	3
MGLibA_14636	Dnmt3a	44	89	73
MGLibA_60987	Zfp617	224	35	47
MGLibA_29522	Lrrc63	1	6	8
MGLibA_02935	Adam19	0	0	1
MGLibA_67319	NonTargetingControlGuideForMouse_0914	5	12	11
MGLibA_08989	Ccz1	0	8	14
MGLibA_25823	Il1rn	0	1	0
MGLibA_39930	Pcgf5	47	44	65
MGLibA_02533	Acad12	27	81	58
MGLibA_07407	C130026I21Rik	0	6	14
MGLibA_46733	Rundc3a	10	39	26
MGLibA_12086	Csf2rb	31	51	39
MGLibA_56058	Trpc4	2	10	9
MGLibA_02293	Abca8a	1	14	5
MGLibA_56980	Ube2v1	3	7	11
MGLibA_52903	Tbc1d22b	51	26	36
MGLibA_40149	Pde6d	22	56	47
[truncated: 63,960 more rows]

## Sheet: rep1_input2_output.gene-summary
id	num	neg|score	neg|p-value	neg|fdr	neg|rank	neg|goodsgrna	neg|lfc	pos|score	pos|p-value	pos|fdr	pos|rank	pos|goodsgrna	pos|lfc
Ss18	3	1	1	1	22486	0	4.2723	1.7296e-07	6.6048e-07	0.014851	1	3	4.2723
Edf1	3	1	1	1	22485	0	3.6215	8.2451e-07	1.9814e-06	0.021452	2	3	3.6215
Pggt1b	3	0.99993	0.99994	1	22480	0	5.3397	9.6933e-07	2.8621e-06	0.021452	3	3	5.3397
Trp53	3	0.99999	0.99999	1	22483	0	4.3607	1e-05	3.1483e-05	0.17698	4	3	4.3607
Myh9	3	0.99999	0.99999	1	22484	0	3.2565	1.337e-05	4.3812e-05	0.19703	5	3	3.2565
Jag1	3	0.99839	0.99842	1	22443	0	4.1555	1.9314e-05	5.8342e-05	0.218647	6	3	4.1555
1700011I03Rik	3	0.44609	0.50327	0.963417	11364	1	4.2411	2.8778e-05	8.6963e-05	0.279349	7	2	4.2411
Olfr1219	3	0.99996	0.99997	1	22482	0	2.955	4.3095e-05	0.00013364	0.375619	8	3	2.955
Asf1a	3	0.99995	0.99995	1	22481	0	2.8739	5.4091e-05	0.00015873	0.39659	9	3	2.8739
Gse1	3	0.99078	0.99092	0.99971	22266	0	2.6395	6.8223e-05	0.00020078	0.451485	10	3	2.6395
Myl6	3	0.99991	0.99992	1	22479	0	3.1693	8.6717e-05	0.0002523	0.483828	11	3	3.1693
Spef1	3	0.9999	0.9999	1	22478	0	2.3665	0.00010147	0.00030316	0.483828	12	3	2.3665
Taf9b	3	0.9999	0.9999	1	22476	0	2.6654	0.00010356	0.00030756	0.483828	14	3	2.6654
Fgd1	3	0.9999	0.9999	1	22477	0	2.9554	0.00010356	0.00030756	0.483828	13	3	2.9554
Smarcc2	3	0.99989	0.9999	1	22475	0	2.5054	0.00010851	0.00032275	0.483828	15	3	2.5054
Phactr4	3	0.94532	0.94553	0.99971	21194	0	3.6024	0.00014618	0.00043613	0.552228	17	2	3.6024
Olfr1281	3	0.99984	0.99985	1	22474	0	2.3628	0.0001567	0.00046079	0.552228	19	3	2.3628
Ppp1cc	3	0.99984	0.99985	1	22473	0	2.2241	0.00016313	0.0004762	0.552228	20	3	2.2241
Jun	3	0.99983	0.99984	1	22472	0	2.3462	0.00016552	0.00048413	0.552228	21	3	2.3462
Gp49a	3	0.99983	0.99984	1	22471	0	2.2724	0.00016869	0.00049117	0.552228	22	3	2.2724
mmu-mir-6952	4	0.99492	0.99494	1	22372	0	2.6063	0.00013807	0.00054489	0.564975	16	4	2.6063
N28178	3	0.42049	0.48727	0.963417	11030	1	-0.10863	0.00020466	0.00059157	0.564975	23	1	-0.10863
mmu-mir-764	4	0.35382	0.4967	0.963417	9956	2	-0.45816	0.0001516	0.00059949	0.564975	18	1	-0.45816
Nrxn2	3	0.6716	0.67331	0.963417	15500	1	3.5421	0.00020856	0.00060302	0.564975	24	2	3.5421
Cramp1l	3	0.99705	0.9971	1	22416	0	3.5138	0.00022824	0.00066774	0.591584	25	3	3.5138
Gpr34	3	0.99977	0.99977	1	22470	0	2.2804	0.00023356	0.00068403	0.591584	26	3	2.2804
Ubl5	3	0.45354	0.50804	0.963417	11459	1	-0.74538	0.00025013	0.00072234	0.601577	27	1	-0.74538
Ing5	3	0.99972	0.99973	1	22469	0	2.3178	0.00028105	0.00081349	0.620409	28	3	2.3178
Sox7	3	0.98207	0.98224	0.99971	22041	0	3.2419	0.0002881	0.0008289	0.620409	29	3	3.2419
Il13	3	0.89694	0.89712	0.99971	20128	0	1.7834	0.00029561	0.00084783	0.620409	30	2	1.7834
Syngr1	3	0.6716	0.67331	0.963417	15547	1	3.1983	0.00029882	0.00085532	0.620409	31	2	3.1983
Moap1	3	0.99969	0.99969	1	22468	0	2.1093	0.00031386	0.00090728	0.637531	32	3	2.1093
Dctn1	3	0.42049	0.48727	0.963417	10887	1	0.59154	0.00038655	0.0011235	0.734441	33	1	0.59154
Per1	3	0.20412	0.31673	0.936231	6908	1	3.2385	0.00039575	0.0011468	0.734441	34	2	3.2385
Vps13b	3	0.9996	0.99962	1	22467	0	2.0486	0.00039695	0.0011508	0.734441	35	3	2.0486
Foxj2	3	0.31498	0.42514	0.963417	9447	1	1.0217	0.00043202	0.0012617	0.734441	36	2	1.0217
NonTargetingControlGuideForMouse_0718	1	0.99866	0.99869	1	22446	0	4.696	0.0013417	0.0013383	0.734441	99	1	4.696
Theg	3	0.9851	0.98529	0.99971	22121	0	3.2654	0.00045647	0.0013388	0.734441	37	3	3.2654
Park2	3	0.99954	0.99955	1	22466	0	2.1759	0.00045685	0.0013388	0.734441	38	3	2.1759
Tspan13	3	0.99954	0.99955	1	22465	0	2.0907	0.00046104	0.0013498	0.734441	39	3	2.0907
Ccdc181	3	0.99737	0.9974	1	22419	0	3.1723	0.00046374	0.0013621	0.734441	40	3	3.1723
Olfr469	3	0.77751	0.77746	0.998696	17450	0	3.1251	0.00046598	0.0013718	0.734441	41	2	3.1251
Optc	3	0.99951	0.99952	1	22464	0	2.2285	0.00048957	0.0014295	0.747525	42	3	2.2285
Olfr476	3	0.99949	0.9995	1	22463	0	2.2508	0.00051398	0.0014916	0.757866	43	3	2.2508
Fbxl18	3	0.0092498	0.024843	0.924155	560	1	0.35058	0.00052296	0.0015167	0.757866	44	1	0.35058
F830016B08Rik	3	0.38937	0.46826	0.963417	10524	1	3.1875	0.00056268	0.0016294	0.776931	45	2	3.1875
5830411N06Rik	3	0.99661	0.9967	1	22407	0	1.5738	0.00056843	0.001647	0.776931	46	3	1.5738
Klf5	3	0.99942	0.99943	1	22462	0	2.4279	0.00058121	0.0016888	0.776931	47	3	2.4279
Gm14139	3	0.99916	0.99917	1	22454	0	3.0778	0.00059523	0.0017236	0.776931	48	3	3.0778
Rrp15	3	0.9994	0.99942	1	22461	0	1.9251	0.00059703	0.0017276	0.776931	49	3	1.9251
Rbm48	3	0.85196	0.85199	0.99971	19140	0	0.75465	0.00061389	0.0017773	0.783634	50	2	0.75465
Kcnh1	3	0.37307	0.45855	0.963417	10346	1	3.0483	0.00063195	0.0018284	0.784289	51	2	3.0483
Elovl4	3	0.99936	0.99937	1	22460	0	2.5197	0.00064197	0.0018518	0.784289	52	3	2.5197
Olfr1360	3	0.76759	0.76759	0.998696	17198	0	-0.052972	0.00065936	0.0019068	0.784289	53	1	-0.052972
Lrriq1	3	0.46064	0.51263	0.963417	11546	1	0.45224	0.00070482	0.0020318	0.784289	54	1	0.45224
Ccdc122	3	0.99929	0.9993	1	22459	0	2.2449	0.00071207	0.0020459	0.784289	55	3	2.2449
Zer1	3	0.86448	0.8645	0.99971	19417	0	2.9694	0.00074223	0.0021349	0.784289	56	2	2.9694
NonTargetingControlGuideForMouse_0389	1	0.99785	0.99787	1	22432	0	4.5001	0.0021453	0.0021358	0.784289	141	1	4.5001
Rcbtb2	3	0.99925	0.99927	1	22458	0	2.2952	0.00074615	0.0021459	0.784289	57	3	2.2952
Slc37a4	3	0.96909	0.96924	0.99971	21751	0	0.69582	0.00075028	0.0021556	0.784289	58	3	0.69582
Fam118a	3	0.99925	0.99926	1	22457	0	2.4931	0.00075309	0.0021661	0.784289	59	3	2.4931
Cdc42ep5	3	0.75552	0.75548	0.998696	16954	0	3.0867	0.0007853	0.0022617	0.784289	60	2	3.0867
Psd3	3	0.42049	0.48727	0.963417	10946	1	1.1284	0.00079574	0.0022877	0.784289	61	2	1.1284
Iqcf3	3	0.9992	0.99921	1	22456	0	2.136	0.00080468	0.0023119	0.784289	62	3	2.136
mmu-mir-466c-2	2	0.60347	0.60353	0.963417	13795	0	2.2826	0.0011974	0.0023299	0.784289	88	1	2.2826
Pawr	3	0.99918	0.9992	1	22455	0	1.8664	0.00081813	0.0023506	0.784289	63	3	1.8664
Nkiras2	3	0.72627	0.72618	0.998696	16300	0	3.0889	0.00081988	0.0023555	0.784289	64	2	3.0889
Traf3	3	0.58596	0.60179	0.963417	13528	1	3.0145	0.00082584	0.0023718	0.784289	65	2	3.0145
Dnajc4	3	0.22882	0.34787	0.936231	7966	2	-0.89997	0.0008412	0.002414	0.786698	66	1	-0.89997
Palm3	3	0.5526	0.57647	0.963417	13133	1	3.0574	0.00087274	0.0025052	0.793404	68	2	3.0574
Isyna1	3	0.6716	0.67331	0.963417	14980	1	3.0574	0.00087274	0.0025052	0.793404	67	2	3.0574
Rad9a	3	0.42049	0.48727	0.963417	10880	1	0.83468	0.00088665	0.0025422	0.793936	69	2	0.83468
Sat2	3	0.019745	0.050916	0.924155	1158	2	-1.8472	0.00093211	0.002673	0.802133	71	1	-1.8472
5730507C01Rik	3	0.99746	0.99748	1	22422	0	3.0167	0.00096394	0.0027579	0.802133	72	3	3.0167
Marcksl1	3	0.99903	0.99906	1	22453	0	2.7456	0.00096832	0.0027698	0.802133	73	3	2.7456
Foxf1	3	0.52948	0.55969	0.963417	12660	1	-0.34958	0.00097756	0.0027936	0.802133	74	1	-0.34958
Xylb	3	0.99898	0.999	1	22452	0	1.8141	0.0010172	0.0029092	0.802133	75	3	1.8141
Spem1	3	0.18169	0.28789	0.936231	6433	1	2.8865	0.0010211	0.0029213	0.802133	76	2	2.8865
Clasp2	3	0.013384	0.035326	0.924155	793	2	-2.5554	0.001023	0.0029275	0.802133	77	1	-2.5554
Zfp459	3	0.99896	0.99899	1	22451	0	1.8607	0.0010373	0.0029675	0.802133	78	3	1.8607
NonTargetingControlGuideForMouse_0678	1	0.99696	0.99701	1	22414	0	4.0339	0.0030398	0.0030089	0.802133	193	1	4.0339
Fam179a	3	0.86349	0.86348	0.99971	19391	0	2.9788	0.0010621	0.0030362	0.802133	79	2	2.9788
Vmn1r201	3	0.99892	0.99894	1	22450	0	2.0761	0.0010827	0.0031018	0.802133	80	3	2.0761
Rundc3b	3	0.63042	0.63767	0.963417	14300	1	-0.27316	0.0011139	0.0031771	0.802133	81	1	-0.27316
NonTargetingControlGuideForMouse_0767	1	0.99678	0.99683	1	22410	0	4.1162	0.0032217	0.0031881	0.802133	208	1	4.1162
Tmem181a	3	0.045987	0.10641	0.936231	2330	1	2.8359	0.0011422	0.0032639	0.802133	82	2	2.8359
Siva1	3	0.99885	0.99888	1	22449	0	2.5588	0.001149	0.0032779	0.802133	83	3	2.5588
Ran	3	0.22882	0.34787	0.936231	8002	2	-0.89997	0.0011594	0.0033132	0.802133	84	1	-0.89997
mmu-mir-540	4	0.90744	0.90734	0.99971	20360	0	1.8467	0.00089665	0.0033154	0.802133	70	2	1.8467
Kifap3	3	0.87851	0.87868	0.99971	19717	0	2.8821	0.001165	0.0033295	0.802133	85	2	2.8821
Cntnap5b	3	0.22852	0.34749	0.936231	7310	1	2.907	0.0011828	0.0033739	0.802133	86	2	2.907
Tmprss11a	3	0.61509	0.62504	0.963417	14003	1	2.8078	0.0011935	0.0034008	0.802133	87	2	2.8078
Agpat4	3	0.44518	0.5027	0.963417	11342	1	1.7221	0.0012048	0.0034307	0.802133	89	2	1.7221
Ric8	3	0.99879	0.99882	1	22448	0	2.6985	0.0012112	0.0034497	0.802133	90	3	2.6985
Ifi27l2b	3	0.98195	0.98212	0.99971	22039	0	2.9549	0.0012115	0.0034501	0.802133	91	3	2.9549
Adh5	3	0.82625	0.82612	0.999496	18574	0	2.9313	0.001216	0.0034602	0.802133	92	2	2.9313
Dnttip2	3	0.99449	0.99461	0.999918	22364	0	2.9313	0.001216	0.0034602	0.802133	93	3	2.9313
Krt73	3	0.86635	0.86639	0.99971	19462	0	1.4156	0.0012503	0.0035536	0.815367	94	2	1.4156
Klk1b21	3	0.51872	0.55206	0.963417	12470	1	-0.91537	0.0012957	0.0036835	0.829455	95	1	-0.91537
Cpn1	3	0.3278	0.43233	0.963417	9651	1	2.8771	0.0012986	0.0036888	0.829455	96	2	2.8771
Pebp4	3	0.99867	0.99871	1	22447	0	1.7556	0.0013291	0.0037795	0.840274	97	3	1.7556
Tpsab1	3	0.63505	0.64156	0.963417	14393	1	1.1315	0.0013411	0.0038116	0.840274	98	2	1.1315
Efemp2	3	0.6716	0.67331	0.963417	15126	1	1.5502	0.0013866	0.0039296	0.857878	100	2	1.5502
Tas2r113	3	0.99857	0.99861	1	22445	0	1.6447	0.0014282	0.0040397	0.86728	102	3	1.6447
Tor1b	3	0.0051081	0.014048	0.924155	297	1	0.81312	0.001432	0.0040498	0.86728	103	2	0.81312
Os9	3	0.87211	0.87225	0.99971	19574	0	2.8131	0.0014501	0.0041062	0.871054	104	2	2.8131
Dcpp2	3	0.99852	0.99856	1	22444	0	2.3885	0.0014778	0.0041771	0.877811	105	3	2.3885
Dnase1l2	3	0.12574	0.21467	0.936231	4818	2	-1.3089	0.0015229	0.0043145	0.898286	107	1	-1.3089
Ank3	3	0.73655	0.73652	0.998696	16535	0	2.6548	0.0015636	0.0044294	0.905446	108	2	2.6548
H1f0	3	0.77352	0.77349	0.998696	17385	0	2.6548	0.0015636	0.0044294	0.905446	109	2	2.6548
Proser1	3	0.6716	0.67331	0.963417	14565	1	2.8575	0.0015975	0.0045236	0.913193	110	2	2.8575
Hmx2	3	0.99839	0.99842	1	22442	0	1.6936	0.0016146	0.0045712	0.913193	111	3	1.6936
Ccdc23	3	0.99837	0.9984	1	22441	0	1.8583	0.0016287	0.0046152	0.913193	112	3	1.8583
Adcy1	3	0.99837	0.9984	1	22440	0	1.811	0.0016347	0.0046297	0.913193	113	3	1.811
Hmgcs1	3	0.6716	0.67331	0.963417	14514	1	0.16225	0.0016592	0.0046936	0.916564	114	1	0.16225
Kcne2	3	0.95886	0.95909	0.99971	21508	0	2.7505	0.0016791	0.0047539	0.916564	115	2	2.7505
Tpm3	3	0.99829	0.99832	1	22439	0	2.2256	0.0017106	0.0048393	0.916564	116	3	2.2256
NonTargetingControlGuideForMouse_0729	1	0.99503	0.99506	1	22374	0	3.937	0.0049652	0.0048926	0.916564	312	1	3.937
2017-09-02	3	0.29429	0.41356	0.963417	9200	1	2.6548	0.0017389	0.0049208	0.916564	117	2	2.6548
Lce1f	3	0.99648	0.99657	1	22403	0	1.9097	0.0017501	0.0049485	0.916564	118	3	1.9097
Gzmg	3	0.50711	0.54387	0.963417	12317	1	2.8076	0.0017746	0.0050176	0.916564	119	2	2.8076
Klhl23	3	0.99822	0.99826	1	22438	0	1.8754	0.0017789	0.0050291	0.916564	120	3	1.8754
Gm21637	3	0.014777	0.038811	0.924155	853	1	2.7572	0.0018217	0.0051418	0.916564	121	2	2.7572
Btc	3	0.98462	0.98482	0.99971	22109	0	1.1012	0.0018409	0.0051951	0.916564	122	3	1.1012
mmu-mir-6373	4	0.46344	0.58751	0.963417	11609	1	0.63136	0.0014244	0.0052008	0.916564	101	2	0.63136
Clec4f	3	0.99814	0.99818	1	22437	0	1.672	0.0018592	0.005244	0.916564	123	3	1.672
Tubgcp5	3	0.83403	0.83395	0.999529	18757	0	2.6817	0.0018672	0.0052664	0.916564	124	2	2.6817
Wdr35	3	0.99812	0.99816	1	22436	0	2.8064	0.001882	0.0053061	0.916564	125	3	2.8064
Zfp445	3	0.37307	0.45855	0.963417	10208	1	0.13052	0.0018863	0.0053166	0.916564	126	1	0.13052
2610044O15Rik8	3	0.9504	0.95066	0.99971	21298	0	2.8064	0.001894	0.0053356	0.916564	127	2	2.8064
mmu-mir-7013	4	0.9308	0.93073	0.99971	20878	0	2.1038	0.001488	0.0054157	0.916564	106	3	2.1038
Map1a	3	0.13499	0.22686	0.936231	5011	1	0.64095	0.0019318	0.0054426	0.916564	128	2	0.64095
Golga7	3	0.94511	0.94531	0.99971	21188	0	2.7151	0.0019404	0.005469	0.916564	129	2	2.7151
Ankfn1	3	0.86541	0.86545	0.99971	19436	0	2.6657	0.0019574	0.0055214	0.916564	130	2	2.6657
Cntnap1	3	0.99803	0.99806	1	22434	0	1.6413	0.0019725	0.005554	0.916564	133	3	1.6413
Usp17la	3	0.84727	0.8473	0.99971	19038	0	0.52933	0.0019772	0.005565	0.916564	134	1	0.52933
1700030K09Rik	3	0.99801	0.99805	1	22433	0	1.7022	0.001985	0.0055843	0.916564	135	3	1.7022
Scara3	3	0.29429	0.41356	0.963417	9181	1	1.2612	0.0020226	0.0056843	0.918564	136	2	1.2612
Rpl41	2	0.66665	0.66667	0.963417	14471	0	2.068	0.0029239	0.0057138	0.918564	186	1	2.068
Des	3	0.83992	0.83991	0.99971	18871	0	2.7429	0.0020358	0.0057191	0.918564	137	2	2.7429
Olfr1218	3	0.94415	0.94438	0.99971	21166	0	2.663	0.0021193	0.0059432	0.923181	138	2	2.663
Angpt2	3	0.19287	0.30233	0.936231	6718	2	-0.94906	0.0021362	0.0059965	0.923181	139	1	-0.94906
Ddx60	3	0.6716	0.67331	0.963417	15490	1	0.20523	0.0021362	0.0059965	0.923181	140	1	0.20523
Rbm34	3	0.012952	0.034258	0.924155	737	1	2.7248	0.0021527	0.0060379	0.923181	143	2	2.7248
Olfr961	3	0.99784	0.99788	1	22431	0	1.6209	0.0021579	0.0060528	0.923181	144	3	1.6209
Ces3b	3	0.58801	0.60339	0.963417	13563	1	0.28258	0.0022043	0.0061867	0.923181	145	1	0.28258
Tle3	3	0.92696	0.92708	0.99971	20796	0	2.6245	0.0022044	0.0061867	0.923181	146	2	2.6245
Utp23	3	0.16664	0.26839	0.936231	5996	1	2.6837	0.0022764	0.0063795	0.923181	147	2	2.6837
Olfr979	3	0.18169	0.28789	0.936231	6450	1	2.6872	0.0022912	0.0064196	0.923181	148	2	2.6872
Wfdc10	3	0.35362	0.44709	0.963417	9953	1	0.56246	0.0023178	0.0064918	0.923181	150	1	0.56246
Slain2	3	0.74138	0.74135	0.998696	16620	0	0.28978	0.0023178	0.0064918	0.923181	149	1	0.28978
Scimp	3	0.99767	0.9977	1	22430	0	1.4794	0.0023309	0.0065293	0.923181	151	3	1.4794
Apba1	3	0.14121	0.23509	0.936231	5291	1	2.7076	0.0023408	0.0065544	0.923181	152	2	2.7076
Vwa5a	3	0.89486	0.89504	0.99971	20085	0	2.7011	0.0023495	0.006579	0.923181	153	2	2.7011
Ptpro	3	0.8348	0.83474	0.99971	18769	0	2.655	0.0023595	0.0066107	0.923181	154	2	2.655
1190005I06Rik	3	0.96174	0.96196	0.99971	21569	0	2.636	0.002372	0.0066345	0.923181	155	2	2.636
5033411D12Rik	3	0.19593	0.30619	0.936231	6821	1	2.5725	0.0023745	0.0066402	0.923181	156	2	2.5725
Hist1h4a	3	0.86656	0.86659	0.99971	19468	0	1.4669	0.0023859	0.0066724	0.923181	157	2	1.4669
Olfr1417	3	0.9976	0.99762	1	22429	0	1.5933	0.0024024	0.0067089	0.923181	158	3	1.5933
Grid2ip	3	0.29429	0.41356	0.963417	9126	1	-0.74857	0.0024314	0.0067895	0.923181	159	1	-0.74857
Rims3	3	0.95806	0.95831	0.99971	21484	0	2.6483	0.0024479	0.0068406	0.923181	160	2	2.6483
Ndel1	3	0.99754	0.99755	1	22428	0	1.5707	0.0024637	0.0068749	0.923181	161	3	1.5707
Ppp1r21	3	0.99752	0.99754	1	22427	0	1.6027	0.0024816	0.0069313	0.923181	162	3	1.6027
Gm15056	3	0.9975	0.99752	1	22425	0	1.4836	0.0025017	0.0069797	0.923181	163	3	1.4836
Cep250	3	0.9975	0.99752	1	22426	0	1.5888	0.0025017	0.0069797	0.923181	164	3	1.5888
NonTargetingControlGuideForMouse_0311	1	0.99297	0.99293	0.99971	22334	0	3.6775	0.0070347	0.006992	0.923181	416	1	3.6775
Vcl	3	0.99749	0.99751	1	22424	0	2.0845	0.0025113	0.0070035	0.923181	165	3	2.0845
Tpmt	3	0.43176	0.49428	0.963417	11139	1	2.667	0.0025133	0.0070079	0.923181	166	2	2.667
Chmp2a	3	0.9595	0.95974	0.99971	21519	0	0.7519	0.0025222	0.0070383	0.923181	167	2	0.7519
Olfml3	3	0.99747	0.99749	1	22423	0	1.6155	0.0025269	0.0070506	0.923181	168	3	1.6155
mmu-mir-6949	4	0.62072	0.66867	0.963417	14106	1	1.694	0.0019669	0.0070572	0.923181	131	2	1.694
mmu-mir-1953	4	0.99803	0.99803	1	22435	0	1.5653	0.0019677	0.0070616	0.923181	132	4	1.5653
Nthl1	3	0.83761	0.83759	0.99971	18822	0	2.6896	0.0025586	0.0071268	0.926315	169	2	2.6896
Cyp7b1	3	0.99742	0.99744	1	22421	0	1.9686	0.0025809	0.0071968	0.927015	170	3	1.9686
Magea2	3	0.99741	0.99743	1	22420	0	1.8391	0.0025933	0.0072298	0.927015	171	3	1.8391
Zswim8	3	0.7535	0.75342	0.998696	16910	0	1.497	0.0026584	0.0074147	0.927015	173	2	1.497
Kdm5d	3	0.3278	0.43233	0.963417	9682	1	2.4796	0.0026958	0.0075094	0.927015	174	2	2.4796
Tmem116	3	0.61892	0.62818	0.963417	14074	1	2.4796	0.0026958	0.0075094	0.927015	176	2	2.4796
Olfr556	3	0.98469	0.98488	0.99971	22110	0	2.4796	0.0026958	0.0075094	0.927015	175	3	2.4796
Meaf6	3	0.6716	0.67331	0.963417	15100	1	1.3216	0.0027038	0.0075323	0.927015	177	2	1.3216
NonTargetingControlGuideForMouse_0875	1	0.9923	0.99226	0.99971	22312	0	3.4086	0.0077018	0.0076472	0.927015	462	1	3.4086
Spcs1	3	0.22882	0.34787	0.936231	7618	2	-0.89997	0.0027492	0.0076591	0.927015	178	1	-0.89997
mmu-mir-5121	4	0.46344	0.58751	0.963417	11614	1	1.4835	0.0021511	0.0077282	0.927015	142	2	1.4835
Taf6	3	0.37307	0.45855	0.963417	10320	1	-0.13891	0.0027946	0.0077732	0.927015	180	1	-0.13891
Hsf3	3	0.99719	0.99723	1	22418	0	1.5291	0.0028053	0.0078027	0.927015	181	3	1.5291
NonTargetingControlGuideForMouse_0736	1	0.99208	0.99204	0.99971	22303	0	3.6166	0.0079216	0.0078744	0.927015	481	1	3.6166
Fat4	3	0.78145	0.78134	0.998696	17551	0	1.8651	0.00284	0.007892	0.927015	182	2	1.8651
Ptgr2	3	0.37307	0.45855	0.963417	10367	1	0.43996	0.0028854	0.0080149	0.927015	183	1	0.43996
Fam129a	3	0.9971	0.99714	1	22417	0	1.5685	0.0028953	0.0080484	0.927015	184	3	1.5685
Gm7092	3	0.97801	0.97811	0.99971	21942	0	2.5538	0.002915	0.0081078	0.927015	185	3	2.5538
Dpysl4	3	0.77352	0.77349	0.998696	17373	0	0.18904	0.0029308	0.0081439	0.927015	187	1	0.18904
Dusp10	3	0.79055	0.79045	0.998696	17763	0	2.594	0.0029443	0.0081787	0.927015	188	2	2.594
Prps2	3	0.99703	0.99707	1	22415	0	1.9761	0.0029732	0.0082474	0.927015	189	3	1.9761
Smarca4	3	0.82061	0.82053	0.999178	18445	0	2.4618	0.0029762	0.0082509	0.927015	190	2	2.4618
NonTargetingControlGuideForMouse_0499	1	0.99165	0.99162	0.99971	22289	0	3.5151	0.0083461	0.0083033	0.927015	514	1	3.5151
Olfr1415	3	0.7633	0.76329	0.998696	17106	0	2.5788	0.0030215	0.0083922	0.927015	191	2	2.5788
Ywhab	3	0.96721	0.96735	0.99971	21713	0	2.261	0.0030216	0.0083922	0.927015	192	2	2.261
Rec8	3	0.29429	0.41356	0.963417	9229	1	-0.85974	0.0030669	0.0085151	0.927015	194	1	-0.85974
Fam71b	3	0.7893	0.78919	0.998696	17727	0	2.5664	0.0030768	0.0085371	0.927015	195	2	2.5664
Pten	3	0.99692	0.99698	1	22413	0	1.9931	0.0030793	0.0085464	0.927015	196	3	1.9931
Cd33	3	0.40341	0.47673	0.963417	10709	1	1.1355	0.0031123	0.0086388	0.927015	197	2	1.1355
Bsph2	3	0.99689	0.99695	1	22412	0	1.7116	0.0031126	0.0086397	0.927015	198	3	1.7116
Gmfg	3	0.95854	0.95878	0.99971	21498	0	2.5067	0.0031441	0.0087291	0.927015	199	2	2.5067
Pdzd7	3	0.89768	0.89784	0.99971	20145	0	0.61118	0.0031577	0.0087696	0.927015	200	1	0.61118
Map3k4	3	0.81161	0.81145	0.999105	18249	0	2.6054	0.0031759	0.0088202	0.927015	201	2	2.6054
Gm21671	1	0.99112	0.9911	0.99971	22277	0	3.3073	0.0088767	0.008829	0.927015	542	1	3.3073
Pla2g2e	3	0.99062	0.99075	0.99971	22265	0	2.5854	0.0031976	0.0088687	0.927015	202	3	2.5854
Gdf2	3	0.56537	0.58597	0.963417	13192	1	0.12272	0.0032031	0.0088792	0.927015	203	1	0.12272
Hoxa7	3	0.26105	0.38833	0.963417	8565	1	2.5591	0.0032121	0.0089026	0.927015	204	2	2.5591
Fbxl21	3	0.78655	0.78647	0.998696	17662	0	2.5254	0.003215	0.0089123	0.927015	205	2	2.5254
Serpina3i	3	0.99678	0.99686	1	22411	0	1.6578	0.0032185	0.0089206	0.927015	206	3	1.6578
Akt1s1	3	0.081956	0.15598	0.936231	3457	1	2.5484	0.0032194	0.008925	0.927015	207	2	2.5484
Pla2g6	3	0.19593	0.30619	0.936231	6826	1	1.0073	0.0032485	0.0090021	0.927015	209	2	1.0073
Olfr1076	3	0.6716	0.67331	0.963417	15441	1	2.5211	0.003253	0.009014	0.927015	210	2	2.5211
Cnnm1	3	0.21953	0.3362	0.936231	7180	1	2.4798	0.0032559	0.0090215	0.927015	211	2	2.4798
Ulbp1	3	0.99674	0.99682	1	22409	0	1.5475	0.0032563	0.0090223	0.927015	212	3	1.5475
Sidt1	3	0.99673	0.9968	1	22408	0	1.6936	0.0032713	0.0090672	0.927015	213	3	1.6936
Hyou1	3	0.92401	0.92412	0.99971	20720	0	0.36654	0.0032939	0.0091245	0.927015	214	1	0.36654
Lrrc46	3	0.17526	0.27954	0.936231	6235	2	-1.1166	0.0033393	0.0092513	0.927015	215	1	-1.1166
Fgf4	3	0.61785	0.6273	0.963417	14048	1	2.5816	0.0033637	0.0093165	0.927015	218	2	2.5816
Tma7	3	0.9966	0.99669	1	22406	0	1.7048	0.0033972	0.0094041	0.927015	220	3	1.7048
Rbfox1	3	0.99658	0.99667	1	22405	0	1.8874	0.0034157	0.0094512	0.927015	221	3	1.8874
Cd40lg	3	0.95369	0.95398	0.99971	21378	0	2.5721	0.0034175	0.0094556	0.927015	222	2	2.5721
mmu-mir-484	4	0.98989	0.98992	0.99971	22246	0	2.1859	0.0026513	0.0094886	0.927015	172	4	2.1859
Spag11a	3	0.98929	0.98946	0.99971	22233	0	2.5892	0.0034657	0.0095921	0.927015	223	3	2.5892
Cpsf4l	3	0.99652	0.99661	1	22404	0	1.5075	0.003477	0.0096203	0.927015	224	3	1.5075
Tmem121	3	0.24419	0.36722	0.963417	8376	1	2.4386	0.0034823	0.0096335	0.927015	225	2	2.4386
Ube2l6	3	0.42049	0.48727	0.963417	11108	1	0.29066	0.0034981	0.0096727	0.927015	226	1	0.29066
Mrgprx1	3	0.97955	0.97967	0.99971	21982	0	2.0486	0.0034981	0.0096727	0.927015	227	3	2.0486
Col5a1	3	0.85744	0.85744	0.99971	19260	0	2.5304	0.0035066	0.0096984	0.927015	228	2	2.5304
Ptpn13	3	0.56537	0.58597	0.963417	13178	1	2.4693	0.0035569	0.0098338	0.927015	229	2	2.4693
mmu-mir-217	4	0.55323	0.63103	0.963417	13151	1	1.3388	0.0027564	0.0098404	0.927015	179	3	1.3388
Pts	3	0.91584	0.91589	0.99971	20551	0	1.5948	0.0035662	0.0098594	0.927015	230	2	1.5948
Wipi2	3	0.99643	0.99652	1	22402	0	1.4311	0.003568	0.0098655	0.927015	231	3	1.4311
Olfr103	3	0.99242	0.99252	0.99971	22319	0	2.5277	0.0035722	0.0098735	0.927015	232	3	2.5277
Rasd2	3	0.9964	0.99649	1	22401	0	1.6512	0.0036011	0.0099576	0.927015	234	3	1.6512
Zfp251	3	0.18624	0.2938	0.936231	6559	2	-1.0167	0.0036115	0.0099844	0.927015	235	1	-1.0167
Gm21949	3	0.99635	0.99644	1	22400	0	1.5553	0.0036542	0.01011	0.927015	236	3	1.5553
1700054O13Rik	3	0.99634	0.99643	1	22399	0	1.8084	0.0036564	0.010116	0.927015	237	3	1.8084
Tmem203	3	0.22852	0.34749	0.936231	7259	1	-0.72349	0.0036569	0.010117	0.927015	238	1	-0.72349
Jakmip1	3	0.99631	0.9964	1	22398	0	2.0322	0.0036894	0.010198	0.927015	239	3	2.0322
Tm4sf20	3	0.5526	0.57647	0.963417	13141	1	1.2461	0.0037023	0.010231	0.927015	240	2	1.2461
Tes	3	0.40527	0.47788	0.963417	10750	1	2.4861	0.0037052	0.010236	0.927015	241	2	2.4861
Zscan18	3	0.45083	0.50631	0.963417	11424	1	-0.64398	0.0037476	0.010353	0.927015	242	1	-0.64398
Abhd12b	3	0.30959	0.42211	0.963417	9326	1	2.4984	0.0037505	0.01036	0.927015	243	2	2.4984
Exoc4	3	0.90212	0.90228	0.99971	20233	0	2.385	0.0037584	0.010382	0.927015	244	2	2.385
Inpp5j	3	0.88502	0.88522	0.99971	19863	0	2.1902	0.003793	0.010468	0.927015	245	2	2.1902
Nat14	3	0.99618	0.99629	1	22397	0	1.9059	0.0038163	0.010534	0.927015	246	3	1.9059
Cml3	3	0.97406	0.97417	0.99971	21853	0	0.96006	0.0038384	0.010596	0.927015	247	3	0.96006
Susd5	3	0.6716	0.67331	0.963417	15510	1	2.4377	0.0038389	0.010599	0.927015	248	2	2.4377
Hbq1b	3	0.90784	0.90795	0.99971	20367	0	0.83682	0.0038837	0.010722	0.927015	249	2	0.83682
Dctpp1	3	0.15506	0.25313	0.936231	5601	2	-1.2786	0.0039518	0.010899	0.927015	252	1	-1.2786
Grm7	3	0.7633	0.76329	0.998696	17111	0	0.54233	0.0039518	0.010899	0.927015	251	1	0.54233
Rab7	3	0.99603	0.99613	1	22395	0	1.6488	0.0039739	0.01096	0.927015	253	3	1.6488
Gabrg1	3	0.72643	0.72634	0.998696	16306	0	2.3886	0.0040025	0.011053	0.927015	254	2	2.3886
Bcl6	3	0.88596	0.88614	0.99971	19879	0	2.4446	0.0040155	0.011086	0.927015	255	2	2.4446
Tnfrsf9	3	0.8269	0.82676	0.999496	18583	0	2.5363	0.0040301	0.011124	0.927015	256	2	2.5363
Unc45a	3	0.98447	0.98466	0.99971	22104	0	1.1602	0.0040652	0.0112	0.927015	257	3	1.1602
Eme2	3	0.076014	0.14785	0.936231	3289	1	2.4181	0.0040708	0.011215	0.927015	258	2	2.4181
NonTargetingControlGuideForMouse_0579	1	0.98868	0.98872	0.99971	22215	0	3.1833	0.011318	0.011235	0.927015	692	1	3.1833
Brpf1	3	0.18169	0.28789	0.936231	6462	1	2.4684	0.0041085	0.011318	0.927015	259	2	2.4684
Polh	3	0.99589	0.99599	1	22394	0	1.4653	0.0041136	0.011333	0.927015	260	3	1.4653
Zcchc24	3	0.42049	0.48727	0.963417	11027	1	2.4287	0.0041876	0.011527	0.927015	261	2	2.4287
Zar1l	3	0.78979	0.78968	0.998696	17740	0	0.30808	0.0042013	0.01157	0.927015	262	1	0.30808
Olfr1472	3	0.6716	0.67331	0.963417	15000	1	2.4717	0.0042025	0.011574	0.927015	263	2	2.4717
Hes2	3	0.99579	0.99589	1	22393	0	2.0454	0.0042118	0.011604	0.927015	264	3	2.0454
Ehhadh	3	0.99578	0.99588	1	22392	0	2.0352	0.0042231	0.011641	0.927015	265	3	2.0352
Taar7b	3	0.50105	0.53974	0.963417	12197	1	2.5197	0.0042341	0.011676	0.927015	266	2	2.5197
Vmn1r129	1	0.98822	0.98824	0.99971	22207	0	3.3013	0.01178	0.011708	0.927015	722	1	3.3013
Crlf1	3	0.99572	0.99583	1	22391	0	2.1868	0.0042786	0.011812	0.927015	267	3	2.1868
Epm2a	3	0.99571	0.99582	1	22390	0	2.049	0.0042864	0.011832	0.927015	268	3	2.049
Gpihbp1	3	0.61776	0.62722	0.963417	14045	1	0.82539	0.004292	0.011846	0.927015	271	2	0.82539
Batf3	3	0.71992	0.71975	0.998696	16146	0	-0.26179	0.004292	0.011846	0.927015	270	1	-0.26179
F9	3	0.92631	0.92642	0.99971	20774	0	1.6451	0.004292	0.011846	0.927015	269	2	1.6451
Lingo3	3	0.94617	0.9464	0.99971	21214	0	2.3901	0.0043026	0.011876	0.927015	272	2	2.3901
Rasl10a	3	0.99569	0.99581	1	22389	0	1.802	0.004305	0.011881	0.927015	273	3	1.802
mmu-mir-18a	4	0.044625	0.10967	0.936231	2295	1	0.97076	0.0033615	0.011918	0.927015	217	2	0.97076
mmu-mir-1952	4	0.36022	0.50344	0.963417	10046	1	0.19422	0.0033615	0.011918	0.927015	216	2	0.19422
mmu-mir-7677	4	0.80812	0.8082	0.999105	18162	1	1.9996	0.0033734	0.011952	0.927015	219	3	1.9996
Sdhaf1	3	0.90642	0.90657	0.99971	20328	0	2.4894	0.0043903	0.012115	0.927015	274	2	2.4894
Il12rb2	3	0.99561	0.99573	1	22388	0	1.9469	0.0043911	0.012117	0.927015	275	3	1.9469
Lhx9	3	0.73064	0.73058	0.998696	16422	0	2.4265	0.0043971	0.012137	0.927015	276	2	2.4265
Serpina3j	3	0.9956	0.99572	1	22387	0	1.5884	0.0044027	0.012154	0.927015	277	3	1.5884
Acsm2	3	0.74846	0.7485	0.998696	16790	0	2.3539	0.0044209	0.012202	0.927015	278	2	2.3539
D17H6S53E	3	0.47807	0.52419	0.963417	11931	1	2.4181	0.0044311	0.012236	0.927015	279	2	2.4181
Myl1	3	0.99556	0.99567	1	22386	0	1.7332	0.0044437	0.012273	0.927015	280	3	1.7332
4930563D23Rik	3	0.93473	0.93491	0.99971	20970	0	2.435	0.0044652	0.012331	0.927015	281	2	2.435
Olfr1006	3	0.22882	0.34787	0.936231	7854	2	-0.89997	0.0044734	0.012351	0.927015	282	1	-0.89997
Defb40	3	0.91484	0.9149	0.99971	20525	0	0.32898	0.0044734	0.012351	0.927015	283	1	0.32898
Slc25a47	3	0.076014	0.14785	0.936231	3286	1	2.3031	0.0045063	0.012442	0.927015	284	2	2.3031
Ccdc71l	3	0.99549	0.99562	1	22385	0	1.3343	0.0045067	0.012444	0.927015	285	3	1.3343
Chmp5	3	0.99548	0.9956	1	22384	0	1.4378	0.0045204	0.012477	0.927015	287	3	1.4378
Onecut1	3	0.47807	0.52419	0.963417	11987	1	2.4342	0.0045562	0.012578	0.927015	288	2	2.4342
Esp36	3	0.9611	0.96136	0.99971	21554	0	2.0352	0.0045641	0.012603	0.927015	289	2	2.0352
NonTargetingControlGuideForMouse_0193	1	0.9873	0.98732	0.99971	22182	0	3.235	0.012697	0.012617	0.927015	774	1	3.235
Mpzl2	3	0.99095	0.99107	0.99971	22270	0	2.3904	0.00457	0.012621	0.927015	290	3	2.3904
Wfdc17	3	0.1117	0.19592	0.936231	4306	1	2.358	0.0045821	0.012658	0.927015	291	2	2.358
mmu-mir-6953	4	0.2346	0.3713	0.963417	8242	1	1.2285	0.0035832	0.01267	0.927015	233	2	1.2285
Sdf2l1	3	0.99538	0.99551	1	22381	0	1.6936	0.0046155	0.012739	0.927015	293	3	1.6936
Psapl1	3	0.99538	0.99551	1	22382	0	1.3613	0.0046155	0.012739	0.927015	294	3	1.3613
Adamts5	3	0.99538	0.99551	1	22383	0	1.3671	0.0046155	0.012739	0.927015	292	3	1.3671
Dpp10	3	0.85957	0.85961	0.99971	19302	0	2.4231	0.0046533	0.01283	0.927015	295	2	2.4231
Pnpt1	3	0.9953	0.99542	1	22380	0	1.7626	0.004705	0.012966	0.927015	296	3	1.7626
Ppp1r27	3	0.77907	0.77901	0.998696	17502	0	-0.46394	0.0047228	0.013018	0.927015	297	1	-0.46394
Cep44	3	0.87949	0.87965	0.99971	19739	0	0.48784	0.0047228	0.013018	0.927015	298	1	0.48784
Apeh	3	0.99524	0.99536	1	22379	0	1.3421	0.004764	0.013124	0.927015	300	3	1.3421
Gorasp2	3	0.47807	0.52419	0.963417	11952	1	0.35862	0.0047908	0.013185	0.927015	301	1	0.35862
Grina	3	0.9952	0.99532	1	22378	0	1.6891	0.0047988	0.013209	0.927015	302	3	1.6891
Ckap2	3	0.99518	0.9953	1	22377	0	1.5585	0.0048215	0.013266	0.927015	303	3	1.5585
Adamts1	3	0.77667	0.77662	0.998696	17444	0	2.2801	0.0048221	0.013268	0.927015	304	2	2.2801
Aoc1	3	0.88972	0.88985	0.99971	19971	0	1.4378	0.0048361	0.01331	0.927015	305	2	1.4378
Foxd2	3	0.99516	0.99528	1	22376	0	2.402	0.0048378	0.013314	0.927015	306	3	2.402
Olfr417	3	0.99514	0.99526	1	22375	0	1.3803	0.0048645	0.013394	0.927015	307	3	1.3803
Rpl19	3	0.1399	0.23338	0.936231	5067	2	-1.45	0.0048814	0.013444	0.927015	308	1	-1.45
Il1b	3	0.87805	0.87821	0.99971	19707	0	2.283	0.0048951	0.013484	0.927015	309	2	2.283
Rps13	3	0.099117	0.17907	0.936231	4024	2	-1.8472	0.0049494	0.013628	0.927015	311	1	-1.8472
Sfxn3	3	0.91385	0.91391	0.99971	20500	0	1.833	0.0049494	0.013628	0.927015	310	2	1.833
Panx2	3	0.99499	0.99512	1	22373	0	1.7301	0.0050062	0.013776	0.927015	313	3	1.7301
mmu-mir-6900	4	0.99609	0.99609	1	22396	0	1.0073	0.0039074	0.013781	0.927015	250	4	1.0073
Acot1	3	0.4913	0.53309	0.963417	12055	1	0.50487	0.0050174	0.0138	0.927015	314	1	0.50487
Ffar3	3	0.72981	0.72977	0.998696	16386	0	2.402	0.0050917	0.014005	0.927015	315	2	2.402
Onecut3	3	0.02827	0.071119	0.924155	1469	1	0.76862	0.0051308	0.01411	0.927015	317	2	0.76862
Acsf2	3	0.056336	0.12097	0.936231	2653	2	-2.4142	0.0051308	0.01411	0.927015	318	1	-2.4142
Plcd4	3	0.22882	0.34787	0.936231	7645	2	-0.89997	0.0051308	0.01411	0.927015	316	1	-0.89997
Haus4	3	0.42049	0.48727	0.963417	10841	1	2.3637	0.0051685	0.014216	0.927015	319	2	2.3637
NonTargetingControlGuideForMouse_0902	1	0.98565	0.98563	0.99971	22139	0	3.172	0.01435	0.014252	0.927015	871	1	3.172
Sra1	3	0.99325	0.99339	0.99971	22341	0	2.4549	0.005207	0.014322	0.927015	320	3	2.4549
Lrrc42	3	0.99476	0.99487	0.999988	22370	0	1.2839	0.0052414	0.014422	0.927015	322	3	1.2839
Nat10	3	0.99476	0.99487	0.999988	22371	0	1.9189	0.0052414	0.014422	0.927015	321	3	1.9189
Slc25a31	3	0.98512	0.98531	0.99971	22123	0	1.8461	0.0052441	0.014432	0.927015	323	3	1.8461
Tsr1	3	0.37307	0.45855	0.963417	10268	1	2.3495	0.0052476	0.014441	0.927015	324	2	2.3495
Esp6	3	0.95736	0.95763	0.99971	21464	0	2.4303	0.0052569	0.014466	0.927015	325	2	2.4303
Gnpda2	3	0.99468	0.99478	0.999987	22369	0	1.6647	0.0053242	0.014639	0.927015	326	3	1.6647
Slc13a4	3	0.6225	0.63113	0.963417	14154	1	0.17273	0.0053574	0.014725	0.927015	327	1	0.17273
Zbtb6	3	0.89618	0.89637	0.99971	20114	0	0.10752	0.0053574	0.014725	0.927015	328	1	0.10752
Hs2st1	3	0.83695	0.8369	0.99971	18809	0	2.4141	0.0053927	0.014816	0.927015	329	2	2.4141
Ifitm2	3	0.35673	0.4489	0.963417	10013	1	1.2709	0.0054254	0.014896	0.927015	330	2	1.2709
Olfr345	3	0.99456	0.99467	0.999918	22368	0	1.5585	0.0054373	0.014931	0.927015	331	3	1.5585
Ptk2	3	0.99455	0.99465	0.999918	22366	0	1.4052	0.0054528	0.014975	0.927015	332	3	1.4052
Puf60	3	0.99455	0.99465	0.999918	22367	0	2.2941	0.0054528	0.014975	0.927015	333	3	2.2941
Slc3a1	3	0.52156	0.55406	0.963417	12530	1	2.3343	0.0054735	0.015019	0.927015	334	2	2.3343
Pcdha9	2	0.41503	0.42639	0.963417	10830	1	1.281	0.0078832	0.015037	0.927015	474	1	1.281
Mageb5	2	0.99211	0.99212	0.99971	22306	0	2.1574	0.007885	0.015041	0.927015	475	2	2.1574
NonTargetingControlGuideForMouse_0436	1	0.98483	0.98482	0.99971	22112	0	2.9558	0.015169	0.01508	0.927015	922	1	2.9558
NonTargetingControlGuideForMouse_0915	1	0.98482	0.98481	0.99971	22111	0	3.1258	0.015184	0.015098	0.927015	923	1	3.1258
Rasa3	3	0.99449	0.99461	0.999918	22363	0	1.656	0.0055065	0.015105	0.927015	335	3	1.656
Krtap5-2	3	0.99449	0.99461	0.999918	22365	0	1.6618	0.0055065	0.015105	0.927015	336	3	1.6618
B3galt2	3	0.98988	0.99004	0.99971	22244	0	1.4967	0.005516	0.015126	0.927015	337	3	1.4967
Efcab2	3	0.46324	0.51434	0.963417	11597	1	2.2816	0.005517	0.015129	0.927015	338	2	2.2816
Tmem53	3	0.46064	0.51263	0.963417	11541	1	-0.66991	0.0055613	0.015237	0.927015	340	1	-0.66991
Olfr421-ps1	3	0.72135	0.72121	0.998696	16182	0	0.19312	0.0056066	0.015358	0.927015	341	1	0.19312
Mgat1	3	0.99437	0.99447	0.999918	22362	0	1.3182	0.0056323	0.015434	0.927015	342	3	1.3182
Pde8b	3	0.93858	0.9388	0.99971	21045	0	1.8854	0.0056519	0.015489	0.927015	343	2	1.8854
Tnni3k	3	0.025839	0.065464	0.924155	1407	2	-2.987	0.0056972	0.015615	0.927015	345	1	-2.987
Txn2	3	0.9943	0.99441	0.999918	22360	0	1.5933	0.0057046	0.015634	0.927015	346	3	1.5933
Cldn3	3	0.99428	0.9944	0.999918	22359	0	1.4311	0.0057155	0.015655	0.927015	347	3	1.4311
Olfr777	3	0.9076	0.90771	0.99971	20363	0	1.0796	0.0057425	0.015725	0.927015	348	2	1.0796
mmu-mir-666	4	0.93843	0.93831	0.99971	21037	0	1.0103	0.0045103	0.015819	0.927015	286	2	1.0103
Ggt6	3	0.37307	0.45855	0.963417	10223	1	1.2198	0.0057879	0.015851	0.927015	349	2	1.2198
Myo5b	3	0.49409	0.53499	0.963417	12087	1	2.3926	0.0058123	0.015919	0.927015	351	2	2.3926
AW146154	3	0.51074	0.54639	0.963417	12353	1	2.3525	0.0058668	0.016059	0.927015	352	2	2.3525
Plek	3	0.99413	0.99425	0.999918	22358	0	1.3342	0.0058732	0.016074	0.927015	353	3	1.3342
Gsg1	3	0.14121	0.23509	0.936231	5350	1	-0.22104	0.0059011	0.016147	0.927015	357	1	-0.22104
Itgad	3	0.22852	0.34749	0.936231	7283	1	0.41824	0.0059011	0.016147	0.927015	356	1	0.41824
Trip10	3	0.26105	0.38833	0.963417	8566	1	1.5611	0.0059011	0.016147	0.927015	355	2	1.5611
Cyp17a1	3	0.99247	0.99258	0.99971	22320	0	1.3873	0.0059011	0.016147	0.927015	354	3	1.3873
NonTargetingControlGuideForMouse_0535	1	0.98373	0.98375	0.99971	22083	0	3.0867	0.016268	0.016177	0.927015	985	1	3.0867
Cep68	3	0.99402	0.99415	0.999884	22357	0	1.3964	0.0059767	0.016347	0.927015	359	3	1.3964
P4ha1	3	0.27536	0.40334	0.963417	8917	1	2.2706	0.0060041	0.016428	0.927015	361	2	2.2706
Gja4	3	0.16799	0.2701	0.936231	6012	1	0.66288	0.0060144	0.016454	0.927015	362	2	0.66288
Olfr33	3	0.86292	0.86293	0.99971	19382	0	1.8758	0.0060597	0.016556	0.927015	363	2	1.8758
mmu-mir-1947	4	0.98609	0.98612	0.99971	22151	0	1.7643	0.0047249	0.016572	0.927015	299	3	1.7643
Vwa2	3	0.98116	0.98129	0.99971	22023	0	2.3575	0.0060693	0.016576	0.927015	364	3	2.3575
Fyn	3	0.87742	0.87756	0.99971	19691	0	2.2559	0.0060832	0.016607	0.927015	365	2	2.2559
Fuca2	3	0.6716	0.67331	0.963417	15697	1	2.2879	0.0061469	0.016786	0.927015	366	2	2.2879
Heatr5b	3	0.59906	0.61218	0.963417	13728	1	0.19312	0.0061503	0.016794	0.927015	367	1	0.19312
Dxo	3	0.99382	0.99395	0.99973	22356	0	1.5553	0.006182	0.01688	0.927015	368	3	1.5553
mmu-mir-142	1	0.983	0.98304	0.99971	22063	0	3.0024	0.016995	0.016958	0.927015	1032	1	3.0024
Tcte1	3	0.99128	0.99139	0.99971	22281	0	2.3281	0.006237	0.017023	0.927015	371	3	2.3281
Cdkl3	3	0.99375	0.99389	0.99971	22354	0	1.7428	0.0062473	0.017047	0.927015	372	3	1.7428
mmu-mir-3967	3	0.99371	0.99385	0.99971	22353	0	1.2694	0.006289	0.017152	0.927015	373	3	1.2694
Srp19	3	0.9937	0.99384	0.99971	22352	0	1.3077	0.0062968	0.017169	0.927015	374	3	1.3077
Grid2	3	0.9937	0.99384	0.99971	22351	0	1.5519	0.0063007	0.017185	0.927015	375	3	1.5519
Taok3	3	0.90282	0.90295	0.99971	20246	0	2.2442	0.0063055	0.017199	0.927015	376	2	2.2442
Gpr37l1	3	0.10306	0.1843	0.936231	4146	1	2.3665	0.0063237	0.017246	0.927015	377	2	2.3665
Chchd7	3	0.50265	0.54083	0.963417	12228	1	-0.4322	0.0063314	0.017264	0.927015	378	1	-0.4322
Scand1	3	0.17165	0.27483	0.936231	6124	2	-1.2066	0.0063767	0.017381	0.927015	379	1	-1.2066
Cenpj	3	0.81354	0.81336	0.999105	18295	0	2.36	0.0064089	0.017458	0.927015	381	2	2.36
Slc36a4	3	0.88933	0.88945	0.99971	19955	0	2.36	0.0064089	0.017458	0.927015	380	2	2.36
1700018C11Rik	3	0.29429	0.41356	0.963417	9238	1	2.2704	0.0064496	0.017567	0.927015	382	2	2.2704
NonTargetingControlGuideForMouse_0325	1	0.98237	0.98241	0.99971	22052	0	3.0218	0.017632	0.017586	0.927015	1063	1	3.0218
Tmod4	3	0.99353	0.99367	0.99971	22350	0	1.2194	0.0064697	0.017618	0.927015	383	3	1.2194
Ar	3	0.99352	0.99366	0.99971	22349	0	1.5068	0.0064824	0.017651	0.927015	384	3	1.5068
Wdr86	3	0.86126	0.86126	0.99971	19336	0	2.1971	0.0064865	0.01766	0.927015	385	2	2.1971
Synpr	3	0.9935	0.99364	0.99971	22348	0	1.9878	0.0064966	0.01768	0.927015	386	3	1.9878
Efcab7	3	0.9654	0.96556	0.99971	21674	0	1.672	0.0065126	0.017722	0.927015	387	2	1.672
NonTargetingControlGuideForMouse_0131	1	0.98222	0.98227	0.99971	22049	0	2.9056	0.017784	0.01774	0.927015	1077	1	2.9056
Depdc1a	3	0.84701	0.84704	0.99971	19032	0	2.2219	0.0065234	0.01775	0.927015	388	2	2.2219
Ffar2	3	0.99344	0.99358	0.99971	22347	0	1.6267	0.0065602	0.017847	0.927015	389	3	1.6267
Gnai2	3	0.99342	0.99356	0.99971	22344	0	1.587	0.0065801	0.0179	0.927015	391	3	1.587
Aes	3	0.99342	0.99356	0.99971	22345	0	2.0048	0.0065801	0.0179	0.927015	390	3	2.0048
Tm4sf1	3	0.99342	0.99356	0.99971	22346	0	1.8259	0.0065801	0.0179	0.927015	392	3	1.8259
Nfam1	3	0.6716	0.67331	0.963417	14999	1	2.0706	0.0066032	0.017961	0.927015	393	2	2.0706
Wnt3	3	0.96774	0.96787	0.99971	21724	0	2.3263	0.0066409	0.018072	0.927015	394	3	2.3263
Mael	3	0.98142	0.98157	0.99971	22028	0	0.98208	0.0066484	0.018089	0.927015	395	3	0.98208
Sh2d4b	3	0.9933	0.99345	0.99971	22343	0	1.3341	0.0066982	0.018222	0.927015	396	3	1.3341
Sp1	3	0.99326	0.99341	0.99971	22342	0	1.4622	0.0067387	0.018339	0.927015	398	3	1.4622
Gpr17	3	0.99322	0.99337	0.99971	22340	0	1.2589	0.0067753	0.018444	0.927015	399	3	1.2589
Kir3dl2	3	0.77596	0.77589	0.998696	17426	0	0.7154	0.0067843	0.018469	0.927015	400	2	0.7154
Seh1l	3	0.46387	0.51477	0.963417	11625	1	1.0217	0.0068296	0.018591	0.927015	401	2	1.0217
Pbrm1	3	0.99313	0.99328	0.99971	22339	0	1.2022	0.006866	0.018689	0.927015	402	3	1.2022
Ncoa6	3	0.83245	0.83237	0.999496	18726	0	2.2603	0.0068727	0.018708	0.927015	403	2	2.2603
Slco6d1	3	0.98577	0.98595	0.99971	22143	0	2.1862	0.0068769	0.018721	0.927015	404	3	2.1862
Krtap6-1	2	0.12513	0.20208	0.936231	4699	1	0.26566	0.0098756	0.018723	0.927015	601	1	0.26566
Olfr1089	3	0.021297	0.054726	0.924155	1210	2	-2.1241	0.0068975	0.018776	0.927015	406	1	-2.1241
Brsk1	3	0.3278	0.43233	0.963417	9514	1	-0.20015	0.0068975	0.018776	0.927015	405	1	-0.20015
1200014J11Rik	3	0.99308	0.99322	0.99971	22338	0	1.6049	0.0069196	0.01883	0.927015	407	3	1.6049
Dph6	3	0.99205	0.99217	0.99971	22302	0	2.238	0.0069212	0.018837	0.927015	408	3	2.238
Zfp568	3	0.99304	0.99318	0.99971	22337	0	1.7112	0.006956	0.018922	0.927015	409	3	1.7112
NonTargetingControlGuideForMouse_0393	1	0.98098	0.981	0.99971	22015	0	2.8428	0.019019	0.018969	0.927015	1136	1	2.8428
Fgfrl1	3	0.99302	0.99316	0.99971	22336	0	1.3845	0.0069751	0.018973	0.927015	411	3	1.3845
Tmprss2	3	0.6716	0.67331	0.963417	15191	1	1.0024	0.006988	0.019003	0.927015	412	2	1.0024
Fam50a	3	0.79354	0.79341	0.998696	17856	0	0.0055982	0.006988	0.019003	0.927015	413	1	0.0055982
Vmn1r197	3	0.99297	0.9931	0.99971	22335	0	1.9755	0.0070292	0.019109	0.927015	414	3	1.9755
Hira	3	0.94202	0.94221	0.99971	21118	0	2.1334	0.0070336	0.019123	0.927015	415	2	2.1334
4933417A18Rik	3	0.99296	0.99309	0.99971	22333	0	1.1298	0.007035	0.019126	0.927015	417	3	1.1298
mmu-mir-6413	4	0.85565	0.85559	0.99971	19216	0	-0.40674	0.0055374	0.019265	0.927015	339	1	-0.40674
Gm2663	3	0.99291	0.99304	0.99971	22332	0	1.2701	0.0070903	0.019273	0.927015	419	3	1.2701
Plekha5	3	0.7276	0.72753	0.998696	16337	0	1.5324	0.0071012	0.019304	0.927015	420	2	1.5324
Bdnf	3	0.99286	0.99298	0.99971	22329	0	1.3085	0.0071407	0.019404	0.927015	423	3	1.3085
4921504E06Rik	3	0.99286	0.99298	0.99971	22330	0	1.2911	0.0071407	0.019404	0.927015	421	3	1.2911
Prr12	3	0.99286	0.99298	0.99971	22331	0	1.6936	0.0071407	0.019404	0.927015	422	3	1.6936
Gba	3	0.6716	0.67331	0.963417	14782	1	-0.66816	0.0071464	0.019419	0.927015	424	1	-0.66816
Nup214	3	0.42049	0.48727	0.963417	10852	1	2.2834	0.0071576	0.019448	0.927015	426	2	2.2834
Cxcr1	3	0.8978	0.89798	0.99971	20147	0	2.3195	0.0071576	0.019448	0.927015	425	2	2.3195
Zfp383	3	0.98781	0.988	0.99971	22193	0	2.2781	0.0071812	0.019519	0.927015	427	3	2.2781
Olfr963	3	0.6716	0.67331	0.963417	15674	1	0.58606	0.0071917	0.019548	0.927015	428	1	0.58606
Cml2	3	0.16664	0.26839	0.936231	5991	1	2.1236	0.0072222	0.019619	0.927015	429	2	2.1236
Foxd4	3	0.94603	0.94626	0.99971	21208	0	2.1987	0.0072589	0.019729	0.927015	430	2	2.1987
Olfr117	3	0.47807	0.52419	0.963417	11810	1	0.85421	0.0072596	0.01973	0.927015	431	2	0.85421
Apold1	3	0.76191	0.7619	0.998696	17076	0	1.7053	0.0072596	0.01973	0.927015	432	2	1.7053
mmu-mir-669j	4	0.99431	0.99434	0.999918	22361	0	1.1	0.005688	0.019738	0.927015	344	4	1.1
Tfdp1	3	0.99273	0.99284	0.99971	22328	0	2.1257	0.0072748	0.019759	0.927015	433	3	2.1257
Abhd5	3	0.9927	0.99282	0.99971	22327	0	1.1786	0.007297	0.019816	0.927015	434	3	1.1786
Prdx4	3	0.9648	0.96499	0.99971	21656	0	2.3065	0.0073	0.019823	0.927015	435	2	2.3065
Crocc	3	0.99268	0.9928	0.99971	22326	0	1.5615	0.0073176	0.019872	0.927015	437	3	1.5615
2010107G23Rik	3	0.94644	0.94667	0.99971	21218	0	2.2369	0.0073217	0.019879	0.927015	438	2	2.2369
Gm12597	3	0.98072	0.98085	0.99971	22010	0	2.2228	0.0073412	0.019929	0.927015	439	3	2.2228
Socs5	3	0.47807	0.52419	0.963417	11868	1	2.2944	0.0073739	0.020005	0.927015	440	2	2.2944
Taldo1	3	0.99261	0.99272	0.99971	22325	0	1.549	0.0073915	0.020047	0.927015	441	3	1.549
mmu-mir-7053	4	0.36612	0.50967	0.963417	10079	2	0.86948	0.0057916	0.020072	0.927015	350	2	0.86948
NonTargetingControlGuideForMouse_0630	1	0.97977	0.97978	0.99971	21987	0	2.9549	0.020232	0.020212	0.927015	1203	1	2.9549
Epsti1	3	0.17733	0.28227	0.936231	6270	2	-1.0172	0.0074633	0.020228	0.927015	442	1	-1.0172
Dlgap2	3	0.99253	0.99264	0.99971	22324	0	1.4977	0.007473	0.020254	0.927015	443	3	1.4977
Cntnap4	3	0.99251	0.99263	0.99971	22321	0	1.203	0.0074912	0.020305	0.927015	444	3	1.203
Tarsl2	3	0.99251	0.99263	0.99971	22322	0	1.2798	0.0074912	0.020305	0.927015	445	3	1.2798
5730508B09Rik	3	0.99251	0.99263	0.99971	22323	0	1.2635	0.0074912	0.020305	0.927015	446	3	1.2635
Srsf11	3	0.98603	0.98621	0.99971	22150	0	2.2082	0.0075095	0.020354	0.927015	447	3	2.2082
Noc3l	3	0.91532	0.91537	0.99971	20542	0	2.261	0.0075623	0.020487	0.927015	449	2	2.261
Pola2	3	0.98493	0.98512	0.99971	22116	0	2.261	0.0075623	0.020487	0.927015	448	3	2.261
Tmem97	3	0.99242	0.99252	0.99971	22318	0	1.2198	0.0075848	0.020541	0.927015	450	3	1.2198
Olfr1010	3	0.22852	0.34749	0.936231	7357	1	0.71501	0.007599	0.02058	0.927015	452	2	0.71501
Olfr328	3	0.6355	0.64194	0.963417	14402	1	0.8597	0.007599	0.02058	0.927015	451	2	0.8597
Mnt	3	0.99239	0.99249	0.99971	22317	0	1.6455	0.007612	0.02062	0.927015	453	3	1.6455
mmu-mir-7215	4	0.77343	0.77637	0.998696	17351	1	1.0452	0.00596	0.020627	0.927015	358	2	1.0452
Cyp2j12	3	0.99237	0.99248	0.99971	22316	0	1.4026	0.0076288	0.020653	0.927015	455	3	1.4026
Chrnb4	3	0.96236	0.96258	0.99971	21587	0	2.3157	0.0076552	0.020721	0.927015	456	2	2.3157
Tbpl2	3	0.9844	0.98458	0.99971	22101	0	2.3157	0.0076552	0.020721	0.927015	457	3	2.3157
mmu-mir-7057	4	0.24938	0.38687	0.963417	8433	2	0.87068	0.0059991	0.020757	0.927015	360	2	0.87068
Fam122b	3	0.99232	0.99243	0.99971	22313	0	1.2701	0.00768	0.020794	0.927015	458	3	1.2701
Fbxo4	3	0.99232	0.99243	0.99971	22314	0	1.3602	0.00768	0.020794	0.927015	460	3	1.3602
Jarid2	3	0.99232	0.99243	0.99971	22315	0	1.3107	0.00768	0.020794	0.927015	459	3	1.3107
Vax2	3	0.26105	0.38833	0.963417	8614	1	2.2241	0.0076974	0.020843	0.927015	461	2	2.2241
Rfpl4b	3	0.99227	0.99239	0.99971	22311	0	1.9125	0.0077314	0.02093	0.927015	463	3	1.9125
Cacng6	3	0.11669	0.20257	0.936231	4507	1	0.018858	0.0077348	0.020942	0.927015	465	1	0.018858
Olfr46	3	0.79674	0.79657	0.999081	17917	0	0.5391	0.0077348	0.020942	0.927015	464	1	0.5391
Rel	3	0.99223	0.99235	0.99971	22310	0	1.4772	0.0077662	0.021014	0.927015	466	3	1.4772
NonTargetingControlGuideForMouse_0512	1	0.97891	0.97893	0.99971	21968	0	2.842	0.021089	0.02102	0.927015	1241	1	2.842
B3galt6	3	0.4093	0.48033	0.963417	10806	1	2.207	0.0078	0.02112	0.927015	467	2	2.207
Creg1	3	0.12548	0.21431	0.936231	4777	1	1.2432	0.0078253	0.021183	0.927015	468	2	1.2432
Ugcg	3	0.99215	0.99227	0.99971	22308	0	1.3241	0.0078467	0.02123	0.927015	469	3	1.3241
Chn1	3	0.99215	0.99227	0.99971	22309	0	1.8406	0.0078467	0.02123	0.927015	470	3	1.8406
NonTargetingControlGuideForMouse_0275	1	0.97866	0.97869	0.99971	21958	0	2.7855	0.021339	0.02127	0.927015	1256	1	2.7855
Psma4	3	0.56948	0.58907	0.963417	13260	1	0.43098	0.0078705	0.021297	0.927015	471	1	0.43098
BC016579	3	0.99212	0.99224	0.99971	22307	0	1.6224	0.0078755	0.02131	0.927015	472	3	1.6224
Cdh9	3	0.45574	0.50948	0.963417	11499	1	2.1409	0.0078785	0.021316	0.927015	473	2	2.1409
Olfr1106	3	0.02827	0.071119	0.924155	1461	1	2.3025	0.007901	0.021373	0.927015	477	2	2.3025
Ptpla	3	0.83665	0.83659	0.99971	18800	0	2.2566	0.007901	0.021373	0.927015	476	2	2.2566
Gm5464	3	0.97212	0.97224	0.99971	21810	0	2.1982	0.007901	0.021373	0.927015	478	3	2.1982
Pex10	3	0.99208	0.99219	0.99971	22304	0	1.2689	0.0079206	0.021433	0.927015	480	3	1.2689
Zzef1	3	0.99208	0.99219	0.99971	22305	0	2.1351	0.0079206	0.021433	0.927015	479	3	2.1351
mmu-mir-6407	4	0.18687	0.3208	0.936231	6571	2	-0.9845	0.0062015	0.021444	0.927015	369	1	-0.9845
Sec16a	3	0.58939	0.60449	0.963417	13575	1	1.4986	0.0079384	0.021471	0.927015	483	2	1.4986
Phrf1	3	0.85346	0.85351	0.99971	19173	0	0.20104	0.0079384	0.021471	0.927015	482	1	0.20104
Arhgap36	3	0.99205	0.99217	0.99971	22301	0	1.4438	0.007945	0.021488	0.927015	484	3	1.4438
Dus1l	3	0.94901	0.94923	0.99971	21271	0	2.1567	0.0079597	0.021522	0.927015	486	2	2.1567
mmu-mir-6899	4	0.99377	0.9938	0.99971	22355	0	1.2235	0.0062349	0.02155	0.927015	370	4	1.2235
Creb3l4	3	0.15949	0.25898	0.936231	5712	1	2.2618	0.0079891	0.0216	0.927015	487	2	2.2618
Psmb3	3	0.99198	0.9921	0.99971	22297	0	1.4259	0.0080158	0.02166	0.927015	490	3	1.4259
Olfr609	3	0.99198	0.9921	0.99971	22298	0	1.2594	0.0080158	0.02166	0.927015	489	3	1.2594
Gm20594	3	0.99198	0.9921	0.99971	22299	0	2.1943	0.0080158	0.02166	0.927015	488	3	2.1943
Nlrp3	3	0.3278	0.43233	0.963417	9588	1	2.2925	0.008039	0.021724	0.927015	491	2	2.2925
Hhla1	3	0.71009	0.71001	0.998696	15913	1	1.6977	0.0080515	0.021759	0.927015	492	2	1.6977
Skint11	3	0.77667	0.77662	0.998696	17432	0	2.265	0.0080776	0.021824	0.927015	493	2	2.265
Irs1	3	0.89216	0.8923	0.99971	20025	0	2.265	0.0080776	0.021824	0.927015	494	2	2.265
Sh3bp4	3	0.99192	0.99203	0.99971	22296	0	1.3463	0.0080834	0.021835	0.927015	495	3	1.3463
Tspan1	3	0.79759	0.79742	0.999081	17929	0	1.1798	0.0080967	0.021871	0.927015	496	2	1.1798
Prdx6b	3	0.6716	0.67331	0.963417	15704	1	2.2687	0.0081735	0.022055	0.927015	498	2	2.2687
Hmgcr	3	0.14121	0.23509	0.936231	5326	1	2.1913	0.0081918	0.022097	0.927015	499	2	2.1913
Gpd1	3	0.10671	0.18917	0.936231	4224	1	-0.042506	0.0082098	0.022145	0.927015	500	1	-0.042506
Myb	3	0.42049	0.48727	0.963417	10939	1	0.22836	0.0082098	0.022145	0.927015	501	1	0.22836
Wt1	3	0.7203	0.72014	0.998696	16161	0	1.8638	0.0082098	0.022145	0.927015	502	2	1.8638
Ppbp	3	0.96888	0.96903	0.99971	21746	0	0.87207	0.0082098	0.022145	0.927015	503	3	0.87207
Lenep	3	0.99175	0.99187	0.99971	22295	0	1.4335	0.0082531	0.022259	0.927015	505	3	1.4335
Cables2	3	0.99172	0.99184	0.99971	22292	0	2.054	0.0082773	0.022324	0.927015	508	3	2.054
Bnip3l	3	0.99172	0.99184	0.99971	22293	0	1.4996	0.0082773	0.022324	0.927015	507	3	1.4996
Pank2	3	0.8603	0.86034	0.99971	19319	0	2.179	0.0082998	0.022388	0.927015	509	2	2.179
Nos3	3	0.99168	0.99181	0.99971	22291	0	1.1854	0.0083193	0.022441	0.927015	510	3	1.1854
Dtx1	3	0.72068	0.72052	0.998696	16172	0	1.1778	0.0083229	0.022456	0.927015	511	2	1.1778
Grpr	3	0.99166	0.99178	0.99971	22290	0	1.1374	0.0083426	0.022509	0.927015	513	3	1.1374
Asb11	3	0.99163	0.99176	0.99971	22288	0	1.1733	0.0083679	0.022567	0.927015	515	3	1.1733
Olfr1242	3	0.6716	0.67331	0.963417	15074	1	1.4645	0.0083681	0.022568	0.927015	516	2	1.4645
Lonrf2	3	0.35057	0.4453	0.963417	9905	1	2.1893	0.0083761	0.022585	0.927015	517	2	2.1893
Gm2696	3	0.86705	0.86708	0.99971	19480	0	2.1672	0.0083923	0.022631	0.927015	518	2	2.1672
Cep350	3	0.82061	0.82053	0.999178	18463	0	1.3342	0.0084134	0.02269	0.927015	519	2	1.3342
Gm11128	2	0.98795	0.98802	0.99971	22197	0	1.8835	0.012045	0.022728	0.927015	740	2	1.8835
Tpd52l1	3	0.6716	0.67331	0.963417	15118	1	2.1764	0.0084387	0.022753	0.927015	520	2	2.1764
Spata32	3	0.99155	0.99167	0.99971	22287	0	1.3002	0.0084544	0.022798	0.927015	521	3	1.3002
Gna13	3	0.83584	0.83577	0.99971	18787	0	1.0598	0.0085038	0.022917	0.927015	522	2	1.0598
Map9	3	0.92605	0.92615	0.99971	20771	0	2.2268	0.0085086	0.022932	0.927015	524	2	2.2268
Slc10a4	3	0.97761	0.97772	0.99971	21931	0	2.2268	0.0085086	0.022932	0.927015	523	3	2.2268
NonTargetingControlGuideForMouse_0583	1	0.97699	0.97702	0.99971	21921	0	2.6548	0.023007	0.022936	0.927015	1345	1	2.6548
Pofut2	3	0.083604	0.15821	0.936231	3504	2	-1.5711	0.008549	0.023033	0.927015	526	1	-1.5711
Irx2	3	0.99145	0.99157	0.99971	22285	0	1.1788	0.0085539	0.023045	0.927015	527	3	1.1788
mmu-mir-135a-1	4	0.98575	0.98576	0.99971	22141	0	1.641	0.0067031	0.023068	0.927015	397	3	1.641
Fancl	3	0.31188	0.42337	0.963417	9411	1	1.0081	0.0085943	0.023142	0.927015	528	2	1.0081
Zfp667	3	0.52156	0.55406	0.963417	12522	1	2.1734	0.0086069	0.023172	0.927015	529	2	2.1734
Rap1gap	3	0.99139	0.9915	0.99971	22283	0	1.2667	0.008614	0.023188	0.927015	531	3	1.2667
9130011E15Rik	3	0.99139	0.9915	0.99971	22284	0	1.9097	0.008614	0.023188	0.927015	530	3	1.9097
Ndufs2	3	0.97464	0.97476	0.99971	21865	0	1.7007	0.0086395	0.023247	0.927015	532	3	1.7007
Vmn1r222	3	0.99136	0.99146	0.99971	22282	0	1.2392	0.0086446	0.023263	0.927015	533	3	1.2392
Zfp647	3	0.97935	0.97948	0.99971	21977	0	2.2278	0.0086703	0.02333	0.927015	534	3	2.2278
Ocln	3	0.37307	0.45855	0.963417	10423	1	1.5888	0.0086847	0.023368	0.927015	535	2	1.5888
Apom	3	0.18169	0.28789	0.936231	6406	1	1.0349	0.0087299	0.023472	0.927015	536	2	1.0349
Taf4b	3	0.99124	0.99135	0.99971	22280	0	1.137	0.0087552	0.023529	0.927015	537	3	1.137
Kcns3	3	0.18169	0.28789	0.936231	6382	1	1.0113	0.0087751	0.023588	0.927015	538	2	1.0113
Heca	3	0.0012503	0.0035536	0.924155	75	1	0.3765	0.0088203	0.023705	0.927015	539	1	0.3765
NonTargetingControlGuideForMouse_0178	1	0.97615	0.97618	0.99971	21900	0	2.7505	0.023848	0.023742	0.927015	1384	1	2.7505
Ubl4	3	0.99116	0.99126	0.99971	22279	0	1.3575	0.0088444	0.02377	0.927015	540	3	1.3575
Cmya5	3	0.99114	0.99125	0.99971	22278	0	1.4311	0.008859	0.023807	0.927015	541	3	1.4311
Slc19a1	3	0.99112	0.99123	0.99971	22276	0	2.0486	0.0088814	0.023869	0.927015	543	3	2.0486
Lypd5	3	0.20412	0.31673	0.936231	6920	1	-0.22104	0.0088882	0.023884	0.927015	544	1	-0.22104
Tcl1	3	0.20412	0.31673	0.936231	7027	1	0.85458	0.0088882	0.023884	0.927015	545	2	0.85458
Tinag	3	0.99111	0.99122	0.99971	22275	0	1.3828	0.0088912	0.023891	0.927015	546	3	1.3828
mmu-mir-1970	4	0.33193	0.47359	0.963417	9726	1	0.95564	0.0069697	0.023915	0.927015	410	2	0.95564
Cd55	3	0.87673	0.87686	0.99971	19681	0	2.2292	0.0089407	0.024027	0.927015	547	2	2.2292
Adam12	3	0.99102	0.99114	0.99971	22274	0	1.172	0.0089754	0.02412	0.927015	548	3	1.172
mmu-mir-6990	4	0.77343	0.77637	0.998696	17354	1	0.55466	0.0070463	0.024168	0.927015	418	2	0.55466
Kctd16	3	0.99098	0.9911	0.99971	22273	0	1.1764	0.0090246	0.024257	0.927015	549	3	1.1764
Tfap2a	3	0.6716	0.67331	0.963417	15258	1	2.1385	0.0090294	0.024268	0.927015	550	2	2.1385
Gmeb2	3	0.99096	0.99108	0.99971	22272	0	2.049	0.0090364	0.024287	0.927015	551	3	2.049
Cyp2g1	3	0.99095	0.99108	0.99971	22271	0	1.6274	0.0090463	0.024308	0.927015	552	3	1.6274
Fhl1	3	0.99095	0.99107	0.99971	22269	0	1.7617	0.0090522	0.024324	0.927015	553	3	1.7617
Upk3a	3	0.94817	0.94838	0.99971	21248	0	2.1466	0.0090558	0.024331	0.927015	554	2	2.1466
NonTargetingControlGuideForMouse_0996	1	0.97548	0.97552	0.99971	21886	0	2.8076	0.024523	0.024384	0.927015	1414	1	2.8076
Mtrr	3	0.056336	0.12097	0.936231	2606	2	-2.4142	0.0090916	0.02442	0.927015	558	1	-2.4142
1700003F12Rik	3	0.15768	0.25658	0.936231	5643	2	-1.3135	0.0090916	0.02442	0.927015	555	1	-1.3135
Gdf11	3	0.15949	0.25898	0.936231	5788	1	0.4238	0.0090916	0.02442	0.927015	560	1	0.4238
Scn5a	3	0.82061	0.82053	0.999178	18460	0	0.40695	0.0090916	0.02442	0.927015	557	1	0.40695
Pdcd2	3	0.82198	0.82192	0.999286	18489	0	2.1218	0.0090916	0.02442	0.927015	556	2	2.1218
Dmtf1	3	0.90113	0.90128	0.99971	20213	0	0.5678	0.0090916	0.02442	0.927015	559	1	0.5678
Alox8	3	0.6716	0.67331	0.963417	14535	1	2.231	0.0090943	0.024429	0.927015	561	2	2.231
Pebp1	3	0.99091	0.99103	0.99971	22268	0	1.41	0.0090947	0.024429	0.927015	562	3	1.41
Me2	3	0.94056	0.94073	0.99971	21088	0	2.1159	0.0091136	0.024481	0.927015	563	2	2.1159
Oas1c	3	0.8878	0.88798	0.99971	19911	0	2.1986	0.0091329	0.024528	0.927015	564	2	2.1986
Tgtp2	2	0.98694	0.98701	0.99971	22170	0	2.1976	0.013064	0.024574	0.927015	799	2	2.1976
Il6	3	0.84393	0.84394	0.99971	18964	0	2.1442	0.0091643	0.024613	0.927015	565	2	2.1442
Cxx1c	3	0.99082	0.99095	0.99971	22267	0	1.4376	0.0091832	0.024666	0.927015	566	3	1.4376
Myh13	3	0.34328	0.44109	0.963417	9791	1	2.1638	0.0093002	0.024979	0.927015	567	2	2.1638
Eras	3	0.95117	0.95141	0.99971	21316	0	0.80712	0.0093176	0.025025	0.927015	568	2	0.80712
Xdh	3	0.80906	0.80891	0.999105	18185	0	0.28821	0.0093628	0.025141	0.927015	569	1	0.28821
Vapb	3	0.62827	0.63586	0.963417	14263	1	0.3588	0.009408	0.025252	0.927015	571	1	0.3588
Thap4	3	0.99059	0.99072	0.99971	22264	0	1.1693	0.0094135	0.025264	0.927015	572	3	1.1693
Zdhhc4	3	0.92651	0.92663	0.99971	20781	0	2.2354	0.0094542	0.025362	0.927015	573	2	2.2354
Cpsf6	3	0.15949	0.25898	0.936231	5784	1	-0.83737	0.0094758	0.025415	0.927015	574	1	-0.83737
Gm996	3	0.22852	0.34749	0.936231	7375	1	-0.19829	0.0094758	0.025415	0.927015	575	1	-0.19829
Cst3	3	0.99051	0.99065	0.99971	22262	0	1.6936	0.0094908	0.025451	0.927015	576	3	1.6936
Trex1	3	0.99051	0.99065	0.99971	22263	0	1.2192	0.0094908	0.025451	0.927015	577	3	1.2192
Endov	3	0.35673	0.4489	0.963417	10003	1	2.2407	0.0095009	0.02548	0.927015	578	2	2.2407
Ryk	3	0.74138	0.74135	0.998696	16644	0	2.2407	0.0095009	0.02548	0.927015	579	2	2.2407
NonTargetingControlGuideForMouse_0098	1	0.97435	0.97439	0.99971	21859	0	2.7151	0.025652	0.025539	0.927015	1466	1	2.7151
Zfp772	3	0.7055	0.7055	0.998696	15824	1	-0.46489	0.0095436	0.02559	0.927015	580	1	-0.46489
Nr1h5	3	0.99044	0.99058	0.99971	22261	0	1.2697	0.0095602	0.025632	0.927015	581	3	1.2697
NonTargetingControlGuideForMouse_0609	1	0.97419	0.97424	0.99971	21856	0	2.7736	0.025811	0.025698	0.927015	1476	1	2.7736
Zfp960	3	0.20412	0.31673	0.936231	6995	1	-0.8578	0.0095888	0.025713	0.927015	582	1	-0.8578
Zfp236	3	0.9904	0.99054	0.99971	22258	0	1.1917	0.0095951	0.025733	0.927015	583	3	1.1917
Slc25a14	3	0.9904	0.99054	0.99971	22259	0	1.6126	0.0095951	0.025733	0.927015	584	3	1.6126
Rac1	3	0.9904	0.99054	0.99971	22260	0	1.5668	0.0095951	0.025733	0.927015	585	3	1.5668
NonTargetingControlGuideForMouse_0717	1	0.97413	0.97418	0.99971	21854	0	2.6089	0.025872	0.025753	0.927015	1479	1	2.6089
Utp14a	3	0.99037	0.99051	0.99971	22256	0	2.049	0.009628	0.025816	0.927015	586	3	2.049
4833403I15Rik	3	0.99037	0.99051	0.99971	22257	0	1.5457	0.009628	0.025816	0.927015	587	3	1.5457
Erlin2	3	0.40877	0.48001	0.963417	10798	1	2.1389	0.0096292	0.02582	0.927015	588	2	2.1389
Pcolce	3	0.6716	0.67331	0.963417	15397	1	2.0792	0.0096664	0.025917	0.927015	589	2	2.0792
Cyb5	3	0.87202	0.87216	0.99971	19573	0	0.0717	0.0096792	0.025946	0.927015	590	1	0.0717
Emc6	3	0.88318	0.88337	0.99971	19817	0	2.1751	0.0096838	0.025959	0.927015	591	2	2.1751
mmu-mir-185	4	0.98802	0.98809	0.99971	22198	0	1.6979	0.0076269	0.026033	0.927015	454	3	1.6979
Ak1	3	0.17	0.27273	0.936231	6064	2	-1.0515	0.0097244	0.02607	0.927015	592	1	-1.0515
Tdh	3	0.99026	0.9904	0.99971	22254	0	1.2667	0.0097396	0.026112	0.927015	593	3	1.2667
Nfib	3	0.99026	0.9904	0.99971	22255	0	1.4574	0.0097396	0.026112	0.927015	594	3	1.4574
Slc38a7	3	0.86656	0.86659	0.99971	19466	0	1.6114	0.0097696	0.026201	0.927015	596	2	1.6114
Itga2b	3	0.26105	0.38833	0.963417	8656	1	2.0486	0.0098308	0.02635	0.927015	597	2	2.0486
Mipep	3	0.87211	0.87225	0.99971	19576	0	2.0486	0.0098308	0.02635	0.927015	598	2	2.0486
Cpt1a	3	0.6716	0.67331	0.963417	15379	1	0.2504	0.0098373	0.026368	0.927015	599	1	0.2504
Lsm10	3	0.84158	0.84154	0.99971	18915	0	0.37487	0.0098373	0.026368	0.927015	600	1	0.37487
Bpifb1	3	0.99012	0.99026	0.99971	22253	0	1.7556	0.0098792	0.026477	0.927015	602	3	1.7556
Kif2c	3	0.97474	0.97486	0.99971	21870	0	0.79019	0.0099277	0.026602	0.927015	605	3	0.79019
Fam171a1	3	0.99005	0.9902	0.99971	22252	0	1.678	0.0099474	0.02665	0.927015	606	3	1.678
NonTargetingControlGuideForMouse_0969	1	0.97313	0.97318	0.99971	21829	0	2.6917	0.026865	0.026749	0.927015	1538	1	2.6917
Ndufa9	3	0.99001	0.99017	0.99971	22249	0	1.1406	0.0099885	0.026752	0.927015	609	3	1.1406
Cenph	3	0.99001	0.99017	0.99971	22250	0	1.5891	0.0099885	0.026752	0.927015	608	3	1.5891
2610305D13Rik	3	0.99001	0.99017	0.99971	22251	0	1.1406	0.0099885	0.026752	0.927015	607	3	1.1406
Snx32	3	0.29429	0.41356	0.963417	9172	1	-0.57794	0.0099955	0.02677	0.927015	610	1	-0.57794
Brms1l	3	0.98997	0.99012	0.99971	22247	0	1.1406	0.010034	0.026883	0.927015	613	3	1.1406
Crat	3	0.98997	0.99012	0.99971	22248	0	1.7202	0.010034	0.026883	0.927015	612	3	1.7202
Padi2	3	0.90621	0.90636	0.99971	20320	0	2.1727	0.010075	0.026988	0.927015	615	2	2.1727
NonTargetingControlGuideForMouse_0074	1	0.97282	0.97284	0.99971	21823	0	2.6667	0.027176	0.027062	0.927015	1549	1	2.6667
mmu-mir-3963	4	0.99204	0.99205	0.99971	22300	0	0.83661	0.007959	0.027074	0.927015	485	4	0.83661
BC035044	3	0.98988	0.99004	0.99971	22245	0	1.3272	0.010118	0.027094	0.927015	616	3	1.3272
Ttc36	3	0.0028105	0.0078132	0.924155	164	2	-2.6382	0.010131	0.027132	0.927015	620	1	-2.6382
Mblac1	3	0.056336	0.12097	0.936231	2623	2	-2.4142	0.010131	0.027132	0.927015	621	1	-2.4142
Rbm17	3	0.38424	0.46522	0.963417	10447	1	0.38454	0.010131	0.027132	0.927015	619	1	0.38454
Akap8	3	0.62532	0.63342	0.963417	14203	1	-0.30826	0.010131	0.027132	0.927015	618	1	-0.30826
Ntng1	3	0.74138	0.74135	0.998696	16638	0	1.2432	0.010131	0.027132	0.927015	617	2	1.2432
Sry	3	0.5526	0.57647	0.963417	12864	1	2.1429	0.010151	0.027185	0.927015	622	2	2.1429
4933427D14Rik	3	0.98984	0.98999	0.99971	22243	0	1.7846	0.010159	0.027207	0.927015	623	3	1.7846
Fcrla	3	0.84856	0.84858	0.99971	19070	0	2.1699	0.010237	0.027409	0.927015	624	2	2.1699
Csf2rb2	3	0.94125	0.94145	0.99971	21092	0	0.84392	0.010267	0.027483	0.927015	625	2	0.84392
C530008M17Rik	3	0.98972	0.98987	0.99971	22242	0	1.4378	0.010281	0.027524	0.927015	626	3	1.4378
Apba3	3	0.0406	0.098826	0.936231	2155	2	-0.89997	0.010312	0.027598	0.927015	628	1	-0.89997
mmu-mir-7051	4	0.92121	0.92116	0.99971	20665	0	1.2359	0.0081317	0.027643	0.927015	497	3	1.2359
Il13ra1	3	0.89268	0.89282	0.99971	20042	0	2.1902	0.010352	0.027702	0.927015	629	2	2.1902
Pa2g4	3	0.056336	0.12097	0.936231	2683	2	-2.4142	0.010357	0.027715	0.927015	630	1	-2.4142
Olfr791	3	0.9896	0.98976	0.99971	22240	0	1.1339	0.010396	0.027831	0.927015	631	3	1.1339
Rhox2f	3	0.9896	0.98976	0.99971	22239	0	1.0152	0.010401	0.027842	0.927015	632	3	1.0152
NonTargetingControlGuideForMouse_0286	1	0.97201	0.97204	0.99971	21808	0	2.7154	0.027995	0.027896	0.927015	1583	1	2.7154
Pigh	3	0.79228	0.79216	0.998696	17805	0	2.0733	0.010437	0.02793	0.927015	633	2	2.0733
Gm6484	3	0.98955	0.98971	0.99971	22238	0	1.0259	0.010446	0.027947	0.927015	634	3	1.0259
Slc17a5	3	0.8978	0.89798	0.99971	20146	0	2.0459	0.010447	0.027951	0.927015	636	2	2.0459
Gemin8	3	0.90403	0.90414	0.99971	20272	0	0.48387	0.010447	0.027951	0.927015	635	1	0.48387
NonTargetingControlGuideForMouse_0373	1	0.9719	0.97194	0.99971	21804	0	2.5816	0.028101	0.027996	0.927015	1588	1	2.5816
mmu-mir-3971	4	0.89201	0.89189	0.99971	20022	0	0.59006	0.0082522	0.028037	0.927015	504	2	0.59006
Cyp4a12a	3	0.3278	0.43233	0.963417	9642	1	1.3498	0.010492	0.028069	0.927015	637	2	1.3498
Cnksr2	3	0.5526	0.57647	0.963417	13064	1	2.0095	0.010496	0.028079	0.927015	638	2	2.0095
mmu-mir-7074	4	0.99173	0.99175	0.99971	22294	0	1.4823	0.008268	0.02809	0.927015	506	4	1.4823
Dsn1	3	0.43869	0.4986	0.963417	11222	1	2.0033	0.010502	0.028096	0.927015	639	2	2.0033
Hebp1	3	0.98949	0.98964	0.99971	22237	0	1.2066	0.010507	0.02811	0.927015	640	3	1.2066
Olfr934	3	0.98946	0.9896	0.99971	22236	0	1.01	0.010542	0.0282	0.927015	641	3	1.01
mmu-mir-6419	4	0.72605	0.73827	0.998696	16298	1	1.2917	0.0083311	0.028291	0.927015	512	2	1.2917
Scgb1b3	3	0.87618	0.87635	0.99971	19673	0	0.76094	0.010583	0.028311	0.927015	642	2	0.76094
Orc6	3	0.98541	0.98559	0.99971	22130	0	2.1139	0.010615	0.028393	0.927015	643	3	2.1139
Rasgef1c	3	0.89864	0.89883	0.99971	20163	0	0.17399	0.010628	0.028425	0.927015	644	1	0.17399
1810065E05Rik	3	0.98936	0.98951	0.99971	22234	0	1.9349	0.010637	0.028448	0.927015	645	3	1.9349
Helz	3	0.98936	0.98951	0.99971	22235	0	1.1113	0.010637	0.028448	0.927015	646	3	1.1113
Pde7a	3	0.7574	0.75737	0.998696	16987	0	0.0055982	0.010673	0.028542	0.927015	647	1	0.0055982
Gpr143	3	0.98548	0.98566	0.99971	22133	0	2.0907	0.01068	0.028563	0.927015	648	3	2.0907
2810428I15Rik	3	0.61111	0.62178	0.963417	13930	1	-0.61828	0.010718	0.028658	0.927015	649	1	-0.61828
Glis2	3	0.6716	0.67331	0.963417	15002	1	2.0853	0.010743	0.028722	0.927015	650	2	2.0853
Olfr653	3	0.9892	0.98936	0.99971	22232	0	1.1275	0.010801	0.028877	0.927015	652	3	1.1275
mmu-mir-195b	4	0.99148	0.99151	0.99971	22286	0	0.98798	0.008516	0.028878	0.927015	525	4	0.98798
Zfp820	3	0.98919	0.98935	0.99971	22231	0	1.0895	0.010811	0.0289	0.927015	653	3	1.0895
mmu-mir-467d	1	0.97096	0.97102	0.99971	21784	0	2.5884	0.029041	0.028923	0.927015	1636	1	2.5884
Prss50	3	0.87868	0.87885	0.99971	19719	0	2.1098	0.010821	0.028932	0.927015	654	2	2.1098
Olfr259	3	0.98918	0.98934	0.99971	22230	0	1.3002	0.010823	0.02894	0.927015	655	3	1.3002
Ephx4	3	0.35673	0.4489	0.963417	10010	1	-0.43618	0.010831	0.028956	0.927015	657	1	-0.43618
Extl1	3	0.5526	0.57647	0.963417	13091	1	-0.064477	0.010831	0.028956	0.927015	656	1	-0.064477
mmu-mir-6967	6	0.89216	0.89529	0.99971	20024	1	1.4623	0.007304	0.028991	0.927015	436	4	1.4623
Gprin1	3	0.14121	0.23509	0.936231	5261	1	2.1593	0.01085	0.029	0.927015	659	2	2.1593
Kcnk12	3	0.96067	0.96092	0.99971	21541	0	2.1593	0.01085	0.029	0.927015	660	2	2.1593
Ccnyl1	3	0.98913	0.98929	0.99971	22228	0	1.1512	0.010869	0.029051	0.927015	662	3	1.1512
Gm14499	3	0.98913	0.98929	0.99971	22229	0	1.1529	0.010869	0.029051	0.927015	661	3	1.1529
Nova1	3	0.40973	0.4806	0.963417	10812	1	1.2477	0.010899	0.029147	0.927015	663	2	1.2477
Gcat	3	0.98904	0.9892	0.99971	22225	0	1.812	0.010956	0.029294	0.927015	664	3	1.812
Ipo9	3	0.98904	0.9892	0.99971	22226	0	1.2515	0.010956	0.029294	0.927015	666	3	1.2515
Celf1	3	0.98904	0.9892	0.99971	22227	0	1.1013	0.010956	0.029294	0.927015	665	3	1.1013
NonTargetingControlGuideForMouse_0695	1	0.9705	0.97058	0.99971	21777	0	2.6896	0.029496	0.029385	0.927015	1657	1	2.6896
Lmnb2	3	0.97056	0.97068	0.99971	21780	0	2.1806	0.011	0.029396	0.927015	667	3	2.1806
Cog2	3	0.83833	0.8383	0.99971	18846	0	2.0014	0.011056	0.029534	0.927015	668	2	2.0014
Npvf	3	0.77969	0.7796	0.998696	17516	0	2.0027	0.011066	0.029556	0.927015	669	2	2.0027
Fastkd5	3	0.98893	0.9891	0.99971	22222	0	1.6576	0.011066	0.029556	0.927015	671	3	1.6576
Ccnc	3	0.98893	0.9891	0.99971	22223	0	1.2121	0.011066	0.029556	0.927015	670	3	1.2121
Rad21l	3	0.96034	0.96058	0.99971	21536	0	2.0688	0.011071	0.029566	0.927015	672	2	2.0688
Olfr433	3	0.98891	0.98907	0.99971	22221	0	1.0892	0.011091	0.02961	0.927015	673	3	1.0892
mmu-mir-7227	3	0.03159	0.078778	0.932812	1810	1	0.027393	0.011102	0.029639	0.927015	679	1	0.027393
Gpr33	3	0.42049	0.48727	0.963417	11107	1	-0.89044	0.011102	0.029639	0.927015	677	1	-0.89044
Rps18	3	0.51669	0.5506	0.963417	12424	1	0.80167	0.011102	0.029639	0.927015	676	2	0.80167
Sucla2	3	0.87482	0.87501	0.99971	19640	0	0.58351	0.011102	0.029639	0.927015	681	2	0.58351
Pigb	3	0.88802	0.88819	0.99971	19917	0	0.046137	0.011102	0.029639	0.927015	674	1	0.046137
Pah	3	0.94968	0.94989	0.99971	21286	0	0.68086	0.011102	0.029639	0.927015	675	2	0.68086
Ly6g6c	3	0.95806	0.95831	0.99971	21485	0	1.7063	0.011102	0.029639	0.927015	678	2	1.7063
Frrs1l	3	0.96668	0.96684	0.99971	21698	0	0.76372	0.011102	0.029639	0.927015	680	2	0.76372
Zdhhc5	3	0.92574	0.92585	0.99971	20766	0	1.9416	0.011135	0.029719	0.927015	682	2	1.9416
Olfr584	3	0.93715	0.93738	0.99971	21013	0	2.0777	0.011191	0.029863	0.927015	683	2	2.0777
Glp2r	3	0.6716	0.67331	0.963417	14629	1	2.1003	0.011212	0.029909	0.927015	684	2	2.1003
Gm527	3	0.98874	0.98892	0.99971	22216	0	1.5575	0.011259	0.03002	0.927015	687	3	1.5575
Zfp882	3	0.98874	0.98892	0.99971	22217	0	1.6183	0.011259	0.03002	0.927015	688	3	1.6183
Kcnq3	3	0.98874	0.98892	0.99971	22218	0	1.3368	0.011259	0.03002	0.927015	689	3	1.3368
Usp28	3	0.98874	0.98892	0.99971	22219	0	1.5422	0.011259	0.03002	0.927015	685	3	1.5422
Olfr93	3	0.98874	0.98892	0.99971	22220	0	1.4197	0.011259	0.03002	0.927015	686	3	1.4197
Themis3	3	0.72384	0.72373	0.998696	16249	0	2.0448	0.011268	0.030048	0.927015	690	2	2.0448
Zfand6	3	0.72695	0.72687	0.998696	16310	0	0.80642	0.011305	0.030141	0.927015	691	2	0.80642
NonTargetingControlGuideForMouse_0878	1	0.96972	0.96982	0.99971	21763	0	2.4796	0.030284	0.030149	0.927015	1695	1	2.4796
Gast	3	0.9869	0.98707	0.99971	22169	0	2.1075	0.011319	0.030181	0.927015	693	3	2.1075
Cts3	3	0.87639	0.87655	0.99971	19677	0	2.0807	0.011343	0.03023	0.927015	694	2	2.0807
Hgsnat	3	0.27442	0.40284	0.963417	8898	1	2.1493	0.011362	0.030276	0.927015	695	2	2.1493
H1fnt	3	0.73501	0.73496	0.998696	16496	0	2.1493	0.011362	0.030276	0.927015	696	2	2.1493
Cyp2b19	3	0.98859	0.98878	0.99971	22214	0	1.4701	0.011406	0.030376	0.927015	697	3	1.4701
Olfr731	3	0.94219	0.94239	0.99971	21124	0	2.0595	0.011415	0.0304	0.927015	698	2	2.0595
Mrpl38	3	0.45354	0.50804	0.963417	11470	1	0.50881	0.011418	0.030404	0.927015	700	1	0.50881
Acot3	3	0.90086	0.90104	0.99971	20201	0	0.62379	0.011418	0.030404	0.927015	699	2	0.62379
Ywhag	3	0.98857	0.98876	0.99971	22213	0	1.7726	0.011427	0.030429	0.927015	701	3	1.7726
Insig1	3	0.98857	0.98875	0.99971	22212	0	1.5933	0.011435	0.030445	0.927015	702	3	1.5933
Mlx	3	0.98855	0.98873	0.99971	22211	0	1.7719	0.011448	0.030475	0.927015	703	3	1.7719
Lpar3	3	0.98853	0.98872	0.99971	22210	0	1.3182	0.011468	0.03052	0.927015	704	3	1.3182
Lypd3	3	0.20412	0.31673	0.936231	7028	1	0.9956	0.011531	0.030661	0.927015	705	2	0.9956
Rab13	3	0.98844	0.98863	0.99971	22209	0	1.5888	0.011561	0.030736	0.927015	706	3	1.5888
Acin1	3	0.16979	0.27245	0.936231	6061	2	-1.156	0.011576	0.030776	0.927015	707	1	-1.156
Rnf32	3	0.50105	0.53974	0.963417	12202	1	2.0289	0.01158	0.030784	0.927015	708	2	2.0289
Csad	3	0.77062	0.77062	0.998696	17282	0	2.0289	0.01158	0.030784	0.927015	709	2	2.0289
Cpne7	3	0.87159	0.8717	0.99971	19565	0	2.0322	0.011593	0.030819	0.927015	710	2	2.0322
Ppt1	3	0.57197	0.59097	0.963417	13297	1	2.0753	0.011615	0.030886	0.927015	711	2	2.0753
Adamts6	3	0.97283	0.97294	0.99971	21824	0	0.9382	0.011621	0.030903	0.927015	712	3	0.9382
Sdhaf2	3	0.78199	0.78187	0.998696	17561	0	2.1017	0.011634	0.030939	0.927015	713	2	2.1017
Rftn1	3	0.85471	0.85478	0.99971	19200	0	2.0713	0.011634	0.030939	0.927015	714	2	2.0713
Ghsr	3	0.98836	0.98855	0.99971	22208	0	1.3562	0.011638	0.030948	0.927015	715	3	1.3562
Klk1b16	3	0.6225	0.63113	0.963417	14137	1	0.51732	0.011666	0.031023	0.927015	716	1	0.51732
Hint3	3	0.26105	0.38833	0.963417	8514	1	2.0442	0.011685	0.031066	0.927015	717	2	2.0442
Pim3	3	0.6716	0.67331	0.963417	15145	1	2.0442	0.011685	0.031066	0.927015	718	2	2.0442
Lipc	3	0.43536	0.4965	0.963417	11193	1	1.4653	0.011711	0.031134	0.927015	719	2	1.4653
Pbdc1	3	0.87771	0.87786	0.99971	19698	0	1.9491	0.011726	0.031163	0.927015	720	2	1.9491
Iigp1	3	0.91584	0.91589	0.99971	20548	0	2.1428	0.011745	0.031212	0.927015	721	2	2.1428
Mxra7	3	0.98821	0.9884	0.99971	22206	0	1.011	0.011794	0.031339	0.927015	723	3	1.011
Ccdc152	3	0.98816	0.98836	0.99971	22205	0	1.0846	0.011835	0.031453	0.927015	724	3	1.0846
Zfp354c	3	0.76655	0.76654	0.998696	17184	0	1.2791	0.011847	0.031482	0.927015	725	2	1.2791
NonTargetingControlGuideForMouse_0950	1	0.96829	0.9684	0.99971	21738	0	2.4051	0.031709	0.031586	0.927015	1754	1	2.4051
Mmab	3	0.22852	0.34749	0.936231	7255	1	2.0786	0.011896	0.031607	0.927015	726	2	2.0786
Serhl	3	0.98807	0.98827	0.99971	22201	0	1.7301	0.01193	0.031704	0.927015	728	3	1.7301
Cd160	3	0.98807	0.98827	0.99971	22202	0	1.4239	0.01193	0.031704	0.927015	730	3	1.4239
Rhobtb3	3	0.98807	0.98827	0.99971	22203	0	1.536	0.01193	0.031704	0.927015	727	3	1.536
Defb3	3	0.98807	0.98827	0.99971	22204	0	1.664	0.01193	0.031704	0.927015	729	3	1.664
mmu-mir-196b	4	0.018219	0.055062	0.924155	1049	2	-0.28312	0.0093968	0.031706	0.927015	570	2	-0.28312
Fstl1	3	0.54079	0.56783	0.963417	12819	1	2.1048	0.011934	0.031711	0.927015	731	2	2.1048
Galns	3	0.6716	0.67331	0.963417	15321	1	2.1048	0.011934	0.031711	0.927015	732	2	2.1048
Mrps7	3	0.098991	0.17889	0.936231	3982	1	1.6522	0.011959	0.031778	0.927015	736	2	1.6522
Gpbp1	3	0.17325	0.27694	0.936231	6173	1	0.19312	0.011959	0.031778	0.927015	733	1	0.19312
Mettl8	3	0.3278	0.43233	0.963417	9552	1	-0.24706	0.011959	0.031778	0.927015	735	1	-0.24706
Mecp2	3	0.47807	0.52419	0.963417	11787	1	-0.35155	0.011959	0.031778	0.927015	734	1	-0.35155
Neurl1a	3	0.98802	0.98821	0.99971	22199	0	1.0421	0.01198	0.031828	0.927015	737	3	1.0421
Golim4	3	0.98802	0.98821	0.99971	22200	0	1.5463	0.01198	0.031828	0.927015	738	3	1.5463
Olfr741	3	0.91721	0.9173	0.99971	20577	0	2.0437	0.01203	0.031948	0.927015	739	2	2.0437
Rpap2	3	0.62626	0.63418	0.963417	14224	1	2.0167	0.012047	0.031995	0.927015	741	2	2.0167
Fam20a	3	0.79901	0.79886	0.999081	17972	0	2.0953	0.01208	0.032078	0.927015	742	2	2.0953
Scn3b	3	0.98791	0.98811	0.99971	22196	0	1.8635	0.012085	0.032092	0.927015	743	3	1.8635
Pum1	3	0.0057425	0.015725	0.924155	340	2	-3.51	0.012095	0.032118	0.927015	744	1	-3.51
Aldh3a1	3	0.14121	0.23509	0.936231	5346	1	0.83468	0.012095	0.032118	0.927015	745	2	0.83468
Psg23	3	0.98784	0.98804	0.99971	22195	0	1.0961	0.012157	0.032261	0.927015	746	3	1.0961
mmu-mir-1912	3	0.98784	0.98803	0.99971	22194	0	1.7116	0.012162	0.032274	0.927015	747	3	1.7116
Spice1	3	0.94242	0.94263	0.99971	21132	0	0.3622	0.012162	0.032275	0.927015	748	1	0.3622
Rasgrf1	3	0.98781	0.988	0.99971	22192	0	1.6163	0.012188	0.032346	0.927015	749	3	1.6163
Fstl5	3	0.34905	0.44441	0.963417	9884	1	0.81774	0.012208	0.032388	0.927015	750	2	0.81774
NonTargetingControlGuideForMouse_0252	1	0.96743	0.96756	0.99971	21715	0	2.5188	0.032573	0.032472	0.927015	1803	1	2.5188
Ccdc171	3	0.02281	0.058297	0.924155	1281	2	-2.5039	0.012253	0.032498	0.927015	751	1	-2.5039
Prl2a1	3	0.98775	0.98793	0.99971	22191	0	1.3787	0.012254	0.032501	0.927015	752	3	1.3787
Sema4b	3	0.98764	0.98783	0.99971	22190	0	1.1955	0.012358	0.032765	0.927015	753	3	1.1955
NonTargetingControlGuideForMouse_0417	1	0.9671	0.96723	0.99971	21709	0	2.6054	0.032899	0.032807	0.927015	1815	1	2.6054
Dhx30	3	0.9876	0.98778	0.99971	22189	0	1.7514	0.012396	0.032858	0.927015	754	3	1.7514
Gm14295	3	0.28138	0.4066	0.963417	8980	1	1.981	0.012411	0.032892	0.927015	756	2	1.981
Farp1	3	0.3606	0.45116	0.963417	10048	1	-0.39443	0.012411	0.032892	0.927015	757	1	-0.39443
Olfr1494	3	0.84639	0.84641	0.99971	19008	0	1.9295	0.012411	0.032892	0.927015	755	2	1.9295
Olfr1155	3	0.91623	0.91628	0.99971	20554	0	1.6646	0.012411	0.032892	0.927015	758	2	1.6646
mmu-mir-8098	4	0.04142	0.10316	0.936231	2175	2	-0.0093402	0.0097651	0.03291	0.927015	595	2	-0.0093402
Smtnl2	3	0.98755	0.98772	0.99971	22187	0	1.3803	0.012453	0.032988	0.927015	760	3	1.3803
Kcnh7	3	0.98755	0.98772	0.99971	22188	0	1.6578	0.012453	0.032988	0.927015	759	3	1.6578
Cabp5	3	0.77901	0.77894	0.998696	17500	0	2.0556	0.012463	0.033007	0.927015	761	2	2.0556
Asrgl1	3	0.72934	0.72929	0.998696	16378	0	1.9389	0.012511	0.033129	0.927015	763	2	1.9389
Olfr1022	3	0.87315	0.87331	0.99971	19605	0	2.0172	0.012525	0.03317	0.927015	764	2	2.0172
Ephb1	3	0.98746	0.98763	0.99971	22185	0	1.1119	0.012537	0.033203	0.927015	766	3	1.1119
Gnpda1	3	0.98746	0.98763	0.99971	22186	0	1.5248	0.012537	0.033203	0.927015	765	3	1.5248
Gm9758	3	0.94046	0.94064	0.99971	21083	0	0.56146	0.012568	0.033275	0.927015	767	1	0.56146
Ppp1r12c	3	0.98742	0.9876	0.99971	22184	0	1.251	0.012576	0.033296	0.927015	768	3	1.251
Sod2	3	0.82561	0.82551	0.999496	18560	0	1.9866	0.012578	0.033303	0.927015	769	2	1.9866
mmu-let-7c-1	4	0.65781	0.69139	0.985903	14443	1	1.8863	0.009895	0.033323	0.927015	603	3	1.8863
mmu-mir-8113	4	0.64151	0.68122	0.973932	14410	1	1.8108	0.0099007	0.033343	0.927015	604	3	1.8108
Ankrd11	3	0.47807	0.52419	0.963417	11767	1	2.0756	0.012604	0.033371	0.927015	770	2	2.0756
Olfr1193	3	0.61636	0.62607	0.963417	14027	1	-0.42268	0.012614	0.033398	0.927015	771	1	-0.42268
Cchcr1	3	0.76296	0.76293	0.998696	17103	0	0.15887	0.012681	0.033562	0.927015	772	1	0.15887
Uba7	3	0.98731	0.98749	0.99971	22183	0	1.6936	0.012689	0.033579	0.927015	773	3	1.6936
Mb	3	0.0406	0.098826	0.936231	2135	1	2.0958	0.012705	0.03363	0.927015	778	2	2.0958
Spata13	3	0.25035	0.37492	0.963417	8449	1	2.0958	0.012705	0.03363	0.927015	776	2	2.0958
Lrrc41	3	0.43869	0.4986	0.963417	11237	1	2.0958	0.012705	0.03363	0.927015	775	2	2.0958
Tjp2	3	0.97639	0.97653	0.99971	21904	0	2.0958	0.012705	0.03363	0.927015	777	3	2.0958
mmu-mir-6351	4	0.11342	0.23873	0.936231	4437	2	-0.69229	0.0099988	0.033658	0.927015	611	1	-0.69229
Rnaseh1	3	0.98728	0.98745	0.99971	22181	0	1.0433	0.012722	0.033678	0.927015	779	3	1.0433
Gp1ba	3	0.013696	0.036118	0.924155	799	1	1.441	0.012749	0.033744	0.927015	780	2	1.441
mmu-mir-1962	4	0.92817	0.92817	0.99971	20827	0	1.5026	0.010034	0.033774	0.927015	614	3	1.5026
Olfr656	3	0.98724	0.98741	0.99971	22180	0	1.1212	0.012762	0.033776	0.927015	781	3	1.1212
AI317395	3	0.98722	0.98739	0.99971	22179	0	1.0116	0.012781	0.03382	0.927015	782	3	1.0116
Hspbap1	3	0.98443	0.98461	0.99971	22103	0	2.1257	0.01279	0.033848	0.927015	783	3	2.1257
Fam46c	3	0.98716	0.98734	0.99971	22178	0	1.536	0.012836	0.033961	0.927015	784	3	1.536
Grhl1	3	0.98715	0.98732	0.99971	22177	0	1.9715	0.012851	0.034	0.927015	785	3	1.9715
Ftcd	3	0.82338	0.82334	0.999437	18522	0	1.407	0.012862	0.034027	0.927015	786	2	1.407
Bfar	3	0.98329	0.98344	0.99971	22071	0	1.4913	0.012862	0.034027	0.927015	787	3	1.4913
NonTargetingControlGuideForMouse_0905	1	0.96586	0.96604	0.99971	21684	0	2.5721	0.034142	0.034034	0.927015	1858	1	2.5721
Cdhr5	3	0.98712	0.98729	0.99971	22176	0	1.2843	0.012883	0.03408	0.927015	788	3	1.2843
Galnt11	3	0.9871	0.98727	0.99971	22175	0	1.2226	0.012898	0.034118	0.927015	789	3	1.2226
Cfhr2	3	0.79354	0.79341	0.998696	17861	0	1.976	0.012924	0.034189	0.927015	790	2	1.976
Oas1a	3	0.96567	0.96582	0.99971	21681	0	2.0677	0.012952	0.03426	0.927015	791	2	2.0677
Nanp	3	0.77927	0.77919	0.998696	17509	0	1.2818	0.012974	0.034317	0.927015	792	2	1.2818
Olfr1156	3	0.98702	0.98719	0.99971	22174	0	1.6533	0.012982	0.034333	0.927015	793	3	1.6533
Srp14	3	0.98699	0.98715	0.99971	22173	0	1.3463	0.013015	0.034407	0.927015	794	3	1.3463
Olfr74	3	0.26105	0.38833	0.963417	8603	1	0.55985	0.013019	0.034419	0.927015	795	1	0.55985
Mrpl48	3	0.98696	0.98713	0.99971	22172	0	1.0371	0.013036	0.034468	0.927015	796	3	1.0371
NonTargetingControlGuideForMouse_0742	1	0.96541	0.9656	0.99971	21676	0	2.5304	0.03459	0.034478	0.927015	1874	1	2.5304
Sh3gl1	3	0.97149	0.9716	0.99971	21795	0	2.0575	0.013049	0.0345	0.927015	797	3	2.0575
Gcm1	3	0.98695	0.98712	0.99971	22171	0	1.1929	0.013052	0.034507	0.927015	798	3	1.1929
mmu-mir-16-1	4	0.98972	0.98974	0.99971	22241	0	1.3038	0.010285	0.034572	0.927015	627	4	1.3038
Tcstv3	3	0.6716	0.67331	0.963417	15511	1	2.0086	0.013095	0.034606	0.927015	800	2	2.0086
Cers2	3	0.9144	0.91448	0.99971	20517	0	1.9851	0.013104	0.034625	0.927015	801	2	1.9851
Shroom3	3	0.5526	0.57647	0.963417	12947	1	1.6546	0.01311	0.034637	0.927015	802	2	1.6546
Gm11562	3	0.98688	0.98704	0.99971	22168	0	1.3463	0.013122	0.034666	0.927015	803	3	1.3463
Unk	3	0.57523	0.59346	0.963417	13345	1	1.9776	0.013147	0.034731	0.927015	804	2	1.9776
Lama2	3	0.47807	0.52419	0.963417	11748	1	-0.73944	0.013155	0.034751	0.927015	805	1	-0.73944
Speg	3	0.98684	0.98701	0.99971	22166	0	1.4478	0.013164	0.034772	0.927015	807	3	1.4478
Cryab	3	0.98684	0.98701	0.99971	22167	0	1.5324	0.013164	0.034772	0.927015	806	3	1.5324
Amotl1	3	0.77062	0.77062	0.998696	17273	0	2.0867	0.013167	0.034781	0.927015	808	2	2.0867
Gjb3	3	0.22882	0.34787	0.936231	7987	2	-0.89997	0.0132	0.034851	0.927015	809	1	-0.89997
Epha5	3	0.98679	0.98697	0.99971	22165	0	1.2911	0.013206	0.034872	0.927015	810	3	1.2911
NonTargetingControlGuideForMouse_0856	1	0.96502	0.9652	0.99971	21661	0	2.5818	0.034984	0.034889	0.927015	1888	1	2.5818
Clptm1	3	0.15644	0.25499	0.936231	5629	2	-1.3831	0.013267	0.03503	0.927015	811	1	-1.3831
Tmem57	3	0.62388	0.63226	0.963417	14177	1	2.1138	0.013274	0.035046	0.927015	812	2	2.1138
Vmn1r59	3	0.9867	0.98688	0.99971	22163	0	1.0756	0.013299	0.035115	0.927015	813	3	1.0756
Men1	3	0.9867	0.98688	0.99971	22164	0	1.528	0.013299	0.035115	0.927015	814	3	1.528
Sphkap	3	0.98667	0.98686	0.99971	22162	0	1.4406	0.013328	0.035189	0.927015	815	3	1.4406
Cenpt	3	0.72597	0.72587	0.998696	16297	0	-0.72723	0.013335	0.035207	0.927015	816	1	-0.72723
NonTargetingControlGuideForMouse_0720	1	0.96461	0.96477	0.99971	21651	0	2.556	0.035393	0.035288	0.927015	1897	1	2.556
Myrf	3	0.96352	0.96372	0.99971	21619	0	2.0967	0.013418	0.035424	0.927015	818	2	2.0967
Irx1	3	0.6716	0.67331	0.963417	14879	1	0.86496	0.013425	0.035439	0.927015	820	2	0.86496
Olfr868	3	0.8603	0.86034	0.99971	19307	0	0.48867	0.013425	0.035439	0.927015	819	1	0.48867
Cxxc1	3	0.52055	0.55335	0.963417	12506	1	2.0232	0.013442	0.03548	0.927015	821	2	2.0232
Fam199x	3	0.98653	0.98672	0.99971	22161	0	1.3512	0.013473	0.035557	0.927015	822	3	1.3512
Olfr290	3	0.98652	0.98671	0.99971	22160	0	1.2449	0.013479	0.035569	0.927015	823	3	1.2449
Actrt2	3	0.9865	0.98668	0.99971	22159	0	1.3168	0.013503	0.035621	0.927015	824	3	1.3168
Tnr	3	0.39422	0.47115	0.963417	10600	1	1.0796	0.013538	0.035701	0.927015	826	2	1.0796
Chst4	3	0.9169	0.91699	0.99971	20573	0	1.1549	0.013538	0.035701	0.927015	825	2	1.1549
Arhgap42	3	0.98643	0.98662	0.99971	22158	0	1.0867	0.013571	0.035783	0.927015	827	3	1.0867
mmu-mir-10b	4	0.9652	0.96519	0.99971	21667	0	1.6765	0.010756	0.035832	0.927015	651	3	1.6765
Klhl41	3	0.19091	0.29983	0.936231	6679	2	-1.053	0.013605	0.035876	0.927015	828	1	-1.053
Isg20l2	3	0.8603	0.86034	0.99971	19312	0	1.9295	0.013613	0.035899	0.927015	830	2	1.9295
Siah1a	3	0.93858	0.9388	0.99971	21041	0	2.0114	0.013622	0.035919	0.927015	831	2	2.0114
Sccpdh	3	0.98636	0.98654	0.99971	22156	0	1.2019	0.013645	0.035987	0.927015	833	3	1.2019
Cngb1	3	0.98636	0.98654	0.99971	22157	0	1.3216	0.013645	0.035987	0.927015	832	3	1.3216
Hspb6	3	0.86448	0.8645	0.99971	19412	0	2.0761	0.013648	0.035994	0.927015	834	2	2.0761
mmu-mir-6411	4	0.27577	0.41459	0.963417	8919	1	1.5152	0.01084	0.03602	0.927015	658	3	1.5152
Micalcl	3	0.98631	0.9865	0.99971	22155	0	1.2022	0.013688	0.036098	0.927015	835	3	1.2022
Ms4a10	3	0.84943	0.84945	0.99971	19086	0	2.02	0.013736	0.03621	0.927015	836	2	2.02
Btbd11	3	0.16664	0.26839	0.936231	5997	1	1.901	0.013745	0.036233	0.927015	837	2	1.901
Cmpk2	3	0.97267	0.97281	0.99971	21821	0	2.0254	0.013795	0.036356	0.927015	838	3	2.0254
Ccdc25	3	0.9862	0.98638	0.99971	22154	0	1.3157	0.013804	0.036374	0.927015	839	3	1.3157
Podn	3	0.35948	0.45049	0.963417	10043	1	0.50393	0.013808	0.036385	0.927015	846	1	0.50393
Nwd1	3	0.46585	0.51607	0.963417	11649	1	-0.028094	0.013808	0.036385	0.927015	845	1	-0.028094
Stra6	3	0.62532	0.63342	0.963417	14201	1	-0.43623	0.013808	0.036385	0.927015	843	1	-0.43623
Ccdc13	3	0.6716	0.67331	0.963417	15306	1	-0.31438	0.013808	0.036385	0.927015	842	1	-0.31438
Hs6st3	3	0.6716	0.67331	0.963417	15383	1	0.32742	0.013808	0.036385	0.927015	844	1	0.32742
Sfrp1	3	0.97654	0.97669	0.99971	21907	0	0.80838	0.013808	0.036385	0.927015	841	3	0.80838
Derl3	3	0.97708	0.97721	0.99971	21922	0	1.3871	0.013808	0.036385	0.927015	840	3	1.3871
Usp19	3	0.47807	0.52419	0.963417	11783	1	1.9674	0.013816	0.036401	0.927015	847	2	1.9674
Gm11544	3	0.85551	0.85557	0.99971	19211	0	1.8982	0.013827	0.036436	0.927015	848	2	1.8982
Flt3l	3	0.98613	0.98632	0.99971	22153	0	1.0157	0.013866	0.03654	0.927015	849	3	1.0157
Il24	3	0.98612	0.9863	0.99971	22152	0	1.5516	0.013884	0.03659	0.927015	850	3	1.5516
Olfr923	3	0.88381	0.88401	0.99971	19834	0	2.0985	0.013898	0.036623	0.927015	851	2	2.0985
9330182L06Rik	3	0.7893	0.78919	0.998696	17721	0	2.0395	0.013972	0.036798	0.927015	852	2	2.0395
Camsap2	3	0.98602	0.98619	0.99971	22149	0	1.3077	0.01398	0.036818	0.927015	853	3	1.3077
Ubqlnl	3	0.98601	0.98618	0.99971	22148	0	1.4408	0.013991	0.036839	0.927015	854	3	1.4408
Nfkbiz	3	0.94726	0.9475	0.99971	21227	0	2.084	0.014007	0.036877	0.927015	855	2	2.084
Lmo3	3	0.94898	0.9492	0.99971	21270	0	1.486	0.014011	0.036887	0.927015	856	2	1.486
Atp1a1	3	0.9802	0.98032	0.99971	21996	0	2.0035	0.014055	0.036994	0.927015	857	3	2.0035
Olfr530	3	0.91251	0.9126	0.99971	20473	0	1.9341	0.014105	0.037118	0.927015	858	2	1.9341
6820408C15Rik	3	0.98588	0.98606	0.99971	22146	0	1.0421	0.014123	0.037164	0.927015	860	3	1.0421
Tmem200b	3	0.98588	0.98606	0.99971	22147	0	1.0073	0.014123	0.037164	0.927015	859	3	1.0073
Vmn1r208	3	0.92763	0.92776	0.99971	20815	0	0.40587	0.014124	0.037165	0.927015	861	1	0.40587
1500009L16Rik	2	0.97992	0.98003	0.99971	21990	0	2.1011	0.020082	0.037193	0.927015	1198	2	2.1011
Olfr206	3	0.98582	0.98599	0.99971	22145	0	1.0718	0.014179	0.037294	0.927015	862	3	1.0718
Smc4	3	0.96034	0.96058	0.99971	21534	0	1.3767	0.014191	0.037322	0.927015	863	2	1.3767
Rhoa	3	0.70906	0.70899	0.998696	15885	1	2.0637	0.014218	0.037395	0.927015	864	2	2.0637
F2	3	0.98577	0.98595	0.99971	22142	0	1.1032	0.014231	0.037427	0.927015	865	3	1.1032
Gm13023	3	0.98577	0.98595	0.99971	22144	0	1.0796	0.014231	0.037427	0.927015	866	3	1.0796
Prl8a1	3	0.022119	0.056648	0.924155	1260	2	-2.4228	0.014281	0.037557	0.927015	867	1	-2.4228
Krtap19-5	3	0.14685	0.24247	0.936231	5373	1	1.9425	0.014284	0.037562	0.927015	868	2	1.9425
Zranb3	3	0.98569	0.98587	0.99971	22140	0	0.98284	0.014313	0.037643	0.927015	869	3	0.98284
Rab11a	3	0.89163	0.89175	0.99971	20010	0	1.8635	0.014326	0.037676	0.927015	870	2	1.8635
Gpn3	3	0.98563	0.98581	0.99971	22138	0	1.2414	0.014366	0.037769	0.927015	872	3	1.2414
Msh3	3	0.43869	0.4986	0.963417	11223	1	-0.31074	0.014371	0.037779	0.927015	873	1	-0.31074
Armc5	3	0.98562	0.9858	0.99971	22137	0	1.2667	0.014378	0.037793	0.927015	874	3	1.2667
Slc15a4	3	0.76512	0.76512	0.998696	17152	0	1.7158	0.014416	0.037883	0.927015	875	2	1.7158
Nod2	3	0.6716	0.67331	0.963417	15130	1	2.0378	0.014434	0.03793	0.927015	876	2	2.0378
Eci3	3	0.98554	0.98572	0.99971	22136	0	1.3628	0.014459	0.038001	0.927015	877	3	1.3628
Olfr910	3	0.15969	0.25923	0.936231	5830	2	-1.1273	0.014461	0.038008	0.927015	878	1	-1.1273
Olfr872	3	0.37307	0.45855	0.963417	10234	1	1.9539	0.014482	0.038053	0.927015	880	2	1.9539
Hyal2	3	0.98552	0.9857	0.99971	22135	0	1.4948	0.014482	0.038054	0.927015	881	3	1.4948
Vgll1	3	0.34816	0.4439	0.963417	9871	1	-0.94096	0.014507	0.038123	0.927015	882	1	-0.94096
Gnl3	3	0.98548	0.98566	0.99971	22134	0	0.97225	0.014517	0.038145	0.927015	883	3	0.97225
NonTargetingControlGuideForMouse_0473	1	0.96169	0.96186	0.99971	21568	0	2.4455	0.038312	0.038172	0.927015	1977	1	2.4455
Abhd3	3	0.95902	0.95925	0.99971	21511	0	2.0685	0.014533	0.038188	0.927015	884	2	2.0685
Clk1	3	0.8355	0.83543	0.99971	18781	0	0.10752	0.014552	0.038234	0.927015	885	1	0.10752
Gm4788	3	0.98544	0.98562	0.99971	22132	0	1.1329	0.014559	0.038256	0.927015	886	3	1.1329
1700057G04Rik	3	0.98543	0.98561	0.99971	22131	0	1.7649	0.014574	0.038295	0.927015	887	3	1.7649
Tas2r137	3	0.42049	0.48727	0.963417	11104	1	2.0779	0.014575	0.038299	0.927015	888	2	2.0779
Ik	3	0.42049	0.48727	0.963417	11062	1	1.8901	0.014597	0.038364	0.927015	889	2	1.8901
Traf3ip3	3	0.82773	0.82759	0.999496	18607	0	0.59154	0.014642	0.038483	0.927015	890	1	0.59154
Serpinb9e	3	0.85864	0.85868	0.99971	19287	0	1.9082	0.014648	0.038496	0.927015	891	2	1.9082
NonTargetingControlGuideForMouse_0610	1	0.96133	0.96149	0.99971	21560	0	2.5009	0.038668	0.038554	0.927015	1986	1	2.5009
Ggnbp2	3	0.98532	0.9855	0.99971	22129	0	1.638	0.014683	0.038579	0.927015	892	3	1.638
Pnlip	3	0.42049	0.48727	0.963417	11082	1	0.26904	0.014687	0.038588	0.927015	893	1	0.26904
NonTargetingControlGuideForMouse_0102	1	0.96129	0.96145	0.99971	21557	0	2.4128	0.038713	0.038598	0.927015	1989	1	2.4128
Igfbp5	3	0.086331	0.16187	0.936231	3634	1	1.5455	0.014732	0.038696	0.927015	894	2	1.5455
Xrn1	3	0.90978	0.90989	0.99971	20401	0	1.9467	0.01476	0.038765	0.927015	895	2	1.9467
Ikbke	3	0.98524	0.98543	0.99971	22128	0	0.98284	0.014761	0.038769	0.927015	896	3	0.98284
R3hcc1l	3	0.98521	0.98541	0.99971	22127	0	1.1229	0.014787	0.038829	0.927015	897	3	1.1229
Rad50	3	0.98517	0.98536	0.99971	22125	0	0.9956	0.014829	0.038942	0.927015	898	3	0.9956
Brd9	3	0.76455	0.76454	0.998696	17137	0	2.049	0.014848	0.03898	0.927015	899	2	2.049
Rcn2	3	0.98515	0.98534	0.99971	22124	0	1.7332	0.01485	0.038982	0.927015	900	3	1.7332
Ctf2	3	0.97953	0.97965	0.99971	21981	0	1.7559	0.014867	0.039021	0.927015	901	3	1.7559
Tssk6	3	0.85828	0.8583	0.99971	19275	0	1.9728	0.014897	0.039093	0.927015	902	2	1.9728
1700021F07Rik	3	0.01205	0.032002	0.924155	723	1	0.90108	0.014934	0.039187	0.927015	905	2	0.90108
Smyd2	3	0.1399	0.23338	0.936231	5108	2	-1.45	0.014934	0.039187	0.927015	904	1	-1.45
Izumo4	3	0.88441	0.88461	0.99971	19849	0	1.988	0.014979	0.039296	0.927015	906	2	1.988
Rassf5	3	0.98501	0.9852	0.99971	22117	0	0.98357	0.014989	0.039321	0.927015	910	3	0.98357
Fstl3	3	0.98501	0.9852	0.99971	22118	0	1.3086	0.014989	0.039321	0.927015	908	3	1.3086
Gm20877	3	0.98501	0.9852	0.99971	22119	0	1.0157	0.014989	0.039321	0.927015	909	3	1.0157
Taar7f	3	0.98501	0.9852	0.99971	22120	0	1.5592	0.014989	0.039321	0.927015	907	3	1.5592
Kcnk18	3	0.61349	0.62375	0.963417	13976	1	1.7943	0.015002	0.039352	0.927015	911	2	1.7943
Slx	2	0.97872	0.97884	0.99971	21962	0	1.7998	0.021285	0.03938	0.927015	1250	2	1.7998
St7	3	0.94607	0.9463	0.99971	21210	0	2.0352	0.015019	0.039391	0.927015	912	2	2.0352
Cd109	3	0.82198	0.82192	0.999286	18486	0	0.22616	0.015047	0.039461	0.927015	913	1	0.22616
Ltbp2	3	0.81651	0.81637	0.999105	18359	0	2.025	0.015049	0.03947	0.927015	914	2	2.025
Oard1	3	0.44535	0.50279	0.963417	11343	1	1.0106	0.015092	0.039578	0.927015	915	2	1.0106
Lurap1	3	0.94864	0.94886	0.99971	21265	0	1.939	0.015132	0.039678	0.927015	916	2	1.939
Olfr1259	3	0.9041	0.90421	0.99971	20275	0	0.42847	0.015137	0.039689	0.927015	917	1	0.42847
Vmn1r172	3	0.98486	0.98507	0.99971	22113	0	1.5291	0.015138	0.03969	0.927015	918	3	1.5291
Car9	3	0.98486	0.98507	0.99971	22114	0	1.8383	0.015138	0.03969	0.927015	920	3	1.8383
1110012L19Rik	3	0.98486	0.98507	0.99971	22115	0	1.6751	0.015138	0.03969	0.927015	919	3	1.6751
Pold1	3	0.26105	0.38833	0.963417	8615	1	1.9456	0.01515	0.039725	0.927015	921	2	1.9456
mmu-mir-7041	4	0.33193	0.47359	0.963417	9724	1	1.4824	0.012495	0.039733	0.927015	762	3	1.4824
Olfr456	3	0.02827	0.071119	0.924155	1465	1	1.2689	0.015227	0.039908	0.927015	925	2	1.2689
NonTargetingControlGuideForMouse_0527	1	0.95984	0.96	0.99971	21524	0	2.3609	0.040161	0.040036	0.927015	2042	1	2.3609
Hcrtr2	3	0.4022	0.47599	0.963417	10701	1	1.4908	0.015295	0.04007	0.927015	926	2	1.4908
Lce1c	2	0.97829	0.97844	0.99971	21952	0	2.0704	0.021705	0.040125	0.927015	1276	2	2.0704
Glp1r	3	0.90918	0.90929	0.99971	20392	0	2.0489	0.015326	0.04015	0.927015	927	2	2.0489
NonTargetingControlGuideForMouse_0813	1	0.95969	0.95987	0.99971	21521	0	2.4482	0.040305	0.040184	0.927015	2048	1	2.4482
Gjb6	3	0.9331	0.93326	0.99971	20925	0	1.9984	0.015394	0.040329	0.927015	928	2	1.9984
4933402N22Rik	3	0.98457	0.98477	0.99971	22107	0	1.3098	0.015428	0.040402	0.927015	929	3	1.3098
Lrdd	3	0.98457	0.98477	0.99971	22108	0	1.7726	0.015428	0.040402	0.927015	930	3	1.7726
Secisbp2l	3	0.98138	0.98153	0.99971	22026	0	1.9771	0.015431	0.040413	0.927015	931	3	1.9771
Elac1	3	0.98455	0.98474	0.99971	22106	0	1.4311	0.01545	0.040451	0.927015	932	3	1.4311
NonTargetingControlGuideForMouse_0683	1	0.95935	0.95955	0.99971	21516	0	2.2801	0.040646	0.040506	0.927015	2060	1	2.2801
Lck	3	0.46064	0.51263	0.963417	11553	1	2.0489	0.015493	0.040552	0.927015	933	2	2.0489
Ldoc1	3	0.74482	0.74482	0.998696	16718	0	-0.6757	0.015497	0.040558	0.927015	934	1	-0.6757
Olfr1102	3	0.9845	0.98469	0.99971	22105	0	0.97603	0.015498	0.040559	0.927015	935	3	0.97603
Tepp	3	0.981	0.98113	0.99971	22019	0	1.8925	0.015549	0.040682	0.927015	936	3	1.8925
Cd48	3	0.7055	0.7055	0.998696	15820	1	1.9638	0.01558	0.040762	0.927015	937	2	1.9638
Col27a1	3	0.9844	0.98458	0.99971	22102	0	1.4035	0.015603	0.040826	0.927015	938	3	1.4035
Ifltd1	3	0.73801	0.738	0.998696	16579	0	1.9193	0.015633	0.040894	0.927015	939	2	1.9193
Olfr524	3	0.98434	0.98452	0.99971	22100	0	1.586	0.01566	0.040955	0.927015	940	3	1.586
Olfr1252	3	0.29429	0.41356	0.963417	9178	1	1.924	0.01568	0.041014	0.927015	941	2	1.924
Myd88	3	0.95293	0.95323	0.99971	21357	0	1.9791	0.015699	0.041065	0.927015	942	2	1.9791
Lpar1	3	0.020821	0.053586	0.924155	1191	1	0.5678	0.0157	0.041067	0.927015	946	1	0.5678
Fam193a	3	0.098991	0.17889	0.936231	3908	1	-0.81909	0.0157	0.041067	0.927015	947	1	-0.81909
Scrn1	3	0.77403	0.77401	0.998696	17393	0	1.5668	0.0157	0.041067	0.927015	949	2	1.5668
4632434I11Rik	3	0.83403	0.83395	0.999529	18761	0	-0.043012	0.0157	0.041067	0.927015	944	1	-0.043012
Aqp1	3	0.86529	0.86532	0.99971	19433	0	0.72874	0.0157	0.041067	0.927015	943	2	0.72874
Lingo4	3	0.87109	0.87119	0.99971	19557	0	1.2333	0.0157	0.041067	0.927015	945	2	1.2333
Sema3b	3	0.98004	0.98015	0.99971	21993	0	1.1955	0.0157	0.041067	0.927015	948	3	1.1955
Tdrd3	3	0.9843	0.98448	0.99971	22099	0	1.0074	0.015703	0.041075	0.927015	950	3	1.0074
Olfr843	3	0.91283	0.91292	0.99971	20481	0	2.0102	0.015724	0.041123	0.927015	951	2	2.0102
Olfr572	3	0.98423	0.98441	0.99971	22097	0	1.2701	0.015768	0.041226	0.927015	952	3	1.2701
Olfr916	3	0.98423	0.98441	0.99971	22098	0	1.0796	0.015768	0.041226	0.927015	953	3	1.0796
Lysmd3	3	0.9842	0.98437	0.99971	22095	0	1.6424	0.015804	0.041315	0.927015	954	3	1.6424
Olfr109	3	0.9842	0.98437	0.99971	22096	0	1.0951	0.015804	0.041315	0.927015	955	3	1.0951
Smarca2	3	0.60739	0.6188	0.963417	13862	1	2.019	0.015827	0.041375	0.927015	956	2	2.019
Ppp1r10	3	0.78735	0.78727	0.998696	17683	0	2.019	0.015827	0.041375	0.927015	957	2	2.019
Serpine1	3	0.98416	0.98434	0.99971	22094	0	1.1349	0.015836	0.041392	0.927015	958	3	1.1349
Has2	3	0.98416	0.98434	0.99971	22093	0	1.3463	0.015843	0.041411	0.927015	959	3	1.3463
Olfr823	3	0.98414	0.98432	0.99971	22092	0	1.6418	0.015856	0.041445	0.927015	960	3	1.6418
Klrb1c	3	0.14121	0.23509	0.936231	5258	1	0.51229	0.015902	0.041567	0.927015	961	1	0.51229
Rpa1	3	0.85551	0.85557	0.99971	19212	0	1.9359	0.015918	0.041612	0.927015	962	2	1.9359
Rpusd3	3	0.52791	0.55856	0.963417	12641	1	1.9436	0.01594	0.041668	0.927015	963	2	1.9436
mmu-mir-1907	4	0.68629	0.7101	0.998696	15772	1	1.7827	0.013367	0.041668	0.927015	817	3	1.7827
NonTargetingControlGuideForMouse_0027	1	0.95822	0.9584	0.99971	21487	0	2.402	0.041784	0.041674	0.927015	2098	1	2.402
Slc16a8	3	0.22882	0.34787	0.936231	7608	2	-0.89997	0.015947	0.04168	0.927015	964	1	-0.89997
Gbp2	3	0.98405	0.98422	0.99971	22090	0	1.5256	0.015955	0.041704	0.927015	965	3	1.5256
Naf1	3	0.98405	0.98422	0.99971	22091	0	1.3343	0.015955	0.041704	0.927015	966	3	1.3343
Agtpbp1	3	0.22852	0.34749	0.936231	7307	1	1.5073	0.015992	0.041799	0.927015	967	2	1.5073
AU022751	3	0.95293	0.95323	0.99971	21358	0	1.613	0.016037	0.041893	0.927015	968	2	1.613
Jkamp	3	0.87019	0.87029	0.99971	19538	0	1.9279	0.016041	0.041904	0.927015	969	2	1.9279
Olfr308	3	0.98395	0.98412	0.99971	22089	0	1.4843	0.01605	0.041927	0.927015	970	3	1.4843
Clec2h	3	0.86158	0.8616	0.99971	19339	0	1.8665	0.016073	0.041983	0.927015	971	2	1.8665
Arhgef15	3	0.9467	0.94694	0.99971	21222	0	0.47036	0.016082	0.042003	0.927015	972	1	0.47036
Serpinb3b	3	0.98391	0.98408	0.99971	22087	0	1.103	0.016089	0.042016	0.927015	974	3	1.103
Ccdc112	3	0.98391	0.98408	0.99971	22088	0	1.597	0.016089	0.042016	0.927015	973	3	1.597
Serpina3m	3	0.42049	0.48727	0.963417	10932	1	0.66193	0.016127	0.042117	0.927015	976	2	0.66193
mmu-mir-367	4	0.81313	0.81317	0.999105	18284	0	1.488	0.013609	0.042211	0.927015	829	3	1.488
Cdkn1c	3	0.96231	0.96253	0.99971	21583	0	1.3912	0.016172	0.042228	0.927015	977	2	1.3912
Ptpn23	3	0.98379	0.98395	0.99971	22085	0	1.7232	0.016214	0.042332	0.927015	978	3	1.7232
Fdx1l	3	0.14121	0.23509	0.936231	5267	1	1.9262	0.016215	0.042333	0.927015	979	2	1.9262
9830147E19Rik	3	0.85021	0.85021	0.99971	19101	0	0.45946	0.016217	0.042337	0.927015	980	1	0.45946
NonTargetingControlGuideForMouse_0681	1	0.95753	0.95772	0.99971	21467	0	2.4303	0.042466	0.042358	0.927015	2120	1	2.4303
Smagp	3	0.98375	0.9839	0.99971	22084	0	1.3676	0.016246	0.042402	0.927015	981	3	1.3676
Xk	3	0.13499	0.22686	0.936231	5010	1	1.9882	0.016253	0.042423	0.927015	982	2	1.9882
Klk14	3	0.83194	0.83185	0.999496	18711	0	1.9471	0.016253	0.042423	0.927015	983	2	1.9471
Ackr2	3	0.93368	0.93384	0.99971	20938	0	0.5095	0.016262	0.042442	0.927015	984	1	0.5095
Triml2	3	0.94197	0.94216	0.99971	21117	0	1.9131	0.016282	0.042487	0.927015	986	2	1.9131
NonTargetingControlGuideForMouse_0155	1	0.95734	0.95751	0.99971	21463	0	2.3223	0.042655	0.042545	0.927015	2128	1	2.3223
NonTargetingControlGuideForMouse_0490	1	0.95731	0.95748	0.99971	21462	0	2.4056	0.042686	0.042572	0.927015	2132	1	2.4056
Pik3cb	3	0.29429	0.41356	0.963417	9106	1	1.9524	0.016323	0.042598	0.927015	987	2	1.9524
Pole	3	0.98367	0.98382	0.99971	22081	0	1.5884	0.016328	0.042612	0.927015	988	3	1.5884
2310067B10Rik	3	0.98367	0.98382	0.99971	22082	0	1.3555	0.016328	0.042612	0.927015	989	3	1.3555
Coq5	3	0.27928	0.40546	0.963417	8970	1	0.65869	0.01633	0.042613	0.927015	990	2	0.65869
Katnb1	3	0.29429	0.41356	0.963417	9139	1	0.15236	0.01633	0.042613	0.927015	991	1	0.15236
Stx17	3	0.20412	0.31673	0.936231	6919	1	1.9417	0.016352	0.042675	0.927015	992	2	1.9417
NonTargetingControlGuideForMouse_0302	1	0.95718	0.95734	0.99971	21458	0	2.3689	0.042822	0.042722	0.927015	2135	1	2.3689
Lnx1	3	0.98362	0.98377	0.99971	22079	0	1.1245	0.016382	0.042752	0.927015	993	3	1.1245
Asun	3	0.98362	0.98377	0.99971	22080	0	1.3023	0.016382	0.042752	0.927015	994	3	1.3023
Ide	3	0.6716	0.67331	0.963417	14778	1	1.882	0.016397	0.042787	0.927015	995	2	1.882
Hist3h2ba	3	0.11791	0.20421	0.936231	4556	1	0.5472	0.016397	0.042789	0.927015	996	1	0.5472
Acot7	3	0.5526	0.57647	0.963417	12970	1	0.70811	0.016442	0.0429	0.927015	997	2	0.70811
Optn	3	0.82198	0.82192	0.999286	18483	0	2.0235	0.016454	0.042923	0.927015	998	2	2.0235
Card9	3	0.85261	0.85262	0.99971	19159	0	0.065929	0.016487	0.043009	0.927015	999	1	0.065929
Cxcl9	3	0.9835	0.98366	0.99971	22074	0	1.1563	0.016503	0.043051	0.927015	1000	3	1.1563
Nudt22	3	0.9835	0.98366	0.99971	22075	0	1.0365	0.016503	0.043051	0.927015	1004	3	1.0365
Fbxo31	3	0.9835	0.98366	0.99971	22076	0	1.3276	0.016503	0.043051	0.927015	1002	3	1.3276
Cpb2	3	0.9835	0.98366	0.99971	22077	0	1.5519	0.016503	0.043051	0.927015	1003	3	1.5519
Rassf7	3	0.9835	0.98366	0.99971	22078	0	1.1625	0.016503	0.043051	0.927015	1001	3	1.1625
Olfr727	3	0.5311	0.56084	0.963417	12677	1	1.9182	0.016512	0.043066	0.927015	1005	2	1.9182
Mmp27	3	0.88461	0.88482	0.99971	19855	0	1.8721	0.016524	0.043093	0.927015	1007	2	1.8721
Pemt	3	0.6716	0.67331	0.963417	15099	1	0.51229	0.016532	0.043114	0.927015	1008	1	0.51229
NonTargetingControlGuideForMouse_0025	1	0.95671	0.95686	0.99971	21448	0	2.3382	0.043292	0.043191	0.927015	2148	1	2.3382
Olfr71	3	0.91894	0.91904	0.99971	20609	0	1.9931	0.016563	0.043192	0.927015	1009	2	1.9931
Ccdc59	3	0.02827	0.071119	0.924155	1462	2	-2.1584	0.016577	0.043227	0.927015	1010	1	-2.1584
Npc1l1	3	0.98337	0.98352	0.99971	22073	0	1.7076	0.016626	0.043348	0.927015	1011	3	1.7076
Rhox2b	1	0.95651	0.95665	0.99971	21443	0	2.4001	0.043489	0.043402	0.927015	2154	1	2.4001
Prpf8	3	0.15949	0.25898	0.936231	5740	1	-0.61828	0.016712	0.043544	0.927015	1012	1	-0.61828
Ptprc	3	0.98329	0.98344	0.99971	22072	0	1.2377	0.016715	0.043549	0.927015	1013	3	1.2377
Krt39	3	0.97876	0.97888	0.99971	21964	0	2.0047	0.016743	0.043629	0.927015	1014	3	2.0047
Abr	3	0.98326	0.98341	0.99971	22070	0	1.3964	0.016744	0.04364	0.927015	1015	3	1.3964
Fibin	3	0.58939	0.60449	0.963417	13573	1	-0.22104	0.016757	0.043663	0.927015	1016	1	-0.22104
Med12	3	0.9832	0.98335	0.99971	22069	0	1.6845	0.0168	0.043755	0.927015	1017	3	1.6845
Klhl12	3	0.17795	0.28301	0.936231	6273	2	-1.177	0.016802	0.043762	0.927015	1018	1	-1.177
Kdm5c	3	0.91556	0.91561	0.99971	20544	0	1.9996	0.016839	0.043845	0.927015	1019	2	1.9996
Xirp2	3	0.98316	0.98331	0.99971	22068	0	1.1881	0.016841	0.043851	0.927015	1020	3	1.1881
Shisa3	3	0.14685	0.24247	0.936231	5380	2	-0.89997	0.016869	0.043923	0.927015	1021	1	-0.89997
Tppp	3	0.8198	0.81972	0.999178	18439	0	1.3043	0.016869	0.043923	0.927015	1022	2	1.3043
NonTargetingControlGuideForMouse_0181	1	0.95597	0.9561	0.99971	21431	0	2.4086	0.044027	0.043924	0.927015	2188	1	2.4086
Cluap1	3	0.98298	0.98313	0.99971	22062	0	1.8536	0.016904	0.044008	0.927015	1024	3	1.8536
Slc9a4	3	0.84943	0.84945	0.99971	19080	0	1.8447	0.016911	0.044021	0.927015	1027	2	1.8447
Wnt8b	3	0.98309	0.98324	0.99971	22066	0	0.89651	0.01691	0.044021	0.927015	1026	3	0.89651
Hoxa3	3	0.98309	0.98324	0.99971	22067	0	1.2832	0.01691	0.044021	0.927015	1025	3	1.2832
Rnft2	3	0.98307	0.98322	0.99971	22065	0	0.93619	0.016933	0.044085	0.927015	1028	3	0.93619
Atp1a3	3	0.14121	0.23509	0.936231	5296	1	0.81312	0.016937	0.044093	0.927015	1029	2	0.81312
Olfr461	3	0.96909	0.96924	0.99971	21752	0	2.009	0.016949	0.04412	0.927015	1030	3	2.009
mmu-mir-1932	4	0.1314	0.26191	0.936231	4944	2	0.04406	0.01447	0.04415	0.927015	879	2	0.04406
1110058L19Rik	3	0.98302	0.98317	0.99971	22064	0	1.3524	0.016984	0.044211	0.927015	1031	3	1.3524
Id4	3	0.29429	0.41356	0.963417	9071	1	1.6634	0.017004	0.044252	0.927015	1033	2	1.6634
Olfr1023	3	0.79901	0.79886	0.999081	17973	0	1.5152	0.017004	0.044252	0.927015	1034	2	1.5152
Mllt6	3	0.92926	0.92943	0.99971	20850	0	1.9034	0.017043	0.044344	0.927015	1035	2	1.9034
Olfr1254	3	0.6716	0.67331	0.963417	14626	1	0.41311	0.017072	0.044411	0.927015	1036	1	0.41311
Sgms1	3	0.98292	0.98306	0.99971	22061	0	1.5918	0.017082	0.044434	0.927015	1037	3	1.5918
St3gal6	3	0.57707	0.59485	0.963417	13374	1	1.9686	0.017086	0.044442	0.927015	1039	2	1.9686
Heph	3	0.72695	0.72687	0.998696	16312	0	1.9686	0.017086	0.044442	0.927015	1038	2	1.9686
Nim1	3	0.75282	0.75277	0.998696	16897	0	1.9686	0.017086	0.044442	0.927015	1040	2	1.9686
Olfr155	3	0.5526	0.57647	0.963417	12982	1	1.7607	0.017117	0.044522	0.927052	1041	2	1.7607
Repin1	3	0.95403	0.95433	0.99971	21383	0	1.8534	0.017128	0.04455	0.927052	1042	2	1.8534
Prss56	3	0.98287	0.98301	0.99971	22059	0	1.893	0.017134	0.044567	0.927052	1043	3	1.893
Ano8	3	0.063445	0.13074	0.936231	2863	1	1.8312	0.017164	0.044641	0.927403	1044	2	1.8312
Bmi1	3	0.98279	0.98295	0.99971	22058	0	1.0046	0.017206	0.044746	0.927403	1045	3	1.0046
Zfp458	3	0.97935	0.97948	0.99971	21978	0	1.0944	0.017207	0.044748	0.927403	1046	3	1.0944
Lrrn1	3	0.98275	0.9829	0.99971	22056	0	1.3555	0.017247	0.04485	0.927403	1048	3	1.3555
Mical2	3	0.98275	0.9829	0.99971	22057	0	1.5141	0.017247	0.04485	0.927403	1047	3	1.5141
Lpar2	3	0.090713	0.16771	0.936231	3716	1	1.9516	0.017258	0.044873	0.927403	1049	2	1.9516
Gpr114	3	0.58277	0.59927	0.963417	13485	1	1.9516	0.017258	0.044873	0.927403	1050	2	1.9516
Kbtbd4	3	0.89834	0.89852	0.99971	20159	0	0.66879	0.017296	0.044972	0.928588	1051	2	0.66879
Cdk2ap1	3	0.6716	0.67331	0.963417	14812	1	-0.038431	0.017341	0.045075	0.928622	1052	1	-0.038431
Ppih	3	0.51074	0.54639	0.963417	12350	1	1.9704	0.017366	0.045143	0.928622	1053	2	1.9704
mmu-mir-1893	4	0.72884	0.74036	0.998696	16372	1	1.6009	0.014906	0.045164	0.928622	903	3	1.6009
Casp12	3	0.98258	0.98274	0.99971	22055	0	1.2392	0.017417	0.045276	0.928622	1054	3	1.2392
Zfp771	3	0.25035	0.37492	0.963417	8451	1	1.7435	0.017431	0.045305	0.928622	1055	2	1.7435
Sardh	3	0.85695	0.85695	0.99971	19244	0	1.9045	0.017468	0.0454	0.928622	1056	2	1.9045
Parn	3	0.85632	0.85634	0.99971	19227	0	1.09	0.017476	0.045419	0.928622	1057	2	1.09
Fbxl13	3	0.98252	0.98268	0.99971	22054	0	1.2274	0.017481	0.045431	0.928622	1058	3	1.2274
Emc9	3	0.47807	0.52419	0.963417	11943	1	1.893	0.017494	0.045458	0.928622	1059	2	1.893
Olfr945	3	0.866	0.86603	0.99971	19452	0	1.3803	0.017521	0.045529	0.928622	1060	2	1.3803
Ccbe1	3	0.76455	0.76454	0.998696	17141	0	1.3863	0.017566	0.045646	0.928622	1061	2	1.3863
Prss38	3	0.98239	0.98255	0.99971	22053	0	0.95916	0.017612	0.045754	0.928622	1062	3	0.95916
NonTargetingControlGuideForMouse_0812	1	0.95416	0.95429	0.99971	21388	0	2.2568	0.045839	0.045785	0.928622	2243	1	2.2568
mmu-mir-337	4	0.65781	0.69139	0.985903	14454	1	0.65141	0.015195	0.045805	0.928622	924	2	0.65141
NonTargetingControlGuideForMouse_0514	1	0.95404	0.95416	0.99971	21384	0	2.2425	0.04596	0.045904	0.928622	2249	1	2.2425
Exoc3	3	0.49064	0.53264	0.963417	12034	1	1.8335	0.017705	0.046003	0.928622	1064	2	1.8335
Krtap4-8	3	0.98229	0.98245	0.99971	22051	0	1.1236	0.017707	0.046013	0.928622	1065	3	1.1236
Gmds	3	0.98173	0.98188	0.99971	22035	0	1.9632	0.017729	0.046064	0.928622	1066	3	1.9632
Iws1	3	0.6716	0.67331	0.963417	14548	1	1.9097	0.017758	0.046134	0.928622	1067	2	1.9097
Ryr3	3	0.056336	0.12097	0.936231	2698	2	-2.4142	0.017768	0.046162	0.928622	1068	1	-2.4142
1700042G07Rik	3	0.069938	0.13958	0.936231	3088	1	0.93431	0.017768	0.046162	0.928622	1072	2	0.93431
Kif22	3	0.18169	0.28789	0.936231	6467	1	0.32898	0.017768	0.046162	0.928622	1070	1	0.32898
Cpped1	3	0.60393	0.61607	0.963417	13807	1	0.49989	0.017768	0.046162	0.928622	1071	1	0.49989
Timm44	3	0.6716	0.67331	0.963417	15681	1	-0.8207	0.017768	0.046162	0.928622	1073	1	-0.8207
Nek3	3	0.71127	0.71117	0.998696	15949	1	0.84379	0.017768	0.046162	0.928622	1074	2	0.84379
Atp1a2	3	0.96322	0.96342	0.99971	21606	0	1.3413	0.017768	0.046162	0.928622	1069	2	1.3413
Hdhd1a	3	0.98222	0.98238	0.99971	22050	0	1.1685	0.017779	0.046185	0.928622	1075	3	1.1685
Bckdk	3	0.60834	0.61955	0.963417	13881	1	1.7886	0.017782	0.046193	0.928622	1076	2	1.7886
Gnpnat1	3	0.98221	0.98237	0.99971	22048	0	1.349	0.01779	0.046214	0.928622	1078	3	1.349
Srebf1	3	0.42049	0.48727	0.963417	11053	1	1.8965	0.017818	0.046275	0.928622	1079	2	1.8965
Cdc14a	3	0.98217	0.98234	0.99971	22047	0	0.90216	0.017827	0.046295	0.928622	1080	3	0.90216
Svs6	3	0.98216	0.98232	0.99971	22046	0	1.4653	0.017844	0.046343	0.928622	1081	3	1.4653
Sdad1	3	0.98212	0.98228	0.99971	22044	0	1.3463	0.017884	0.04643	0.928622	1082	3	1.3463
Olfr849	3	0.98212	0.98228	0.99971	22045	0	1.4673	0.017884	0.04643	0.928622	1083	3	1.4673
NonTargetingControlGuideForMouse_0800	1	0.95349	0.9536	0.99971	21373	0	2.3176	0.046514	0.046463	0.928622	2269	1	2.3176
Chm	3	0.9821	0.98226	0.99971	22043	0	1.2628	0.017904	0.046475	0.928622	1084	3	1.2628
Edn3	3	0.98208	0.98225	0.99971	22042	0	1.4188	0.017915	0.046501	0.928622	1085	3	1.4188
Cypt10	3	0.86814	0.86819	0.99971	19495	0	0.17449	0.017971	0.046628	0.930144	1086	1	0.17449
Gm813	3	0.026573	0.067215	0.924155	1443	1	1.9244	0.017984	0.04666	0.930144	1087	2	1.9244
Olfr493	3	0.77596	0.77589	0.998696	17429	0	1.9761	0.018034	0.046798	0.930767	1088	2	1.9761
Ifitm10	3	0.92832	0.92848	0.99971	20828	0	1.9761	0.018034	0.046798	0.930767	1089	2	1.9761
Sc4mol	3	0.98195	0.98212	0.99971	22038	0	1.1602	0.018046	0.046826	0.930767	1090	3	1.1602
CK137956	3	0.5526	0.57647	0.963417	13106	1	1.5277	0.018061	0.046859	0.930767	1091	2	1.5277
Dennd1a	3	0.91296	0.91304	0.99971	20485	0	1.9505	0.018084	0.046926	0.930767	1092	2	1.9505
Mapt	3	0.1117	0.19592	0.936231	4331	2	-0.89997	0.018105	0.046965	0.930767	1093	1	-0.89997
Tmem74	3	0.98187	0.98203	0.99971	22036	0	1.0613	0.018131	0.047023	0.930767	1095	3	1.0613
Eno1	3	0.98187	0.98203	0.99971	22037	0	1.5772	0.018131	0.047023	0.930767	1094	3	1.5772
Kcnk5	3	0.79031	0.79021	0.998696	17756	0	1.9891	0.018221	0.047227	0.932167	1096	2	1.9891
Ddr2	3	0.87454	0.87473	0.99971	19636	0	1.9891	0.018221	0.047227	0.932167	1097	2	1.9891
Prrt2	3	0.84639	0.84641	0.99971	19009	0	-0.22368	0.01824	0.047264	0.932167	1098	1	-0.22368
Pdlim2	3	0.98173	0.98188	0.99971	22032	0	1.2212	0.01827	0.047342	0.932167	1101	3	1.2212
Nradd	3	0.98173	0.98188	0.99971	22033	0	1.1788	0.01827	0.047342	0.932167	1099	3	1.1788
Baiap2	3	0.98173	0.98188	0.99971	22034	0	1.1602	0.01827	0.047342	0.932167	1100	3	1.1602
Prss12	3	0.97562	0.97576	0.99971	21887	0	1.7991	0.018302	0.047417	0.932807	1102	3	1.7991
Tmem160	3	0.37307	0.45855	0.963417	10344	1	1.8924	0.018329	0.047487	0.932807	1103	2	1.8924
Rnf41	3	0.98164	0.98178	0.99971	22031	0	0.87818	0.01836	0.047555	0.932807	1104	3	0.87818
Cmc1	3	0.93368	0.93384	0.99971	20940	0	1.5844	0.018375	0.047598	0.932807	1105	2	1.5844
Olfr723	3	0.98161	0.98176	0.99971	22030	0	1.5391	0.018387	0.047625	0.932807	1106	3	1.5391
Mtfr1l	3	0.86292	0.86293	0.99971	19380	0	1.981	0.018406	0.047673	0.932807	1108	2	1.981
2010015L04Rik	3	0.93488	0.93506	0.99971	20972	0	1.981	0.018406	0.047673	0.932807	1107	2	1.981
Gas2l2	3	0.31519	0.42524	0.963417	9448	1	-0.0094111	0.01842	0.047706	0.932807	1109	1	-0.0094111
Gnai3	3	0.30959	0.42211	0.963417	9340	1	0.20703	0.018465	0.047817	0.933385	1110	1	0.20703
mmu-mir-296	4	0.61348	0.66438	0.963417	13975	1	1.7929	0.016092	0.047835	0.933385	975	3	1.7929
Atg9b	3	0.98152	0.98166	0.99971	22029	0	1.0781	0.018482	0.047861	0.933385	1111	3	1.0781
Zfp131	3	0.95759	0.95784	0.99971	21472	0	1.9125	0.018528	0.047976	0.933807	1112	2	1.9125
Zmat1	3	0.37307	0.45855	0.963417	10210	1	-0.77351	0.018555	0.048046	0.933807	1113	1	-0.77351
NonTargetingControlGuideForMouse_0217	1	0.95192	0.95207	0.99971	21337	0	2.2991	0.048083	0.04806	0.933807	2321	1	2.2991
Slc10a7	3	0.98141	0.98156	0.99971	22027	0	1.0961	0.018592	0.048134	0.933807	1114	3	1.0961
Cdkn2b	3	0.57841	0.5959	0.963417	13416	1	-0.027281	0.0186	0.048151	0.933807	1115	1	-0.027281
Thbs4	3	0.98138	0.98153	0.99971	22024	0	0.97816	0.018616	0.04819	0.933807	1116	3	0.97816
Dcst1	3	0.98138	0.98153	0.99971	22025	0	0.97834	0.018616	0.04819	0.933807	1117	3	0.97834
Rhoc	3	0.6716	0.67331	0.963417	14636	1	1.9296	0.018643	0.048256	0.933807	1118	2	1.9296
4930563E22Rik	3	0.89304	0.89315	0.99971	20047	0	1.9296	0.018643	0.048256	0.933807	1119	2	1.9296
Dohh	3	0.8335	0.83343	0.999496	18745	0	0.70811	0.018689	0.048374	0.935286	1120	2	0.70811
Abhd17a	3	0.74707	0.74707	0.998696	16765	0	0.76939	0.018734	0.048497	0.935818	1122	2	0.76939
Nadk	3	0.82901	0.82887	0.999496	18637	0	0.60431	0.018779	0.0486	0.935818	1123	1	0.60431
Jak1	3	0.61386	0.62405	0.963417	13981	1	0.94152	0.018824	0.048719	0.935818	1125	2	0.94152
mmu-mir-3473f	4	0.319	0.46	0.963417	9494	1	0.63279	0.016513	0.048762	0.935818	1006	2	0.63279
Heatr5a	3	0.98116	0.98129	0.99971	22021	0	0.93517	0.018842	0.048762	0.935818	1127	3	0.93517
Hist2h4	3	0.98116	0.98129	0.99971	22022	0	1.2195	0.018842	0.048762	0.935818	1126	3	1.2195
Mccc2	3	0.97904	0.97917	0.99971	21970	0	1.8131	0.018904	0.04892	0.935818	1128	3	1.8131
Dusp15	3	0.84089	0.84086	0.99971	18896	0	1.3182	0.018914	0.048944	0.935818	1129	2	1.3182
Tmsb4x	2	0.97329	0.97348	0.99971	21833	0	1.3115	0.026706	0.049001	0.935818	1527	2	1.3115
Gm3286	1	0.95092	0.95109	0.99971	21309	0	2.334	0.049084	0.049127	0.935818	2351	1	2.334
Dnmt1	3	0.981	0.98113	0.99971	22016	0	1.0314	0.018997	0.049152	0.935818	1132	3	1.0314
Armc6	3	0.981	0.98113	0.99971	22017	0	1.1955	0.018997	0.049152	0.935818	1130	3	1.1955
Mecom	3	0.981	0.98113	0.99971	22018	0	1.6841	0.018997	0.049152	0.935818	1131	3	1.6841
Zfp108	3	0.981	0.98113	0.99971	22020	0	1.0217	0.018997	0.049152	0.935818	1133	3	1.0217
Mettl1	3	0.098991	0.17889	0.936231	3974	1	0.19337	0.019004	0.049167	0.935818	1134	1	0.19337
Otos	3	0.094316	0.17265	0.936231	3886	1	1.8427	0.019017	0.049202	0.935818	1135	2	1.8427
Bcdin3d	3	0.98096	0.98109	0.99971	22014	0	0.82075	0.019042	0.049267	0.935818	1137	3	0.82075
Rcan1	3	0.73801	0.738	0.998696	16574	0	-0.6559	0.019094	0.049397	0.935818	1138	1	-0.6559
C1qa	3	0.47807	0.52419	0.963417	11927	1	1.8635	0.01913	0.049477	0.935818	1139	2	1.8635
Rbbp8	3	0.6716	0.67331	0.963417	15346	1	0.11317	0.019139	0.049499	0.935818	1140	1	0.11317
Awat2	3	0.98086	0.98099	0.99971	22013	0	0.90108	0.01914	0.049502	0.935818	1141	3	0.90108
mmu-mir-6516	4	0.9112	0.9111	0.99971	20442	0	1.075	0.016872	0.049535	0.935818	1023	3	1.075
Clpx	3	0.93824	0.93847	0.99971	21033	0	1.9485	0.019168	0.049562	0.935818	1142	2	1.9485
Olfr1216	3	0.72627	0.72618	0.998696	16303	0	1.8466	0.019199	0.049644	0.935818	1143	2	1.8466
Olfr1391	3	0.86619	0.86625	0.99971	19459	0	-0.12363	0.019206	0.049661	0.935818	1144	1	-0.12363
Hmga1-rs1	3	0.15949	0.25898	0.936231	5821	1	1.748	0.019212	0.049673	0.935818	1145	2	1.748
Atp8a2	3	0.98076	0.98089	0.99971	22012	0	0.86904	0.019244	0.049748	0.935818	1146	3	0.86904
Defb22	3	0.98074	0.98087	0.99971	22011	0	0.92342	0.019257	0.049775	0.935818	1147	3	0.92342
Naa11	3	0.9045	0.90462	0.99971	20278	0	0.94425	0.019273	0.049813	0.935818	1148	2	0.94425
Gabpb2	3	0.93907	0.9393	0.99971	21052	0	1.8261	0.019357	0.050008	0.935818	1149	2	1.8261
Gspt1	3	0.98063	0.98075	0.99971	22007	0	1.0073	0.019375	0.050047	0.935818	1151	3	1.0073
Traf3ip1	3	0.98063	0.98075	0.99971	22008	0	1.0157	0.019375	0.050047	0.935818	1150	3	1.0157
Csn3	3	0.98063	0.98075	0.99971	22009	0	1.4669	0.019375	0.050047	0.935818	1152	3	1.4669
Prkcz	3	0.98059	0.98072	0.99971	22006	0	0.8373	0.019406	0.050115	0.935818	1153	3	0.8373
Wfdc11	3	0.22882	0.34787	0.936231	7553	2	-0.89997	0.019408	0.050121	0.935818	1154	1	-0.89997
F13a1	3	0.98058	0.98071	0.99971	22005	0	0.87213	0.019419	0.050154	0.935818	1155	3	0.87213
Magee1	3	0.91852	0.91861	0.99971	20599	0	1.837	0.019433	0.050185	0.935818	1156	2	1.837
Pilra	3	0.98056	0.98068	0.99971	22004	0	1.6751	0.019441	0.050208	0.935818	1157	3	1.6751
NonTargetingControlGuideForMouse_0084	1	0.94982	0.95003	0.99971	21291	0	2.3065	0.050175	0.050213	0.935818	2392	1	2.3065
Fut9	3	0.6716	0.67331	0.963417	14660	1	1.3182	0.019453	0.050233	0.935818	1158	2	1.3182
Plekhg2	3	0.28138	0.4066	0.963417	8981	1	1.8001	0.019488	0.050316	0.935818	1159	2	1.8001
Eci2	3	0.98051	0.98063	0.99971	22003	0	1.2202	0.019492	0.050326	0.935818	1160	3	1.2202
Mapk1ip1	3	0.29429	0.41356	0.963417	9072	1	1.8732	0.019505	0.050362	0.935818	1161	2	1.8732
Git1	3	0.73272	0.73268	0.998696	16454	0	-0.082301	0.01952	0.050396	0.935818	1162	1	-0.082301
Otof	3	0.98045	0.98058	0.99971	22002	0	1.4048	0.019548	0.050466	0.935818	1163	3	1.4048
Wdr72	3	0.21953	0.3362	0.936231	7179	1	1.7547	0.019557	0.050485	0.935818	1164	2	1.7547
Tmed8	3	0.6716	0.67331	0.963417	14678	1	0.16597	0.019587	0.050552	0.935818	1166	1	0.16597
Zfat	3	0.86343	0.86342	0.99971	19389	0	1.9469	0.019602	0.050586	0.935818	1169	2	1.9469
Pou3f3	3	0.88933	0.88945	0.99971	19964	0	1.9469	0.019602	0.050586	0.935818	1168	2	1.9469
Ankrd39	3	0.90978	0.90989	0.99971	20406	0	1.9469	0.019602	0.050586	0.935818	1167	2	1.9469
AA792892	3	0.98039	0.98053	0.99971	22001	0	0.82093	0.019609	0.050601	0.935818	1170	3	0.82093
Olfr790	3	0.098991	0.17889	0.936231	3902	1	-0.15666	0.019632	0.05065	0.935818	1171	1	-0.15666
Mxd3	3	0.98036	0.98048	0.99971	22000	0	1.534	0.019643	0.050676	0.935818	1172	3	1.534
Lemd3	3	0.17122	0.27427	0.936231	6112	1	1.9028	0.019675	0.05075	0.935818	1174	2	1.9028
Gpc3	3	0.84045	0.84044	0.99971	18885	0	1.9028	0.019675	0.05075	0.935818	1173	2	1.9028
Csrnp3	3	0.5526	0.57647	0.963417	12955	1	-0.49089	0.019677	0.050754	0.935818	1175	1	-0.49089
Ubp1	3	0.98028	0.9804	0.99971	21998	0	0.8909	0.01972	0.050855	0.935818	1176	3	0.8909
Smim7	3	0.98028	0.9804	0.99971	21999	0	1.1258	0.01972	0.050855	0.935818	1177	3	1.1258
NonTargetingControlGuideForMouse_0099	1	0.94914	0.94934	0.99971	21275	0	2.171	0.050857	0.050857	0.935818	2410	1	2.171
Iqub	3	0.20412	0.31673	0.936231	6942	1	-0.42025	0.019767	0.050975	0.936966	1178	1	-0.42025
Srpk2	3	0.98022	0.98035	0.99971	21997	0	1.3498	0.019776	0.051003	0.936966	1180	3	1.3498
Abhd8	3	0.6716	0.67331	0.963417	15606	1	1.8509	0.019856	0.051196	0.938151	1182	2	1.8509
Mcf2l	3	0.94817	0.94838	0.99971	21249	0	1.8509	0.019856	0.051196	0.938151	1181	2	1.8509
Hspb9	3	0.6716	0.67331	0.963417	15112	1	1.7889	0.019857	0.051197	0.938151	1183	2	1.7889
Map2k4	3	0.98011	0.98022	0.99971	21995	0	1.673	0.019893	0.051281	0.938151	1184	3	1.673
Adh7	3	0.92631	0.92642	0.99971	20780	0	1.8651	0.019919	0.05135	0.938151	1185	2	1.8651
Srek1	3	0.98004	0.98015	0.99971	21994	0	0.88111	0.019963	0.051457	0.938151	1186	3	0.88111
Dynap	3	0.81747	0.81733	0.999105	18394	0	1.9118	0.019965	0.051461	0.938151	1187	2	1.9118
Amt	3	0.97999	0.98011	0.99971	21992	0	1.7032	0.020007	0.051573	0.938151	1188	3	1.7032
Lhx1	3	0.29429	0.41356	0.963417	9204	1	1.4967	0.020014	0.051589	0.938151	1192	2	1.4967
Cnbp	3	0.43869	0.4986	0.963417	11234	1	-0.068688	0.020014	0.051589	0.938151	1190	1	-0.068688
Olfr1253	3	0.74626	0.74625	0.998696	16750	0	-0.71202	0.020014	0.051589	0.938151	1191	1	-0.71202
Atg2a	3	0.78476	0.78464	0.998696	17624	0	0.047067	0.020014	0.051589	0.938151	1189	1	0.047067
Fap	3	0.97997	0.98009	0.99971	21991	0	0.88497	0.020028	0.051624	0.938151	1193	3	0.88497
NonTargetingControlGuideForMouse_0281	1	0.94836	0.94855	0.99971	21255	0	2.2508	0.051638	0.051651	0.938151	2438	1	2.2508
Grhl3	3	0.7679	0.7679	0.998696	17203	0	1.9251	0.020077	0.051751	0.938442	1197	2	1.9251
Anapc11	3	0.96866	0.9688	0.99971	21744	0	1.9251	0.020077	0.051751	0.938442	1196	3	1.9251
Ugt2b37	3	0.97991	0.98002	0.99971	21989	0	1.6099	0.020092	0.051794	0.93846	1199	3	1.6099
Cdr1	3	0.97983	0.97995	0.99971	21988	0	1.1662	0.02017	0.051989	0.940566	1201	3	1.1662
NonTargetingControlGuideForMouse_0798	1	0.94791	0.94809	0.99971	21244	0	2.1737	0.052085	0.052092	0.940566	2453	1	2.1737
4930486L24Rik	3	0.6716	0.67331	0.963417	14920	1	0.047547	0.020216	0.052109	0.940566	1202	1	0.047547
NonTargetingControlGuideForMouse_0983	1	0.9479	0.94808	0.99971	21243	0	2.1363	0.052101	0.052109	0.940566	2454	1	2.1363
NonTargetingControlGuideForMouse_0309	1	0.94787	0.94805	0.99971	21242	0	2.2566	0.052131	0.052137	0.940566	2456	1	2.2566
Polr2k	3	0.91357	0.91365	0.99971	20497	0	1.8899	0.020245	0.052184	0.940566	1204	2	1.8899
Proz	3	0.97974	0.97986	0.99971	21986	0	1.4099	0.020256	0.052203	0.940566	1205	3	1.4099
NonTargetingControlGuideForMouse_0871	1	0.94776	0.94793	0.99971	21237	0	2.3025	0.052237	0.052252	0.940661	2459	1	2.3025
Olfr77	3	0.97971	0.97983	0.99971	21985	0	1.6765	0.020291	0.052292	0.940661	1206	3	1.6765
Serpina7	3	0.97968	0.97979	0.99971	21984	0	1.1496	0.020323	0.052371	0.940788	1207	3	1.1496
Ptges2	3	0.43386	0.49557	0.963417	11176	1	0.74901	0.020328	0.052382	0.940788	1208	2	0.74901
Irf2bp1	3	0.97961	0.97972	0.99971	21983	0	1.752	0.020393	0.052539	0.941833	1209	3	1.752
Epb4.2	3	0.71641	0.71628	0.998696	16070	0	1.0351	0.020395	0.052543	0.941833	1210	2	1.0351
Mfsd2a	3	0.6716	0.67331	0.963417	15092	1	1.7726	0.020475	0.052734	0.941833	1211	2	1.7726
9530053A07Rik	3	0.84479	0.84483	0.99971	18982	0	1.7726	0.020475	0.052734	0.941833	1215	2	1.7726
Tnxb	3	0.84744	0.84746	0.99971	19045	0	1.7726	0.020475	0.052734	0.941833	1213	2	1.7726
Ccdc62	3	0.93967	0.93988	0.99971	21067	0	1.7726	0.020475	0.052734	0.941833	1212	2	1.7726
Mrps14	3	0.96444	0.96463	0.99971	21646	0	1.7726	0.020475	0.052734	0.941833	1214	2	1.7726
Nat6	3	0.97569	0.97583	0.99971	21890	0	0.78754	0.02053	0.052872	0.94356	1216	3	0.78754
Rad54l	3	0.97944	0.97956	0.99971	21980	0	1.2885	0.020558	0.05294	0.944021	1217	3	1.2885
Fzd1	3	0.056336	0.12097	0.936231	2643	2	-2.4142	0.02062	0.053087	0.944229	1219	1	-2.4142
Lrg1	3	0.97935	0.97948	0.99971	21974	0	1.3591	0.020652	0.05317	0.944229	1222	3	1.3591
Arid1a	3	0.97935	0.97948	0.99971	21975	0	1.2119	0.020652	0.05317	0.944229	1221	3	1.2119
Zfp11	3	0.97935	0.97948	0.99971	21976	0	1.2206	0.020652	0.05317	0.944229	1220	3	1.2206
Setbp1	3	0.97935	0.97948	0.99971	21979	0	1.7112	0.020652	0.05317	0.944229	1223	3	1.7112
Zbtb16	3	0.34328	0.44109	0.963417	9819	1	1.7663	0.020702	0.053301	0.944229	1224	2	1.7663
Cog8	3	0.5526	0.57647	0.963417	13002	1	-0.042011	0.020709	0.053313	0.944229	1225	1	-0.042011
Nudt10	3	0.79876	0.79861	0.999081	17959	0	-0.24868	0.020709	0.053313	0.944229	1226	1	-0.24868
Gchfr	3	0.5367	0.5649	0.963417	12755	1	1.9444	0.020745	0.053403	0.944229	1228	2	1.9444
Filip1	3	0.94251	0.9427	0.99971	21135	0	1.9444	0.020745	0.053403	0.944229	1227	2	1.9444
Gpr116	3	0.57841	0.5959	0.963417	13414	1	1.8026	0.02078	0.05349	0.944229	1229	2	1.8026
Asgr1	3	0.89808	0.89826	0.99971	20155	0	1.8175	0.020791	0.05352	0.944229	1230	2	1.8175
Ctr9	3	0.91183	0.91194	0.99971	20455	0	1.3077	0.020799	0.053536	0.944229	1231	2	1.3077
Prss46	3	0.97918	0.97931	0.99971	21973	0	1.5773	0.020817	0.053578	0.944229	1232	3	1.5773
mmu-mir-224	4	0.98521	0.98523	0.99971	22126	0	1.4646	0.018724	0.053582	0.944229	1121	3	1.4646
mmu-mir-410	4	0.29601	0.43581	0.963417	9246	2	-0.50412	0.018787	0.053708	0.944834	1124	1	-0.50412
Bcl11b	3	0.47807	0.52419	0.963417	11777	1	-0.31074	0.020889	0.053736	0.944834	1233	1	-0.31074
Slc44a3	3	0.34034	0.43942	0.963417	9774	1	1.8725	0.020955	0.053912	0.944834	1235	2	1.8725
Gm16367	3	0.58419	0.60037	0.963417	13504	1	1.9399	0.020955	0.053912	0.944834	1237	2	1.9399
Zfp3	3	0.75261	0.75255	0.998696	16892	0	1.9399	0.020955	0.053912	0.944834	1234	2	1.9399
Ccar2	3	0.82381	0.82376	0.999496	18528	0	1.9399	0.020955	0.053912	0.944834	1236	2	1.9399
Ptf1a	3	0.97904	0.97917	0.99971	21971	0	1.22	0.020958	0.053918	0.944834	1238	3	1.22
Tlcd2	3	0.26105	0.38833	0.963417	8675	1	1.0569	0.021023	0.054062	0.944834	1239	2	1.0569
Fpr-rs4	3	0.97896	0.97909	0.99971	21969	0	0.90891	0.021045	0.054113	0.944834	1240	3	0.90891
NonTargetingControlGuideForMouse_0179	1	0.94584	0.94599	0.99971	21204	0	2.1565	0.054162	0.054136	0.944834	2525	1	2.1565
Foxc1	3	0.9789	0.97903	0.99971	21967	0	1.0658	0.021097	0.05425	0.944834	1242	3	1.0658
Morn2	3	0.97733	0.97746	0.99971	21927	0	1.896	0.021124	0.05431	0.944834	1243	3	1.896
Ccdc74a	3	0.97884	0.97897	0.99971	21966	0	1.8461	0.021158	0.054392	0.944834	1244	3	1.8461
E330017A01Rik	3	0.13119	0.22185	0.936231	4923	1	0.36087	0.02118	0.054445	0.944834	1247	1	0.36087
Fxr2	3	0.71492	0.71476	0.998696	16037	1	-0.59945	0.02118	0.054445	0.944834	1245	1	-0.59945
Ifi203	3	0.87407	0.87426	0.99971	19625	0	0.32401	0.02118	0.054445	0.944834	1246	1	0.32401
Acot12	3	0.97881	0.97893	0.99971	21965	0	1.0523	0.021191	0.054468	0.944834	1248	3	1.0523
Hnf1b	3	0.97876	0.97888	0.99971	21963	0	1.7514	0.021241	0.054591	0.944834	1249	3	1.7514
Mylk3	3	0.6716	0.67331	0.963417	14953	1	0.78644	0.021292	0.054719	0.944834	1251	2	0.78644
Ncoa5	3	0.97688	0.97703	0.99971	21916	0	1.783	0.021325	0.054806	0.944834	1252	3	1.783
Tmem67	3	0.97867	0.97879	0.99971	21959	0	0.98208	0.021334	0.054826	0.944834	1255	3	0.98208
Dhps	3	0.97867	0.97879	0.99971	21960	0	1.597	0.021334	0.054826	0.944834	1253	3	1.597
Tex30	3	0.97867	0.97879	0.99971	21961	0	1.0212	0.021334	0.054826	0.944834	1254	3	1.0212
Usp49	3	0.593	0.60733	0.963417	13620	1	1.7544	0.02134	0.054841	0.944834	1257	2	1.7544
Gm4177	3	0.97863	0.97875	0.99971	21957	0	0.85966	0.021365	0.054896	0.944834	1258	3	0.85966
Pde6b	3	0.97862	0.97874	0.99971	21956	0	1.3276	0.021379	0.054928	0.944834	1259	3	1.3276
Dmc1	3	0.97861	0.97873	0.99971	21955	0	1.1972	0.02139	0.054956	0.944834	1260	3	1.1972
Slfn8	3	0.93907	0.9393	0.99971	21053	0	1.9049	0.021412	0.055013	0.944834	1261	2	1.9049
Krt82	3	0.91134	0.91143	0.99971	20446	0	1.7716	0.021456	0.05512	0.944834	1262	2	1.7716
Ppp1r3b	3	0.045987	0.10641	0.936231	2329	2	-1.4529	0.021472	0.05515	0.944834	1263	1	-1.4529
Rell1	3	0.43536	0.4965	0.963417	11198	1	0.08158	0.021472	0.05515	0.944834	1264	1	0.08158
Nek1	3	0.72341	0.72332	0.998696	16242	0	-0.74594	0.021472	0.05515	0.944834	1265	1	-0.74594
NonTargetingControlGuideForMouse_0640	1	0.94475	0.94493	0.99971	21180	0	2.2285	0.055254	0.055206	0.944834	2563	1	2.2285
Iars	3	0.018847	0.048772	0.924155	1075	1	1.9189	0.02151	0.055235	0.944834	1266	2	1.9189
Hist1h2bp	3	0.9767	0.97685	0.99971	21910	0	1.9189	0.02151	0.055235	0.944834	1267	3	1.9189
Igll1	3	0.97844	0.97856	0.99971	21954	0	1.2832	0.021557	0.055333	0.944834	1268	3	1.2832
Mrgprh	3	0.82061	0.82053	0.999178	18457	0	1.8497	0.021579	0.055388	0.944834	1269	2	1.8497
Slc6a5	3	0.92558	0.92569	0.99971	20761	0	1.8497	0.021579	0.055388	0.944834	1270	2	1.8497
mmu-mir-486	4	0.71489	0.72999	0.998696	16036	1	1.4979	0.01956	0.055411	0.944834	1165	3	1.4979
Fam212a	3	0.10534	0.18739	0.936231	4201	1	-0.87637	0.021606	0.055456	0.944834	1271	1	-0.87637
Olfr643	3	0.97839	0.97851	0.99971	21953	0	1.2906	0.021611	0.055464	0.944834	1272	3	1.2906
Bex1	3	0.3278	0.43233	0.963417	9551	1	1.8624	0.021622	0.055491	0.944834	1273	2	1.8624
NonTargetingControlGuideForMouse_0280	1	0.94437	0.94456	0.99971	21173	0	2.2292	0.055633	0.055556	0.944834	2580	1	2.2292
Zfp770	3	0.93932	0.93955	0.99971	21061	0	0.74919	0.021651	0.055563	0.944834	1274	2	0.74919
Sp110	3	0.03159	0.078778	0.932812	1830	1	1.4057	0.021696	0.055673	0.944834	1275	2	1.4057
Tas2r105	3	0.95688	0.95715	0.99971	21450	0	0.50487	0.02174	0.055779	0.944834	1277	1	0.50487
Olfr570	3	0.97823	0.97834	0.99971	21949	0	0.86725	0.021769	0.055852	0.944834	1278	3	0.86725
Mbnl3	3	0.97823	0.97834	0.99971	21950	0	1.353	0.021769	0.055852	0.944834	1279	3	1.353
Rab31	3	0.97823	0.97834	0.99971	21951	0	0.80022	0.021769	0.055852	0.944834	1280	3	0.80022
Olfr814	3	0.96236	0.96258	0.99971	21585	0	1.8062	0.021779	0.055873	0.944834	1281	2	1.8062
mmu-mir-92a-1	4	0.087711	0.19243	0.936231	3677	2	0.56864	0.019776	0.055882	0.944834	1179	2	0.56864
Parl	3	0.77352	0.77349	0.998696	17378	0	0.99263	0.021785	0.055888	0.944834	1282	2	0.99263
Topaz1	3	0.97814	0.97826	0.99971	21944	0	0.98333	0.021858	0.05604	0.944834	1287	3	0.98333
Tpo	3	0.97814	0.97826	0.99971	21945	0	1.2547	0.021858	0.05604	0.944834	1284	3	1.2547
Asb8	3	0.97814	0.97826	0.99971	21946	0	0.89554	0.021858	0.05604	0.944834	1286	3	0.89554
Dnaja4	3	0.97814	0.97826	0.99971	21947	0	1.5518	0.021858	0.05604	0.944834	1285	3	1.5518
Toe1	3	0.97814	0.97826	0.99971	21948	0	1.0984	0.021858	0.05604	0.944834	1288	3	1.0984
Alox12b	3	0.6716	0.67331	0.963417	14977	1	1.1177	0.02192	0.056188	0.944834	1289	2	1.1177
Slco2b1	3	0.97807	0.97817	0.99971	21943	0	1.7076	0.021934	0.056225	0.944834	1290	3	1.7076
Inha	3	0.8269	0.82676	0.999496	18584	0	1.8694	0.021965	0.056298	0.944834	1291	2	1.8694
Fam178a	3	0.39394	0.47099	0.963417	10593	1	0.62139	0.021987	0.056343	0.944834	1292	2	0.62139
Has3	3	0.97801	0.97811	0.99971	21941	0	1.8141	0.021993	0.05636	0.944834	1293	3	1.8141
BB287469	3	0.97797	0.97808	0.99971	21940	0	1.3443	0.022027	0.056438	0.944834	1294	3	1.3443
Ssc5d	3	0.97796	0.97806	0.99971	21939	0	1.9097	0.022045	0.056475	0.944834	1295	3	1.9097
Stag1	3	0.6716	0.67331	0.963417	14743	1	1.8874	0.022049	0.056485	0.944834	1296	2	1.8874
Olfr131	3	0.42049	0.48727	0.963417	10943	1	1.0999	0.022054	0.056495	0.944834	1297	2	1.0999
mmu-mir-1190	4	0.72989	0.74116	0.998696	16391	1	1.3279	0.020062	0.056496	0.944834	1194	3	1.3279
mmu-mir-6390	4	0.73686	0.74649	0.998696	16543	1	1.0159	0.020075	0.056518	0.944834	1195	2	1.0159
Olfr509	3	0.97793	0.97803	0.99971	21938	0	0.86011	0.022073	0.056545	0.944834	1298	3	0.86011
Hook2	3	0.1399	0.23338	0.936231	5086	2	-1.45	0.022099	0.056598	0.944834	1299	1	-1.45
Slco1b2	3	0.97789	0.97799	0.99971	21937	0	0.8818	0.022111	0.056629	0.944834	1300	3	0.8818
mmu-mir-28b	4	0.34649	0.48896	0.963417	9851	1	1.4704	0.020138	0.056668	0.944834	1200	3	1.4704
Lipm	3	0.97785	0.97795	0.99971	21936	0	1.321	0.022154	0.056728	0.944834	1301	3	1.321
Cyp2b10	3	0.51539	0.54966	0.963417	12411	1	0.6978	0.022166	0.056755	0.944834	1302	2	0.6978
Atp6v0e2	3	0.97778	0.97788	0.99971	21935	0	0.94938	0.022224	0.05689	0.944834	1303	3	0.94938
Bcmo1	3	0.6716	0.67331	0.963417	15374	1	0.30002	0.022233	0.056907	0.944834	1304	1	0.30002
Ndufb4	3	0.97226	0.97238	0.99971	21815	0	1.7288	0.022266	0.056989	0.944834	1305	3	1.7288
Arhgdia	3	0.97773	0.97784	0.99971	21934	0	0.89588	0.022269	0.056997	0.944834	1306	3	0.89588
Itgb4	3	0.47807	0.52419	0.963417	11781	1	-0.68364	0.022278	0.057021	0.944834	1307	1	-0.68364
Cysltr2	3	0.94398	0.9442	0.99971	21162	0	1.8405	0.02228	0.057023	0.944834	1308	2	1.8405
Kcnip1	3	0.97767	0.97778	0.99971	21933	0	1.6845	0.022332	0.05714	0.944834	1309	3	1.6845
Ints6	3	0.20412	0.31673	0.936231	6873	1	0.41824	0.022345	0.057172	0.944834	1311	1	0.41824
Tmem88b	3	0.60739	0.6188	0.963417	13866	1	1.4075	0.022345	0.057172	0.944834	1310	2	1.4075
Rbms2	3	0.97763	0.97774	0.99971	21932	0	1.2392	0.022372	0.057238	0.944834	1312	3	1.2392
Mob3b	3	0.9776	0.97771	0.99971	21930	0	0.99336	0.022401	0.057304	0.944834	1313	3	0.99336
NonTargetingControlGuideForMouse_0570	1	0.94262	0.94281	0.99971	21138	0	2.2407	0.057384	0.057316	0.944834	2635	1	2.2407
NonTargetingControlGuideForMouse_0357	1	0.94262	0.94281	0.99971	21139	0	2.2407	0.057384	0.057316	0.944834	2634	1	2.2407
0610009O20Rik	3	0.73149	0.73149	0.998696	16426	0	-0.13891	0.022457	0.057435	0.944834	1314	1	-0.13891
Olfr669	3	0.58596	0.60179	0.963417	13538	1	1.9097	0.022498	0.057536	0.944834	1316	2	1.9097
Rrp1	3	0.89457	0.89475	0.99971	20076	0	1.8754	0.022498	0.057536	0.944834	1317	2	1.8754
Msantd4	3	0.89799	0.89817	0.99971	20153	0	1.9097	0.022498	0.057536	0.944834	1315	2	1.9097
E2f7	3	0.29429	0.41356	0.963417	9150	1	0.7224	0.022502	0.057542	0.944834	1318	2	0.7224
Dsc2	3	0.97749	0.9776	0.99971	21929	0	1.0024	0.022511	0.057564	0.944834	1319	3	1.0024
Vmn1r213	3	0.82729	0.82716	0.999496	18602	0	0.32126	0.022547	0.057642	0.944834	1320	1	0.32126
mmu-mir-3473g	4	0.029267	0.078312	0.932812	1522	1	0.99279	0.020615	0.057689	0.944834	1218	2	0.99279
Ubd	3	0.26105	0.38833	0.963417	8517	1	1.7644	0.022569	0.057705	0.944834	1321	2	1.7644
Gm4984	3	0.56537	0.58597	0.963417	13202	1	1.8118	0.022598	0.057773	0.944834	1322	2	1.8118
Shank3	3	0.7217	0.72155	0.998696	16196	0	1.7726	0.022598	0.057773	0.944834	1323	2	1.7726
Uxs1	2	0.31954	0.34755	0.936231	9496	1	0.51483	0.031719	0.057836	0.944834	1755	1	0.51483
Defb20	3	0.85488	0.85494	0.99971	19202	0	1.754	0.022658	0.057911	0.944834	1324	2	1.754
Gm1564	3	0.97733	0.97746	0.99971	21926	0	1.0561	0.022666	0.057932	0.944834	1326	3	1.0561
Nabp2	3	0.97733	0.97746	0.99971	21928	0	1.4311	0.022666	0.057932	0.944834	1325	3	1.4311
Bpi	3	0.79759	0.79742	0.999081	17946	0	1.7521	0.022669	0.057944	0.944834	1327	2	1.7521
Gpcpd1	3	0.3278	0.43233	0.963417	9711	1	1.8719	0.022706	0.058046	0.945122	1328	2	1.8719
Mrgprg	3	0.8603	0.86034	0.99971	19316	0	1.8719	0.022706	0.058046	0.945122	1329	2	1.8719
Wfdc13	3	0.97726	0.9774	0.99971	21925	0	0.93972	0.022738	0.058135	0.945143	1330	3	0.93972
Olfr885	3	0.97723	0.97736	0.99971	21924	0	0.8573	0.022773	0.058212	0.945143	1331	3	0.8573
NonTargetingControlGuideForMouse_0348	1	0.94161	0.9418	0.99971	21113	0	2.0486	0.058392	0.058345	0.945143	2664	1	2.0486
Guca2a	3	0.97708	0.97721	0.99971	21923	0	0.9081	0.022923	0.058586	0.945143	1334	3	0.9081
Ddx18	3	0.050228	0.11241	0.936231	2461	2	-1.9379	0.022928	0.058593	0.945143	1341	1	-1.9379
Krt78	3	0.20412	0.31673	0.936231	6922	1	-0.60937	0.022928	0.058593	0.945143	1342	1	-0.60937
Yaf2	3	0.22882	0.34787	0.936231	8026	2	-0.89997	0.022928	0.058593	0.945143	1343	1	-0.89997
2310057M21Rik	3	0.28464	0.40837	0.963417	9026	1	1.7007	0.022928	0.058593	0.945143	1339	2	1.7007
Brd7	3	0.37307	0.45855	0.963417	10395	1	0.7316	0.022928	0.058593	0.945143	1340	2	0.7316
Ncln	3	0.6716	0.67331	0.963417	15484	1	1.7607	0.022928	0.058593	0.945143	1337	2	1.7607
Gabrg3	3	0.7854	0.78529	0.998696	17640	0	0.11415	0.022928	0.058593	0.945143	1338	1	0.11415
Ociad2	3	0.84781	0.84783	0.99971	19055	0	-0.042506	0.022928	0.058593	0.945143	1335	1	-0.042506
Runx1t1	3	0.97588	0.97602	0.99971	21894	0	0.96541	0.022928	0.058593	0.945143	1336	3	0.96541
Upk1a	3	0.4913	0.53309	0.963417	12043	1	1.7688	0.02297	0.05869	0.945747	1344	2	1.7688
NonTargetingControlGuideForMouse_0979	1	0.94124	0.94144	0.99971	21090	0	2.1279	0.058764	0.058715	0.945747	2681	1	2.1279
Abi3bp	3	0.97698	0.97712	0.99971	21920	0	1.1091	0.023021	0.058807	0.946274	1346	3	1.1091
Clca4	3	0.42049	0.48727	0.963417	10871	1	1.7637	0.023041	0.058852	0.946274	1347	2	1.7637
Grip1	3	0.97694	0.97708	0.99971	21919	0	1.3775	0.023061	0.058904	0.946274	1348	3	1.3775
Fndc8	3	0.97691	0.97706	0.99971	21917	0	1.3108	0.023091	0.058965	0.946274	1350	3	1.3108
Fam19a3	3	0.97691	0.97706	0.99971	21918	0	1.1245	0.023091	0.058965	0.946274	1349	3	1.1245
Phf14	3	0.97688	0.97702	0.99971	21915	0	1.4849	0.023124	0.059056	0.946274	1351	3	1.4849
Tmc1	3	0.24331	0.36612	0.963417	8359	1	1.8583	0.023139	0.059084	0.946274	1353	2	1.8583
Krt83	3	0.95124	0.95147	0.99971	21318	0	1.8583	0.023139	0.059084	0.946274	1352	2	1.8583
Tmem260	3	0.97682	0.97697	0.99971	21914	0	0.82539	0.023179	0.059179	0.946837	1354	3	0.82539
Cct3	3	0.30705	0.42067	0.963417	9319	1	1.8129	0.023187	0.059204	0.946837	1355	2	1.8129
Ctdspl	3	0.97677	0.97692	0.99971	21913	0	1.4535	0.023229	0.059308	0.947561	1356	3	1.4535
Slc6a18	3	0.97675	0.97691	0.99971	21912	0	1.0252	0.023253	0.059366	0.947561	1357	3	1.0252
Nprl3	3	0.97674	0.97689	0.99971	21911	0	0.76372	0.023259	0.059375	0.947561	1358	3	0.76372
Ccdc50	3	0.97669	0.97684	0.99971	21909	0	1.68	0.023313	0.059497	0.947918	1359	3	1.68
Gm20854	2	0.6937	0.69367	0.98864	15793	0	1.3579	0.032688	0.059504	0.947918	1809	1	1.3579
Olfr1053	3	0.15949	0.25898	0.936231	5790	1	1.8758	0.023326	0.059524	0.947918	1360	2	1.8758
Xpo4	3	0.97662	0.97677	0.99971	21908	0	1.4677	0.023378	0.059634	0.948223	1361	3	1.4677
NonTargetingControlGuideForMouse_0218	1	0.94027	0.94047	0.99971	21074	0	2.1295	0.059734	0.059703	0.948223	2703	1	2.1295
NonTargetingControlGuideForMouse_0686	1	0.94021	0.94042	0.99971	21073	0	2.1526	0.059787	0.059758	0.948223	2708	1	2.1526
Trim65	3	0.95613	0.95638	0.99971	21435	0	1.7207	0.023447	0.059804	0.948223	1362	2	1.7207
Xpo7	3	0.76893	0.76894	0.998696	17225	0	1.7292	0.023488	0.059913	0.948223	1363	2	1.7292
Crybb1	3	0.47807	0.52419	0.963417	11749	1	1.8071	0.023507	0.05995	0.948223	1364	2	1.8071
Mafg	3	0.6716	0.67331	0.963417	14994	1	1.8296	0.023534	0.060013	0.948223	1365	2	1.8296
Wnt11	3	0.97642	0.97656	0.99971	21906	0	0.79382	0.023575	0.06011	0.948223	1366	3	0.79382
Mia3	3	0.044002	0.10366	0.936231	2292	1	0.79019	0.023577	0.060116	0.948223	1369	2	0.79019
Fgf9	3	0.094316	0.17265	0.936231	3866	1	1.1172	0.023577	0.060116	0.948223	1367	2	1.1172
Hdac8	3	0.82147	0.8214	0.999286	18474	0	0.53439	0.023577	0.060116	0.948223	1370	1	0.53439
4922502D21Rik	3	0.93368	0.93384	0.99971	20937	0	1.4606	0.023577	0.060116	0.948223	1368	2	1.4606
Col22a1	3	0.46585	0.51607	0.963417	11647	1	1.6979	0.023602	0.060183	0.948223	1371	2	1.6979
Hfm1	3	0.97639	0.97653	0.99971	21905	0	1.62	0.023605	0.060188	0.948223	1372	3	1.62
mmu-mir-878	4	0.77343	0.77637	0.998696	17363	1	1.3945	0.021821	0.060263	0.948223	1283	3	1.3945
Krt86	3	0.83514	0.83507	0.99971	18777	0	1.7966	0.023677	0.060375	0.948223	1374	2	1.7966
Ngfrap1	3	0.97632	0.97645	0.99971	21902	0	1.0305	0.023682	0.060382	0.948223	1375	3	1.0305
Gja10	3	0.97632	0.97645	0.99971	21903	0	1.4535	0.023682	0.060382	0.948223	1376	3	1.4535
NonTargetingControlGuideForMouse_0029	1	0.93955	0.93975	0.99971	21065	0	2.1359	0.060454	0.060436	0.948223	2724	1	2.1359
1700012L04Rik	3	0.9763	0.97643	0.99971	21901	0	0.89429	0.023705	0.060445	0.948223	1377	3	0.89429
Samhd1	3	0.6716	0.67331	0.963417	14549	1	0.78754	0.023734	0.060508	0.948223	1378	2	0.78754
NonTargetingControlGuideForMouse_0450	1	0.93944	0.93963	0.99971	21062	0	2.1876	0.06056	0.060551	0.948223	2728	1	2.1876
Rabggtb	3	0.3278	0.43233	0.963417	9681	1	1.8944	0.023757	0.060555	0.948223	1380	2	1.8944
Adam17	3	0.97365	0.97376	0.99971	21842	0	1.8944	0.023757	0.060555	0.948223	1379	3	1.8944
Vmn1r38	3	0.47807	0.52419	0.963417	11707	1	0.68274	0.023846	0.060773	0.94864	1382	2	0.68274
Zfp157	3	0.3278	0.43233	0.963417	9668	1	1.8217	0.023848	0.060781	0.94864	1383	2	1.8217
Clic5	3	0.97611	0.97625	0.99971	21898	0	0.82539	0.023887	0.060874	0.94864	1386	3	0.82539
Armc1	3	0.97611	0.97625	0.99971	21899	0	0.97137	0.023887	0.060874	0.94864	1385	3	0.97137
Pnpla1	3	0.6716	0.67331	0.963417	15151	1	-0.28691	0.02389	0.060881	0.94864	1387	1	-0.28691
Olfr799	3	0.93583	0.93602	0.99971	20991	0	1.7602	0.023894	0.060887	0.94864	1389	2	1.7602
Cstf3	3	0.96389	0.96407	0.99971	21633	0	1.7602	0.023894	0.060887	0.94864	1388	2	1.7602
Slc6a17	3	0.37307	0.45855	0.963417	10310	1	1.7918	0.02392	0.060956	0.94864	1390	2	1.7918
Sh2d5	3	0.79876	0.79861	0.999081	17958	0	1.7551	0.023943	0.061007	0.94864	1391	2	1.7551
Olfr1111	3	0.97605	0.97619	0.99971	21897	0	1.513	0.023949	0.061024	0.94864	1392	3	1.513
Olfr149	3	0.9049	0.90503	0.99971	20286	0	1.3085	0.023957	0.061047	0.94864	1393	2	1.3085
Mtx3	3	0.93625	0.93643	0.99971	20995	0	1.882	0.024	0.06113	0.94864	1394	2	1.882
Tdpoz3	3	0.96145	0.96168	0.99971	21564	0	1.882	0.024	0.06113	0.94864	1395	2	1.882
Use1	3	0.1117	0.19592	0.936231	4313	2	-1.758	0.024069	0.06131	0.949769	1397	1	-1.758
Kng2	3	0.51268	0.54772	0.963417	12381	1	0.78231	0.024069	0.06131	0.949769	1396	2	0.78231
Phex	3	0.97592	0.97606	0.99971	21895	0	0.75275	0.024078	0.06133	0.949769	1398	3	0.75275
Tbx4	3	0.87887	0.87901	0.99971	19724	0	1.8144	0.0241	0.061383	0.949933	1399	2	1.8144
Fam105b	3	0.97584	0.97598	0.99971	21893	0	1.7106	0.024162	0.061521	0.951425	1401	3	1.7106
Olfr1280	3	0.97582	0.97596	0.99971	21892	0	1.288	0.024181	0.061571	0.951533	1402	3	1.288
Sirt2	3	0.79876	0.79861	0.999081	17963	0	0.66616	0.024248	0.061732	0.952734	1403	2	0.66616
Amn	3	0.97575	0.97588	0.99971	21891	0	1.2762	0.024249	0.061733	0.952734	1404	3	1.2762
A330070K13Rik	3	0.51074	0.54639	0.963417	12349	1	0.61203	0.024293	0.061837	0.953346	1405	1	0.61203
Exd2	3	0.97569	0.97583	0.99971	21889	0	1.6177	0.024306	0.061865	0.953346	1406	3	1.6177
Kera	3	0.87315	0.87331	0.99971	19609	0	0.60573	0.024338	0.061947	0.953346	1407	1	0.60573
Gpr61	3	0.97564	0.97578	0.99971	21888	0	1.0807	0.024364	0.061995	0.953346	1408	3	1.0807
mmu-mir-5624	3	0.46585	0.51607	0.963417	11656	1	1.6588	0.024371	0.062018	0.953346	1409	2	1.6588
Commd6	3	0.76833	0.76832	0.998696	17211	0	1.8014	0.024402	0.062093	0.953346	1410	2	1.8014
Cpox	3	0.77596	0.77589	0.998696	17427	0	1.7649	0.024456	0.062236	0.953346	1411	2	1.7649
Nudt17	3	0.6716	0.67331	0.963417	15242	1	1.4717	0.024472	0.062275	0.953346	1412	2	1.4717
Hdgfrp2	3	0.86619	0.86625	0.99971	19460	0	1.6469	0.024517	0.062373	0.953346	1413	2	1.6469
mmu-mir-6404	4	0.24915	0.38665	0.963417	8431	2	-0.7675	0.022816	0.062414	0.953346	1332	1	-0.7675
Ugt1a10	3	0.97546	0.97559	0.99971	21885	0	0.72965	0.024544	0.062426	0.953346	1415	3	0.72965
Hk3	3	0.35394	0.44728	0.963417	9959	1	1.6815	0.024548	0.062438	0.953346	1416	2	1.6815
Pcdha5	2	0.96561	0.96584	0.99971	21680	0	1.2503	0.034386	0.062457	0.953346	1865	2	1.2503
Kcnk7	3	0.062639	0.12966	0.936231	2840	2	-2.1584	0.024562	0.062464	0.953346	1417	1	-2.1584
mmu-mir-718	4	0.1314	0.26191	0.936231	4947	2	-0.02678	0.022848	0.062474	0.953346	1333	2	-0.02678
Ctnnb1	3	0.97541	0.97554	0.99971	21882	0	1.1113	0.02459	0.062533	0.953346	1420	3	1.1113
Nedd1	3	0.97541	0.97554	0.99971	21883	0	1.4884	0.02459	0.062533	0.953346	1419	3	1.4884
Inhbb	3	0.60249	0.61488	0.963417	13783	1	1.7481	0.024625	0.062609	0.953346	1421	2	1.7481
mmu-mir-32	2	0.96552	0.96575	0.99971	21678	0	1.291	0.034484	0.062625	0.953346	1870	2	1.291
NonTargetingControlGuideForMouse_0044	1	0.93725	0.93743	0.99971	21017	0	2.1075	0.062751	0.062688	0.953346	2788	1	2.1075
Tbc1d10b	3	0.97532	0.97545	0.99971	21881	0	0.98694	0.024679	0.062732	0.953346	1422	3	0.98694
Tm2d3	3	0.60042	0.61325	0.963417	13750	1	1.8638	0.024703	0.06279	0.953346	1423	2	1.8638
Slc11a1	3	0.6716	0.67331	0.963417	15058	1	1.8638	0.024703	0.06279	0.953346	1425	2	1.8638
Bcl3	3	0.95585	0.95611	0.99971	21428	0	1.8638	0.024703	0.06279	0.953346	1424	2	1.8638
Tox2	3	0.37307	0.45855	0.963417	10426	1	-0.87035	0.02474	0.062882	0.953599	1426	1	-0.87035
NonTargetingControlGuideForMouse_0421	1	0.93701	0.93719	0.99971	21010	0	1.9924	0.062994	0.062933	0.953599	2799	1	1.9924
Nupl1	3	0.97523	0.97536	0.99971	21879	0	0.80151	0.024769	0.062952	0.953599	1427	3	0.80151
Zfp81	3	0.30482	0.41941	0.963417	9277	1	0.137	0.024785	0.062984	0.953599	1428	1	0.137
Loh12cr1	3	0.97519	0.97531	0.99971	21877	0	1.1067	0.024814	0.063058	0.953599	1429	3	1.1067
Omg	3	0.44238	0.50094	0.963417	11302	1	1.844	0.024819	0.063071	0.953599	1430	2	1.844
Asic4	3	0.72135	0.72121	0.998696	16183	0	1.7129	0.024865	0.063183	0.953599	1431	2	1.7129
A1bg	3	0.90776	0.90787	0.99971	20366	0	1.7435	0.024873	0.063208	0.953599	1432	2	1.7435
Zfp143	3	0.97512	0.97524	0.99971	21875	0	0.91367	0.024883	0.063231	0.953599	1434	3	0.91367
Npas3	3	0.97512	0.97524	0.99971	21876	0	0.8006	0.024883	0.063231	0.953599	1433	3	0.8006
Pglyrp1	3	0.47807	0.52419	0.963417	11980	1	0.97935	0.024919	0.063318	0.954274	1435	2	0.97935
Tmem255b	3	0.21493	0.33042	0.936231	7107	1	-0.24926	0.024964	0.063429	0.954358	1436	1	-0.24926
Ftmt	3	0.97502	0.97514	0.99971	21873	0	1.0535	0.024979	0.063456	0.954358	1438	3	1.0535
Mx1	3	0.97502	0.97514	0.99971	21874	0	0.84379	0.024979	0.063456	0.954358	1437	3	0.84379
4933411K20Rik	3	0.57197	0.59097	0.963417	13302	1	1.7205	0.025009	0.063535	0.954358	1439	2	1.7205
Efna5	3	0.066767	0.13526	0.936231	3022	2	-1.6286	0.025009	0.063536	0.954358	1440	1	-1.6286
Aqp6	3	0.97485	0.97498	0.99971	21871	0	0.8113	0.025154	0.063876	0.955299	1443	3	0.8113
Sesn3	3	0.97485	0.97498	0.99971	21872	0	1.0951	0.025154	0.063876	0.955299	1442	3	1.0951
Zbed6	3	0.62626	0.63418	0.963417	14219	1	0.26173	0.025188	0.06396	0.955299	1444	1	0.26173
Xbp1	3	0.37307	0.45855	0.963417	10193	1	1.6742	0.025231	0.064054	0.955299	1445	2	1.6742
Exo1	3	0.051903	0.11478	0.936231	2520	1	-0.35905	0.025232	0.064058	0.955299	1446	1	-0.35905
Xlr5a	3	0.11939	0.20621	0.936231	4600	1	1.7758	0.02525	0.064106	0.955299	1447	2	1.7758
mmu-mir-3083	4	0.77343	0.77637	0.998696	17335	1	-0.52138	0.023621	0.064109	0.955299	1373	1	-0.52138
Pkd1	3	0.97474	0.97486	0.99971	21867	0	1.413	0.025263	0.064134	0.955299	1448	3	1.413
Bik	3	0.97474	0.97486	0.99971	21868	0	1.3907	0.025263	0.064134	0.955299	1449	3	1.3907
Ccne1	3	0.97474	0.97486	0.99971	21869	0	1.3383	0.025263	0.064134	0.955299	1450	3	1.3383
Smim14	3	0.13325	0.22463	0.936231	4977	1	-0.34536	0.025277	0.06416	0.955299	1451	1	-0.34536
H2-M10.3	3	0.75697	0.75694	0.998696	16978	0	-0.61062	0.025322	0.064254	0.955299	1452	1	-0.61062
Spast	3	0.97464	0.97476	0.99971	21866	0	0.89167	0.025357	0.064342	0.955299	1453	3	0.89167
Fam120a	3	0.20412	0.31673	0.936231	7014	1	1.7676	0.025359	0.064344	0.955299	1454	2	1.7676
Gdf7	3	0.83403	0.83395	0.999529	18756	0	0.92349	0.025367	0.06436	0.955299	1455	2	0.92349
mmu-mir-6397	4	0.59839	0.65564	0.963417	13720	1	0.87306	0.023817	0.064531	0.955299	1381	2	0.87306
Atf3	3	0.38814	0.46755	0.963417	10504	1	1.4771	0.025434	0.064533	0.955299	1457	2	1.4771
Vmn2r115	3	0.5311	0.56084	0.963417	12688	1	-0.42678	0.025434	0.064533	0.955299	1456	1	-0.42678
Cetn1	3	0.97455	0.97468	0.99971	21862	0	1.6944	0.025446	0.064564	0.955299	1460	3	1.6944
Dnajc1	3	0.97455	0.97468	0.99971	21863	0	0.76184	0.025446	0.064564	0.955299	1458	3	0.76184
Prmt7	3	0.97455	0.97468	0.99971	21864	0	1.6469	0.025446	0.064564	0.955299	1459	3	1.6469
Dhrs11	3	0.47807	0.52419	0.963417	11925	1	1.8009	0.025449	0.064576	0.955299	1461	2	1.8009
NonTargetingControlGuideForMouse_0071	1	0.9354	0.9356	0.99971	20981	0	2.0695	0.064601	0.064576	0.955299	2847	1	2.0695
NonTargetingControlGuideForMouse_0807	1	0.93535	0.93555	0.99971	20979	0	1.9868	0.064654	0.064631	0.955485	2851	1	1.9868
Pde7b	3	0.61815	0.62755	0.963417	14057	1	0.047756	0.025501	0.064688	0.955703	1462	1	0.047756
AU022252	3	0.75829	0.75828	0.998696	17002	0	-0.61828	0.02559	0.064894	0.956416	1463	1	-0.61828
Olah	3	0.97439	0.97452	0.99971	21860	0	0.91548	0.025609	0.064944	0.956416	1464	3	0.91548
Casc1	3	0.97439	0.97452	0.99971	21861	0	1.7076	0.025609	0.064944	0.956416	1465	3	1.7076
Kcnk3	3	0.6716	0.67331	0.963417	15544	1	1.7508	0.025665	0.065062	0.956416	1467	2	1.7508
Gm21950	3	0.97429	0.97442	0.99971	21858	0	1.1454	0.025706	0.06516	0.956416	1468	3	1.1454
mmu-mir-6381	4	0.7203	0.734	0.998696	16167	1	0.24757	0.024127	0.065212	0.956416	1400	1	0.24757
Fau	3	0.51268	0.54772	0.963417	12378	1	1.7401	0.025736	0.06523	0.956416	1469	2	1.7401
Vmn1r217	3	0.042321	0.10124	0.936231	2202	2	-2.6314	0.025747	0.065254	0.956416	1471	1	-2.6314
Rps28	3	0.063486	0.1308	0.936231	2866	2	-1.7298	0.025747	0.065254	0.956416	1472	1	-1.7298
Olfr728	3	0.089869	0.16658	0.936231	3710	2	-1.6592	0.025747	0.065254	0.956416	1473	1	-1.6592
Mchr1	3	0.12057	0.20776	0.936231	4619	2	-1.5228	0.025747	0.065254	0.956416	1474	1	-1.5228
Bricd5	3	0.37307	0.45855	0.963417	10371	1	0.10784	0.025747	0.065254	0.956416	1470	1	0.10784
Epgn	3	0.9742	0.97433	0.99971	21857	0	0.94152	0.025802	0.065373	0.956416	1475	3	0.94152
Olfr808	3	0.97418	0.9743	0.99971	21855	0	1.4156	0.025823	0.065424	0.956416	1477	3	1.4156
Olfr812	3	0.12548	0.21431	0.936231	4753	1	1.7878	0.025843	0.065472	0.956416	1478	2	1.7878
Tsta3	3	0.63042	0.63767	0.963417	14332	1	-0.76561	0.025903	0.065616	0.956416	1480	1	-0.76561
3110062M04Rik	3	0.9116	0.91171	0.99971	20450	0	1.8607	0.025977	0.065786	0.956416	1481	2	1.8607
Slc5a11	3	0.95984	0.96008	0.99971	21525	0	1.8607	0.025977	0.065786	0.956416	1482	2	1.8607
Rpusd4	3	0.974	0.97411	0.99971	21852	0	0.80838	0.025997	0.065833	0.956416	1483	3	0.80838
Commd4	3	0.974	0.9741	0.99971	21851	0	0.77789	0.026003	0.065844	0.956416	1484	3	0.77789
Fam155a	3	0.74511	0.74511	0.998696	16721	0	0.14298	0.026015	0.065871	0.956416	1485	1	0.14298
Spag5	3	0.86105	0.86107	0.99971	19328	0	1.6853	0.026056	0.065971	0.956416	1487	2	1.6853
Sgsm3	3	0.97394	0.97405	0.99971	21847	0	0.74901	0.026065	0.065997	0.956416	1488	3	0.74901
Nt5c	3	0.97394	0.97405	0.99971	21848	0	1.4647	0.026065	0.065997	0.956416	1490	3	1.4647
Gdf3	3	0.97394	0.97405	0.99971	21849	0	1.4239	0.026065	0.065997	0.956416	1491	3	1.4239
Dock9	3	0.97394	0.97405	0.99971	21850	0	1.4882	0.026065	0.065997	0.956416	1489	3	1.4882
Gck	3	0.94219	0.94239	0.99971	21126	0	0.60274	0.026104	0.066106	0.956416	1492	1	0.60274
AY074887	3	0.94683	0.94707	0.99971	21224	0	1.8406	0.026123	0.066145	0.956416	1493	2	1.8406
mmu-mir-1983	4	0.89467	0.89457	0.99971	20079	0	0.90178	0.02458	0.06616	0.956416	1418	2	0.90178
Cyp26b1	3	0.97383	0.97394	0.99971	21846	0	0.86955	0.026169	0.066239	0.956416	1494	3	0.86955
Sugp2	3	0.5526	0.57647	0.963417	12979	1	0.08158	0.026216	0.066355	0.956416	1495	1	0.08158
Isy1	3	0.6716	0.67331	0.963417	14981	1	1.6912	0.026254	0.066448	0.956416	1496	2	1.6912
Prr5l	3	0.97375	0.97385	0.99971	21845	0	1.2274	0.026255	0.066449	0.956416	1497	3	1.2274
LOC666331	3	0.84393	0.84394	0.99971	18961	0	1.6948	0.026286	0.066538	0.956416	1498	2	1.6948
0610010K14Rik	3	0.7142	0.71405	0.998696	16016	1	1.6977	0.026334	0.066648	0.956416	1499	2	1.6977
Mbd3	3	0.97365	0.97376	0.99971	21843	0	0.78754	0.02635	0.066681	0.956416	1500	3	0.78754
Loxl1	3	0.97365	0.97376	0.99971	21844	0	1.2432	0.02635	0.066681	0.956416	1501	3	1.2432
Rbl2	3	0.35673	0.4489	0.963417	10018	1	1.8003	0.02637	0.066728	0.956416	1502	2	1.8003
Hoxd11	3	0.76492	0.76489	0.998696	17149	0	1.8003	0.02637	0.066728	0.956416	1503	2	1.8003
Zbtb46	3	0.7535	0.75342	0.998696	16914	0	1.7585	0.02639	0.066778	0.956416	1504	2	1.7585
Stoml1	3	0.23759	0.35893	0.960711	8293	1	1.0796	0.026394	0.066789	0.956416	1508	2	1.0796
Itpr2	3	0.30705	0.42067	0.963417	9314	1	0.97834	0.026394	0.066789	0.956416	1505	2	0.97834
Ankra2	3	0.6716	0.67331	0.963417	15106	1	1.1976	0.026394	0.066789	0.956416	1509	2	1.1976
Rps27a	3	0.82561	0.82551	0.999496	18559	0	0.50517	0.026394	0.066789	0.956416	1507	1	0.50517
Mylpf	3	0.89696	0.89714	0.99971	20129	0	1.3219	0.026394	0.066789	0.956416	1506	2	1.3219
Ppp1r42	3	0.89314	0.89326	0.99971	20051	0	1.7547	0.026409	0.06682	0.956416	1510	2	1.7547
Olfr1042	3	0.97356	0.97368	0.99971	21838	0	0.76009	0.026436	0.066884	0.956416	1511	3	0.76009
Cbx4	3	0.97356	0.97368	0.99971	21839	0	0.88111	0.026436	0.066884	0.956416	1513	3	0.88111
Gm960	3	0.97356	0.97368	0.99971	21840	0	0.86523	0.026436	0.066884	0.956416	1512	3	0.86523
Med18	3	0.97356	0.97368	0.99971	21841	0	0.79348	0.026436	0.066884	0.956416	1514	3	0.79348
Olfr257	3	0.78251	0.78242	0.998696	17572	0	1.6119	0.026461	0.066951	0.956416	1515	2	1.6119
Rcsd1	3	0.97352	0.97363	0.99971	21837	0	1.1012	0.026479	0.066991	0.956416	1516	3	1.1012
Il17c	3	0.79583	0.79567	0.999081	17894	0	1.7059	0.026481	0.066995	0.956416	1517	2	1.7059
Serpinb11	3	0.89412	0.89427	0.99971	20066	0	1.7477	0.026497	0.067033	0.956416	1518	2	1.7477
Zwint	3	0.56688	0.5871	0.963417	13214	1	1.7379	0.026525	0.067095	0.956682	1520	2	1.7379
mmu-mir-7657	4	0.46344	0.58751	0.963417	11620	1	0.42645	0.025079	0.067235	0.957055	1441	2	0.42645
Olfr474	3	0.6716	0.67331	0.963417	15194	1	1.787	0.026613	0.067301	0.957055	1521	2	1.787
Dclre1b	3	0.40527	0.47788	0.963417	10735	1	0.87578	0.026618	0.067311	0.957055	1522	2	0.87578
Olfr322	3	0.97335	0.97347	0.99971	21834	0	1.1348	0.026647	0.067376	0.957055	1523	3	1.1348
Duoxa2	3	0.97335	0.97347	0.99971	21835	0	0.86496	0.026647	0.067376	0.957055	1524	3	0.86496
Olfr714	3	0.92194	0.92205	0.99971	20685	0	1.7386	0.026653	0.067391	0.957055	1525	2	1.7386
Vmn1r32	3	0.40892	0.48008	0.963417	10800	1	0.31263	0.026663	0.067419	0.957055	1526	1	0.31263
Svs5	3	0.72695	0.72687	0.998696	16322	0	1.7333	0.026721	0.067563	0.957363	1528	2	1.7333
Ucp1	3	0.97327	0.97339	0.99971	21832	0	0.85745	0.026726	0.067572	0.957363	1529	3	0.85745
Olfr1138	3	0.38596	0.46627	0.963417	10473	1	1.7202	0.026741	0.067599	0.957363	1530	2	1.7202
Card11	3	0.97325	0.97336	0.99971	21831	0	0.95005	0.026748	0.067611	0.957363	1531	3	0.95005
Asxl1	3	0.72695	0.72687	0.998696	16316	0	1.6795	0.026781	0.067681	0.957474	1532	2	1.6795
Slc38a5	3	0.12548	0.21431	0.936231	4737	1	0.044807	0.026797	0.067714	0.957474	1533	1	0.044807
B4galt6	3	0.97318	0.97329	0.99971	21830	0	0.80712	0.026817	0.067758	0.957474	1534	3	0.80712
Cd63	3	0.9308	0.93094	0.99971	20882	0	1.7846	0.026861	0.067863	0.957474	1536	2	1.7846
Dhfr	3	0.95135	0.9516	0.99971	21320	0	1.7846	0.026861	0.067863	0.957474	1537	2	1.7846
NonTargetingControlGuideForMouse_0616	1	0.93212	0.93228	0.99971	20908	0	2.015	0.067883	0.067874	0.957474	2944	1	2.015
Rpp25l	3	0.97312	0.97323	0.99971	21828	0	1.4378	0.026885	0.06792	0.957519	1539	3	1.4378
Fshb	3	0.91006	0.91018	0.99971	20414	0	1.241	0.026931	0.068036	0.958557	1540	2	1.241
Gpr126	3	0.97299	0.97311	0.99971	21827	0	1.1807	0.027009	0.068227	0.960294	1541	3	1.1807
Igsf23	3	0.93137	0.9315	0.99971	20896	0	0.32898	0.02702	0.068249	0.960294	1542	1	0.32898
Fbxw20	3	0.27316	0.40217	0.963417	8891	1	-0.45722	0.027065	0.068356	0.960294	1543	1	-0.45722
NonTargetingControlGuideForMouse_0428	1	0.93154	0.93171	0.99971	20900	0	2.0967	0.068459	0.068419	0.960294	2967	1	2.0967
Cebpe	3	0.92908	0.92926	0.99971	20848	0	1.8347	0.027107	0.068443	0.960294	1544	2	1.8347
Rnf150	3	0.53821	0.56599	0.963417	12775	1	1.4378	0.027109	0.068446	0.960294	1545	2	1.4378
Ccdc158	3	0.97289	0.97301	0.99971	21826	0	1.0854	0.027114	0.068458	0.960294	1546	3	1.0854
Tmprss12	3	0.97286	0.97298	0.99971	21825	0	1.0466	0.027143	0.068523	0.960485	1547	3	1.0466
AI747448	3	0.017429	0.045303	0.924155	994	2	-2.5803	0.027154	0.068557	0.960485	1548	1	-2.5803
Cacng7	3	0.061898	0.12867	0.936231	2816	1	1.7716	0.027196	0.068661	0.960571	1551	2	1.7716
Rph3a	3	0.8718	0.87192	0.99971	19567	0	1.7716	0.027196	0.068661	0.960571	1550	2	1.7716
Dyrk3	3	0.51539	0.54966	0.963417	12413	1	-0.11977	0.027243	0.068759	0.960571	1552	1	-0.11977
Slc36a1	3	0.97275	0.97287	0.99971	21822	0	1.6967	0.027252	0.068778	0.960571	1553	3	1.6967
NonTargetingControlGuideForMouse_0894	1	0.93119	0.93135	0.99971	20890	0	1.9411	0.068808	0.068784	0.960571	2979	1	1.9411
Cdhr3	3	0.6716	0.67331	0.963417	15678	1	1.6454	0.027281	0.068854	0.960571	1554	2	1.6454
Paqr7	3	0.45083	0.50631	0.963417	11421	1	-0.9019	0.02731	0.068921	0.960571	1556	1	-0.9019
Defb1	3	0.88502	0.88522	0.99971	19864	0	0.51376	0.02731	0.068921	0.960571	1555	1	0.51376
Tcta	3	0.91084	0.91094	0.99971	20432	0	1.671	0.027329	0.068966	0.960571	1557	2	1.671
Pisd	3	0.44797	0.5045	0.963417	11385	1	1.7559	0.027357	0.069029	0.960571	1558	2	1.7559
Creb3l3	3	0.97264	0.97278	0.99971	21820	0	0.8113	0.027359	0.069033	0.960571	1559	3	0.8113
Adamts13	3	0.97258	0.97271	0.99971	21819	0	1.3094	0.027419	0.069168	0.96185	1560	3	1.3094
mmu-mir-7075	4	0.62735	0.67259	0.963417	14239	1	0.78828	0.026048	0.06927	0.962142	1486	2	0.78828
Phf11c	3	0.93668	0.93688	0.99971	21003	0	1.6455	0.027466	0.069275	0.962142	1561	2	1.6455
Uqcrfs1	3	0.97249	0.97261	0.99971	21818	0	0.81312	0.027508	0.069369	0.962807	1562	3	0.81312
Ccdc24	3	0.71784	0.7177	0.998696	16098	0	1.7063	0.027577	0.069535	0.962807	1563	2	1.7063
Bnip1	3	0.52791	0.55856	0.963417	12638	1	-0.57175	0.027578	0.069537	0.962807	1564	1	-0.57175
Lrfn4	3	0.71127	0.71117	0.998696	15938	1	0.79019	0.027578	0.069537	0.962807	1566	2	0.79019
2610028H24Rik	3	0.74138	0.74135	0.998696	16665	0	-0.29908	0.027578	0.069537	0.962807	1565	1	-0.29908
Zfp367	3	0.80753	0.80739	0.999105	18155	0	1.708	0.027625	0.069638	0.962867	1567	2	1.708
NonTargetingControlGuideForMouse_0785	1	0.9303	0.93049	0.99971	20872	0	2.0985	0.069702	0.069683	0.962867	3014	1	2.0985
Zbtb14	3	0.42049	0.48727	0.963417	11073	1	1.7097	0.027686	0.069784	0.962867	1568	2	1.7097
Upp1	3	0.43869	0.4986	0.963417	11254	1	1.7097	0.027686	0.069784	0.962867	1569	2	1.7097
Cbll1	3	0.24397	0.36693	0.963417	8370	1	1.0535	0.02769	0.069791	0.962867	1570	2	1.0535
Tdo2	3	0.97228	0.97241	0.99971	21816	0	1.7135	0.027716	0.069847	0.962867	1571	3	1.7135
Prss27	3	0.45083	0.50631	0.963417	11434	1	-0.092374	0.027734	0.069891	0.962867	1572	1	-0.092374
Serpinb1b	3	0.97224	0.97236	0.99971	21814	0	1.4052	0.027759	0.069944	0.962867	1573	3	1.4052
Prr14l	3	0.97221	0.97233	0.99971	21813	0	1.473	0.027786	0.070002	0.962867	1574	3	1.473
Igfbp1	3	0.84118	0.84114	0.99971	18902	0	1.7332	0.027796	0.070027	0.962867	1575	2	1.7332
Bdh1	3	0.89593	0.89611	0.99971	20111	0	1.7155	0.027817	0.070081	0.962867	1576	2	1.7155
Rit1	3	0.97218	0.97231	0.99971	21812	0	0.90891	0.027818	0.070082	0.962867	1577	3	0.90891
Krt28	3	0.37307	0.45855	0.963417	10272	1	-0.65561	0.027824	0.070098	0.962867	1578	1	-0.65561
Tal2	3	0.97212	0.97224	0.99971	21811	0	1.4535	0.027876	0.07022	0.96317	1579	3	1.4535
mmu-mir-126a	4	0.93861	0.9385	0.99971	21046	0	1.3264	0.026522	0.070302	0.96317	1519	3	1.3264
Ccpg1os	3	0.95876	0.959	0.99971	21503	0	1.7248	0.027911	0.070302	0.96317	1580	2	1.7248
G6pc2	3	0.4006	0.475	0.963417	10675	1	0.26373	0.027913	0.070304	0.96317	1581	1	0.26373
Zfp273	3	0.97207	0.9722	0.99971	21809	0	1.1795	0.027927	0.070334	0.96317	1582	3	1.1795
Ptpn11	3	0.97197	0.97209	0.99971	21805	0	0.91037	0.028033	0.070586	0.963255	1586	3	0.91037
Acss2	3	0.97197	0.97209	0.99971	21806	0	1.1472	0.028033	0.070586	0.963255	1585	3	1.1472
Hspb11	3	0.97197	0.97209	0.99971	21807	0	0.82661	0.028033	0.070586	0.963255	1584	3	0.82661
NonTargetingControlGuideForMouse_0758	1	0.92936	0.92957	0.99971	20851	0	2.0161	0.070642	0.070596	0.963255	3049	1	2.0161
Phtf1	3	0.7142	0.71405	0.998696	16000	1	-0.77504	0.028047	0.070613	0.963255	1587	1	-0.77504
Hoxc10	3	0.77483	0.77479	0.998696	17408	0	1.822	0.02812	0.070778	0.963255	1589	2	1.822
Pdpk1	3	0.81323	0.81306	0.999105	18288	0	1.822	0.02812	0.070778	0.963255	1590	2	1.822
Hras	3	0.97188	0.972	0.99971	21803	0	1.8141	0.028124	0.070791	0.963255	1591	3	1.8141
Mx2	3	0.77969	0.7796	0.998696	17515	0	0.20523	0.028136	0.070819	0.963255	1592	1	0.20523
Purb	3	0.97183	0.97195	0.99971	21802	0	1.6464	0.028166	0.07088	0.963255	1595	3	1.6464
Tgm4	3	0.01205	0.032002	0.924155	726	1	0.81954	0.028181	0.070923	0.963255	1596	2	0.81954
Fam58b	3	0.97179	0.9719	0.99971	21801	0	0.7702	0.028212	0.070994	0.963255	1597	3	0.7702
mmu-mir-325	4	0.97338	0.97343	0.99971	21836	0	1.5376	0.026859	0.071002	0.963255	1535	3	1.5376
Atp6v0d2	3	0.5119	0.54718	0.963417	12367	1	-0.52239	0.028225	0.071017	0.963255	1598	1	-0.52239
NonTargetingControlGuideForMouse_0483	1	0.92893	0.92916	0.99971	20847	0	2.0378	0.071067	0.071045	0.963255	3068	1	2.0378
Tsc1	3	0.97176	0.97187	0.99971	21800	0	0.84192	0.028237	0.071047	0.963255	1599	3	0.84192
Dcbld2	3	0.96833	0.96845	0.99971	21739	0	1.7076	0.02827	0.071119	0.963255	1600	3	1.7076
9930012K11Rik	3	0.15949	0.25898	0.936231	5709	1	1.8141	0.028309	0.071219	0.963255	1602	2	1.8141
Mat1a	3	0.93858	0.9388	0.99971	21039	0	1.8141	0.028309	0.071219	0.963255	1601	2	1.8141
Sema4f	3	0.84045	0.84044	0.99971	18886	0	1.0665	0.028314	0.071235	0.963255	1603	2	1.0665
Mmd2	3	0.97167	0.97179	0.99971	21799	0	0.77265	0.028328	0.07126	0.963255	1604	3	0.77265
Psrc1	3	0.94125	0.94145	0.99971	21095	0	0.52222	0.028359	0.071345	0.963255	1605	1	0.52222
Syn3	3	0.95573	0.95598	0.99971	21425	0	0.88023	0.028404	0.071445	0.963255	1606	2	0.88023
Coq9	3	0.97158	0.9717	0.99971	21798	0	0.85322	0.028419	0.071482	0.963255	1607	3	0.85322
Mnd1	3	0.97155	0.97167	0.99971	21796	0	1.5131	0.028447	0.071544	0.963255	1608	3	1.5131
Foxm1	3	0.97155	0.97167	0.99971	21797	0	1.7417	0.028447	0.071544	0.963255	1609	3	1.7417
NonTargetingControlGuideForMouse_0268	1	0.92839	0.9286	0.99971	20830	0	1.9082	0.071605	0.071575	0.963255	3081	1	1.9082
NonTargetingControlGuideForMouse_0604	1	0.92833	0.92853	0.99971	20829	0	1.9835	0.071673	0.071648	0.963255	3083	1	1.9835
Lpin1	3	0.86903	0.86914	0.99971	19514	0	0.37538	0.028493	0.071662	0.963255	1610	1	0.37538
Mrgpra2a	2	0.67673	0.67677	0.968125	15753	0	1.2549	0.039699	0.071678	0.963255	2026	1	1.2549
Stbd1	3	0.97147	0.97158	0.99971	21794	0	0.71324	0.028529	0.071744	0.963255	1612	3	0.71324
Ech1	3	0.056336	0.12097	0.936231	2641	2	-1.7177	0.02856	0.071817	0.963255	1613	1	-1.7177
Arl6ip5	3	0.20412	0.31673	0.936231	6882	1	0.58717	0.02856	0.071817	0.963255	1614	1	0.58717
Vil1	3	0.6204	0.62937	0.963417	14101	1	1.6846	0.028585	0.07187	0.963255	1615	2	1.6846
Wfikkn2	3	0.82773	0.82759	0.999496	18608	0	1.6624	0.028606	0.071919	0.963255	1616	2	1.6624
Sorcs2	3	0.0074406	0.020173	0.924155	439	2	-1.5894	0.028627	0.071969	0.963255	1617	1	-1.5894
mmu-mir-6951	2	0.86032	0.86032	0.99971	19326	0	1.6779	0.039892	0.07202	0.963255	2032	1	1.6779
Reck	3	0.22882	0.34787	0.936231	7905	2	-0.89997	0.028671	0.072072	0.963255	1618	1	-0.89997
Ppp2r3c	3	0.97132	0.97142	0.99971	21791	0	1.3674	0.028685	0.072107	0.963255	1619	3	1.3674
Atf7ip	3	0.97132	0.97142	0.99971	21792	0	1.0167	0.028685	0.072107	0.963255	1620	3	1.0167
Serp1	3	0.97132	0.97142	0.99971	21793	0	1.1379	0.028685	0.072107	0.963255	1621	3	1.1379
Arl15	3	0.8935	0.89364	0.99971	20056	0	0.85364	0.028716	0.07218	0.963255	1622	2	0.85364
Pdx1	3	0.90588	0.90604	0.99971	20316	0	1.6879	0.028717	0.072182	0.963255	1623	2	1.6879
Efs	3	0.90561	0.90577	0.99971	20309	0	1.6916	0.028804	0.072395	0.963366	1624	2	1.6916
Zfp59	3	0.7435	0.74352	0.998696	16686	0	0.42171	0.028805	0.072397	0.963366	1625	1	0.42171
Prtn3	3	0.97119	0.97129	0.99971	21790	0	0.73773	0.028813	0.072416	0.963366	1626	3	0.73773
Crispld1	3	0.97116	0.97125	0.99971	21789	0	1.0034	0.028843	0.072479	0.963366	1627	3	1.0034
Cldn26	3	0.0091425	0.024551	0.924155	530	2	-3.51	0.028872	0.072545	0.963366	1628	1	-3.51
Pfas	3	0.97111	0.9712	0.99971	21788	0	0.79019	0.02889	0.072583	0.963366	1629	3	0.79019
Klhl5	3	0.9711	0.9712	0.99971	21787	0	1.1406	0.028898	0.072599	0.963366	1630	3	1.1406
Tat	3	0.85828	0.8583	0.99971	19273	0	1.752	0.0289	0.072602	0.963366	1631	2	1.752
Ets2	3	0.9308	0.93094	0.99971	20884	0	1.6959	0.028945	0.072706	0.963366	1632	2	1.6959
NonTargetingControlGuideForMouse_0942	1	0.92723	0.92746	0.99971	20803	0	1.9333	0.072772	0.072745	0.963366	3118	1	1.9333
Plekhd1	3	0.97102	0.97112	0.99971	21786	0	0.83682	0.028978	0.072783	0.963366	1633	3	0.83682
Cln3	3	0.47807	0.52419	0.963417	11876	1	0.48233	0.028984	0.072801	0.963366	1634	1	0.48233
Atp5c1	3	0.97098	0.97108	0.99971	21785	0	0.77536	0.029018	0.072885	0.963366	1635	3	0.77536
Zfp57	3	0.93277	0.93291	0.99971	20922	0	1.5732	0.02907	0.073009	0.963366	1637	2	1.5732
Slc39a6	3	0.40254	0.4762	0.963417	10706	1	1.701	0.029091	0.07306	0.963366	1638	2	1.701
Slco1a4	3	0.9427	0.94293	0.99971	21142	0	1.701	0.029091	0.07306	0.963366	1639	2	1.701
Ptpn18	3	0.97091	0.97101	0.99971	21783	0	0.87638	0.029094	0.073067	0.963366	1640	3	0.87638
Msl2	3	0.85551	0.85557	0.99971	19213	0	1.7417	0.029129	0.073148	0.963366	1641	2	1.7417
Ssna1	3	0.35673	0.4489	0.963417	10002	1	-0.15253	0.029162	0.073224	0.963366	1642	1	-0.15253
Dennd1c	3	0.88466	0.88486	0.99971	19858	0	1.7028	0.029162	0.073224	0.963366	1643	2	1.7028
NonTargetingControlGuideForMouse_0622	1	0.92671	0.92695	0.99971	20789	0	2.0489	0.073288	0.073239	0.963366	3131	1	2.0489
NonTargetingControlGuideForMouse_0184	1	0.92671	0.92695	0.99971	20790	0	2.0489	0.073288	0.073239	0.963366	3130	1	2.0489
Frem2	3	0.051903	0.11478	0.936231	2539	1	0.65231	0.029251	0.07343	0.963366	1645	2	0.65231
Fgf12	3	0.97074	0.97086	0.99971	21782	0	1.6996	0.029258	0.073449	0.963366	1646	3	1.6996
Fzd8	3	0.045987	0.10641	0.936231	2340	1	-0.41451	0.029296	0.073534	0.963366	1647	1	-0.41451
Galr3	3	0.97066	0.97077	0.99971	21781	0	0.7312	0.029342	0.073645	0.963366	1649	3	0.7312
mmu-mir-301b	4	0.077722	0.17367	0.936231	3365	2	-0.8427	0.02814	0.073698	0.963366	1593	2	-0.8427
mmu-mir-668	4	0.48428	0.59711	0.963417	12007	1	0.89206	0.028147	0.073713	0.963366	1594	2	0.89206
Abcc5	3	0.29429	0.41356	0.963417	9186	1	-0.92942	0.029407	0.073786	0.963366	1653	1	-0.92942
Zc3h4	3	0.57361	0.5922	0.963417	13319	1	-0.6234	0.029407	0.073786	0.963366	1652	1	-0.6234
C87977	3	0.6716	0.67331	0.963417	15517	1	1.5184	0.029407	0.073786	0.963366	1651	2	1.5184
Foxe1	3	0.7142	0.71405	0.998696	16005	1	0.13876	0.029407	0.073786	0.963366	1650	1	0.13876
Thrsp	3	0.97056	0.97068	0.99971	21778	0	1.164	0.029439	0.073853	0.963366	1654	3	1.164
Sh3rf2	3	0.97056	0.97068	0.99971	21779	0	1.252	0.029439	0.073853	0.963366	1655	3	1.252
Igf2bp2	3	0.86958	0.86968	0.99971	19529	0	1.7293	0.029467	0.073915	0.963366	1656	2	1.7293
Ltb4r1	3	0.93153	0.93165	0.99971	20899	0	1.7166	0.029559	0.074125	0.963366	1658	2	1.7166
Ubc	3	0.97042	0.97054	0.99971	21776	0	0.84688	0.029578	0.074166	0.963366	1659	3	0.84688
Tnfsf12Tnfsf13	3	0.97036	0.97048	0.99971	21775	0	1.0003	0.029641	0.074309	0.963366	1660	3	1.0003
Cenpo	3	0.37307	0.45855	0.963417	10304	1	1.6078	0.029664	0.074358	0.963366	1661	2	1.6078
Akap11	3	0.93576	0.93594	0.99971	20989	0	1.6693	0.029706	0.074458	0.963366	1662	2	1.6693
mmu-mir-344e	4	0.10921	0.23119	0.936231	4264	2	-0.71368	0.028526	0.074519	0.963366	1611	1	-0.71368
Psenen	3	0.12548	0.21431	0.936231	4758	1	0.43594	0.029742	0.07455	0.963366	1664	1	0.43594
Oosp2	3	0.15326	0.25078	0.936231	5575	2	-1.3214	0.029742	0.07455	0.963366	1668	1	-1.3214
Trim46	3	0.22882	0.34787	0.936231	7756	2	-0.89997	0.029742	0.07455	0.963366	1666	1	-0.89997
Tor1aip1	3	0.47807	0.52419	0.963417	11877	1	1.0005	0.029742	0.07455	0.963366	1667	2	1.0005
Psmd13	3	0.51396	0.54864	0.963417	12391	1	-0.90971	0.029742	0.07455	0.963366	1669	1	-0.90971
Trappc10	3	0.5526	0.57647	0.963417	13131	1	-0.2441	0.029742	0.07455	0.963366	1670	1	-0.2441
Rufy4	3	0.58596	0.60179	0.963417	13540	1	1.1549	0.029742	0.07455	0.963366	1672	2	1.1549
Fam219b	3	0.75009	0.75012	0.998696	16834	0	1.6936	0.029742	0.07455	0.963366	1663	2	1.6936
4931440L10Rik	3	0.95331	0.95361	0.99971	21370	0	0.67163	0.029742	0.07455	0.963366	1665	2	0.67163
4930451C15Rik	3	0.9652	0.96536	0.99971	21664	0	1.2212	0.029742	0.07455	0.963366	1671	2	1.2212
Cdyl	3	0.97025	0.97036	0.99971	21771	0	1.1968	0.029748	0.07457	0.963366	1675	3	1.1968
Bhlhe23	3	0.97025	0.97036	0.99971	21772	0	1.1601	0.029748	0.07457	0.963366	1676	3	1.1601
Rimbp3	3	0.97025	0.97036	0.99971	21773	0	0.98737	0.029748	0.07457	0.963366	1674	3	0.98737
Calhm2	3	0.97025	0.97036	0.99971	21774	0	1.2663	0.029748	0.07457	0.963366	1673	3	1.2663
Hsf4	3	0.45766	0.51075	0.963417	11514	1	1.6448	0.029778	0.074632	0.963366	1677	2	1.6448
Clec7a	3	0.58192	0.59859	0.963417	13477	1	1.7834	0.029778	0.074632	0.963366	1678	2	1.7834
Pcdhga5	2	0.95849	0.95869	0.99971	21494	0	1.3705	0.041513	0.074779	0.96351	2091	2	1.3705
Ttc3	3	0.47807	0.52419	0.963417	11882	1	1.6708	0.02985	0.074787	0.96351	1680	2	1.6708
Ppdpf	3	0.6716	0.67331	0.963417	14571	1	1.6708	0.02985	0.074787	0.96351	1679	2	1.6708
Zfand2b	3	0.84393	0.84394	0.99971	18959	0	1.6387	0.029875	0.074842	0.96351	1681	2	1.6387
mmu-mir-669d	2	0.95844	0.95864	0.99971	21493	0	1.4886	0.04156	0.074858	0.96351	2092	2	1.4886
Pla2g2d	3	0.97005	0.97018	0.99971	21770	0	1.0217	0.029945	0.074987	0.964203	1682	3	1.0217
Ssbp4	3	0.80274	0.80256	0.999105	18051	0	1.6389	0.029951	0.074997	0.964203	1683	2	1.6389
Phactr2	3	0.22882	0.34787	0.936231	7774	2	-0.89997	0.030009	0.075133	0.965073	1684	1	-0.89997
Prr11	3	0.42049	0.48727	0.963417	10869	1	1.7717	0.030031	0.075185	0.965073	1685	2	1.7717
Coro1a	3	0.3278	0.43233	0.963417	9716	1	-0.34838	0.030054	0.075241	0.965073	1686	1	-0.34838
Zfp341	3	0.96993	0.97006	0.99971	21768	0	0.74206	0.030068	0.07528	0.965073	1688	3	0.74206
Trib2	3	0.96993	0.97006	0.99971	21769	0	0.69724	0.030068	0.07528	0.965073	1687	3	0.69724
NonTargetingControlGuideForMouse_0493	1	0.92451	0.92485	0.99971	20734	0	1.8805	0.075486	0.075421	0.965642	3182	1	1.8805
Hoxb5	3	0.42049	0.48727	0.963417	10948	1	1.5526	0.030143	0.07546	0.965642	1689	2	1.5526
Tprn	3	0.96985	0.96999	0.99971	21767	0	1.0337	0.030147	0.075472	0.965642	1690	3	1.0337
Ank1	3	0.6716	0.67331	0.963417	14594	1	1.7931	0.030188	0.07558	0.965642	1691	2	1.7931
Xpnpep3	3	0.96977	0.96991	0.99971	21764	0	0.93235	0.030227	0.075673	0.965642	1692	3	0.93235
Zfp617	3	0.26275	0.39048	0.963417	8730	2	-0.94824	0.030232	0.075685	0.965642	1693	1	-0.94824
Pak4	3	0.12548	0.21431	0.936231	4752	1	0.39593	0.030276	0.075773	0.965642	1694	1	0.39593
Plekhj1	3	0.9697	0.96984	0.99971	21762	0	0.99613	0.030295	0.075819	0.965642	1696	3	0.99613
Grid1	3	0.9478	0.94802	0.99971	21241	0	1.6805	0.030307	0.075842	0.965642	1697	2	1.6805
Glis1	3	0.86292	0.86293	0.99971	19375	0	1.0217	0.030321	0.075877	0.965642	1698	2	1.0217
mmu-mir-6940	4	0.36612	0.50967	0.963417	10107	2	-0.39731	0.029208	0.075985	0.965642	1644	1	-0.39731
Dok3	3	0.92673	0.92684	0.99971	20791	0	1.7617	0.030379	0.076002	0.965642	1699	2	1.7617
Oas1f	3	0.9654	0.96556	0.99971	21672	0	1.7617	0.030379	0.076002	0.965642	1700	2	1.7617
Pias4	3	0.9696	0.96974	0.99971	21759	0	1.1374	0.030401	0.076049	0.965642	1703	3	1.1374
Zscan29	3	0.9696	0.96974	0.99971	21760	0	0.72639	0.030401	0.076049	0.965642	1702	3	0.72639
Sprr1a	3	0.9696	0.96974	0.99971	21761	0	1.1314	0.030401	0.076049	0.965642	1701	3	1.1314
Olfr1000	3	0.61981	0.6289	0.963417	14092	1	0.45604	0.03041	0.076068	0.965642	1704	1	0.45604
NonTargetingControlGuideForMouse_0239	1	0.9238	0.92412	0.99971	20718	0	1.8887	0.076199	0.076148	0.965642	3206	1	1.8887
Nt5c3	3	0.92715	0.92727	0.99971	20800	0	0.43996	0.030455	0.07617	0.965642	1706	1	0.43996
mmu-mir-7231	4	0.97603	0.97613	0.99971	21896	0	1.3884	0.029308	0.076191	0.965642	1648	3	1.3884
NonTargetingControlGuideForMouse_0761	1	0.92373	0.92406	0.99971	20714	0	1.9931	0.076267	0.076226	0.965642	3208	1	1.9931
Ddah1	3	0.96949	0.96963	0.99971	21758	0	0.6639	0.030512	0.076306	0.965845	1707	3	0.6639
Psmc6	3	0.96946	0.9696	0.99971	21757	0	1.7076	0.030541	0.076368	0.965845	1708	3	1.7076
Vmn1r86	3	0.22882	0.34787	0.936231	7524	2	-0.89997	0.030544	0.076371	0.965845	1709	1	-0.89997
Grm5	3	0.0068296	0.018591	0.924155	389	1	1.6845	0.030562	0.076415	0.965864	1710	2	1.6845
Olfr1105	3	0.04334	0.10271	0.936231	2268	2	-1.7096	0.030588	0.076476	0.966084	1711	1	-1.7096
Osbpl5	3	0.58104	0.59792	0.963417	13465	1	1.6276	0.030673	0.076673	0.967873	1712	2	1.6276
Erbb3	3	0.9693	0.96946	0.99971	21755	0	0.70811	0.030699	0.076746	0.967873	1714	3	0.70811
Ntm	3	0.9693	0.96946	0.99971	21756	0	1.0729	0.030699	0.076746	0.967873	1713	3	1.0729
Srebf2	3	0.89268	0.89282	0.99971	20040	0	0.82202	0.030722	0.076802	0.967926	1715	2	0.82202
Slc33a1	3	0.34905	0.44441	0.963417	9878	1	1.6893	0.030737	0.076837	0.967926	1716	2	1.6893
Rnf126	3	0.79185	0.79174	0.998696	17789	0	1.6178	0.030762	0.076889	0.968044	1717	2	1.6178
Extl2	3	0.21696	0.33297	0.936231	7143	1	1.5854	0.030797	0.076967	0.968106	1718	2	1.5854
Plg	3	0.9692	0.96934	0.99971	21753	0	1.0946	0.030804	0.076984	0.968106	1719	3	1.0946
Lrrc17	3	0.1117	0.19592	0.936231	4419	1	1.693	0.030856	0.077109	0.968106	1720	2	1.693
Klhdc8a	3	0.20412	0.31673	0.936231	6988	1	-0.10055	0.030878	0.077152	0.968106	1722	1	-0.10055
Olfr1286	3	0.76893	0.76894	0.998696	17237	0	-0.6757	0.030878	0.077152	0.968106	1723	1	-0.6757
Ankrd16	3	0.96137	0.96161	0.99971	21561	0	0.86011	0.030878	0.077152	0.968106	1721	2	0.86011
Shf	3	0.7124	0.71228	0.998696	15959	1	1.7388	0.030938	0.07729	0.968803	1724	2	1.7388
Mroh2b	3	0.53685	0.56501	0.963417	12759	1	-0.34536	0.030989	0.077409	0.968803	1725	1	-0.34536
Apip	3	0.96899	0.96914	0.99971	21748	0	0.9374	0.03101	0.077456	0.968803	1726	3	0.9374
Olfr525	3	0.96899	0.96914	0.99971	21749	0	0.88111	0.03101	0.077456	0.968803	1728	3	0.88111
C130074G19Rik	3	0.96899	0.96914	0.99971	21750	0	1.0447	0.03101	0.077456	0.968803	1727	3	1.0447
Tbl1x	3	0.96704	0.96719	0.99971	21708	0	1.6273	0.031028	0.077498	0.968803	1729	2	1.6273
Cct2	3	0.74734	0.74735	0.998696	16772	0	1.4052	0.031034	0.077509	0.968803	1730	2	1.4052
Pex11g	3	0.89486	0.89504	0.99971	20087	0	1.4734	0.031078	0.077609	0.969196	1731	2	1.4734
Gm2382	3	0.47807	0.52419	0.963417	11824	1	1.6973	0.031101	0.077659	0.969196	1732	2	1.6973
Hoxd12	3	0.94864	0.94886	0.99971	21259	0	0.71062	0.031123	0.077711	0.969196	1733	2	0.71062
Erbb2ip	3	0.96888	0.96903	0.99971	21747	0	0.79892	0.031125	0.077713	0.969196	1734	3	0.79892
Serpina1b	3	0.27191	0.4015	0.963417	8871	1	0.12845	0.031167	0.077816	0.969943	1735	1	0.12845
Map2k7	3	0.96875	0.9689	0.99971	21745	0	1.0217	0.031253	0.078011	0.970155	1736	3	1.0217
Dcaf12	3	0.87501	0.8752	0.99971	19644	0	1.0689	0.031345	0.078223	0.970155	1737	2	1.0689
Coq6	3	0.77995	0.77986	0.998696	17523	0	1.7301	0.031346	0.078225	0.970155	1738	2	1.7301
Ifit2	3	0.87582	0.876	0.99971	19663	0	1.7301	0.031346	0.078225	0.970155	1740	2	1.7301
Itfg2	3	0.92319	0.9233	0.99971	20708	0	1.7301	0.031346	0.078225	0.970155	1739	2	1.7301
Snhg11	3	0.93964	0.93984	0.99971	21066	0	1.6992	0.031346	0.078225	0.970155	1741	2	1.6992
Nufip1	3	0.96862	0.96877	0.99971	21743	0	1.2477	0.031375	0.078289	0.970155	1742	3	1.2477
NonTargetingControlGuideForMouse_0273	1	0.9217	0.92204	0.99971	20680	0	1.8151	0.078299	0.078291	0.970155	3283	1	1.8151
Rapsn	3	0.91922	0.91932	0.99971	20617	0	1.1957	0.03139	0.078316	0.970155	1743	2	1.1957
Gabra4	3	0.96858	0.96872	0.99971	21740	0	0.67291	0.031423	0.078383	0.970155	1746	3	0.67291
Moxd2	3	0.96858	0.96872	0.99971	21741	0	0.67189	0.031423	0.078383	0.970155	1744	3	0.67189
Cfhr1	3	0.96858	0.96872	0.99971	21742	0	1.0389	0.031423	0.078383	0.970155	1745	3	1.0389
Net1	3	0.13499	0.22686	0.936231	5008	1	1.4874	0.031457	0.078457	0.970155	1747	2	1.4874
NonTargetingControlGuideForMouse_0644	1	0.92147	0.92179	0.99971	20671	0	1.9272	0.078534	0.07851	0.970155	3288	1	1.9272
Zfp318	3	0.066532	0.13494	0.936231	2997	2	-1.5619	0.031524	0.078608	0.970155	1749	1	-1.5619
mmu-mir-872	4	0.87927	0.8793	0.99971	19730	0	-0.11693	0.030453	0.078615	0.970155	1705	1	-0.11693
4930538K18Rik	3	0.40153	0.47559	0.963417	10692	1	0.31421	0.03159	0.078778	0.970155	1751	1	0.31421
Herc2	3	0.92763	0.92776	0.99971	20810	0	0.55705	0.03159	0.078778	0.970155	1750	1	0.55705
Tmem38b	3	0.37307	0.45855	0.963417	10173	1	1.7229	0.031666	0.078935	0.970155	1752	2	1.7229
Pkn2	3	0.95432	0.95459	0.99971	21394	0	1.4311	0.031702	0.079029	0.970155	1753	2	1.4311
Rpl7a	3	0.96826	0.96839	0.99971	21736	0	0.86158	0.031743	0.079117	0.970155	1756	3	0.86158
Bex2	3	0.96826	0.96839	0.99971	21737	0	0.98737	0.031743	0.079117	0.970155	1757	3	0.98737
Cd86	3	0.29429	0.41356	0.963417	9156	1	0.4279	0.031746	0.079125	0.970155	1758	1	0.4279
Slc35a1	3	0.6716	0.67331	0.963417	14841	1	1.6401	0.031753	0.079137	0.970155	1759	2	1.6401
Olfr311	3	0.96822	0.96835	0.99971	21735	0	0.78826	0.031784	0.079204	0.970155	1760	3	0.78826
Fam50b	3	0.27928	0.40546	0.963417	8962	1	1.5141	0.031791	0.079219	0.970155	1761	2	1.5141
Baiap3	3	0.96821	0.96834	0.99971	21734	0	0.98201	0.031793	0.079222	0.970155	1762	3	0.98201
Gdf9	3	0.96818	0.96832	0.99971	21733	0	0.67399	0.031816	0.07928	0.970155	1763	3	0.67399
Olfr299	3	0.96817	0.96831	0.99971	21731	0	0.66978	0.031828	0.07931	0.970155	1765	3	0.66978
Zfp324	3	0.96817	0.96831	0.99971	21732	0	1.3885	0.031828	0.07931	0.970155	1764	3	1.3885
Gm6614	3	0.87424	0.87443	0.99971	19626	0	-0.0033654	0.031835	0.079324	0.970155	1766	1	-0.0033654
Hyls1	3	0.29429	0.41356	0.963417	9143	1	0.27577	0.03188	0.079422	0.970155	1767	1	0.27577
Scgb2b27	3	0.18169	0.28789	0.936231	6435	1	1.7147	0.031918	0.079512	0.970155	1768	2	1.7147
NonTargetingControlGuideForMouse_0213	1	0.92049	0.92086	0.99971	20646	0	1.9007	0.079512	0.079515	0.970155	3311	1	1.9007
Tnks2	3	0.21493	0.33042	0.936231	7113	1	0.96525	0.031924	0.079527	0.970155	1769	2	0.96525
Arhgap25	3	0.73801	0.738	0.998696	16577	0	1.6589	0.03197	0.079647	0.970155	1771	2	1.6589
NonTargetingControlGuideForMouse_0269	1	0.92032	0.92069	0.99971	20643	0	1.9761	0.079678	0.079666	0.970155	3316	1	1.9761
Mfsd9	3	0.5225	0.55472	0.963417	12536	1	1.6596	0.032005	0.079718	0.970155	1772	2	1.6596
Elp4	3	0.18169	0.28789	0.936231	6362	1	1.6404	0.032031	0.079788	0.970155	1773	2	1.6404
Pdzd4	3	0.30596	0.42006	0.963417	9298	1	0.85396	0.032035	0.079796	0.970155	1775	2	0.85396
Thnsl1	3	0.45192	0.50703	0.963417	11439	1	-0.94445	0.032035	0.079796	0.970155	1774	1	-0.94445
Angpt1	3	0.46064	0.51263	0.963417	11564	1	1.7719	0.032122	0.079998	0.970155	1778	2	1.7719
Suds3	3	0.59781	0.61118	0.963417	13709	1	1.7719	0.032122	0.079998	0.970155	1776	2	1.7719
Mrpl3	3	0.6716	0.67331	0.963417	15392	1	1.7719	0.032122	0.079998	0.970155	1777	2	1.7719
Samm50	3	0.77751	0.77746	0.998696	17461	0	1.7719	0.032122	0.079998	0.970155	1779	2	1.7719
Mall	3	0.84856	0.84858	0.99971	19069	0	1.7274	0.032122	0.079998	0.970155	1780	2	1.7274
Mcc	3	0.96788	0.968	0.99971	21730	0	1.4493	0.032123	0.079999	0.970155	1781	3	1.4493
Arel1	3	0.96786	0.96798	0.99971	21729	0	1.2993	0.032142	0.080041	0.970155	1782	3	1.2993
Zfp7	3	0.96784	0.96797	0.99971	21728	0	0.69286	0.032155	0.080069	0.970155	1784	3	0.69286
Pin1rt1	3	0.070935	0.14096	0.936231	3102	1	-0.13938	0.032191	0.080158	0.970155	1785	1	-0.13938
Iqgap2	3	0.96779	0.96792	0.99971	21727	0	0.68571	0.032213	0.080208	0.970155	1786	3	0.68571
Tmco5b	3	0.96778	0.96791	0.99971	21726	0	1.5865	0.03222	0.080224	0.970155	1787	3	1.5865
Olfr381	3	0.43536	0.4965	0.963417	11192	1	1.5064	0.032236	0.080259	0.970155	1788	2	1.5064
Kri1	3	0.96774	0.96787	0.99971	21725	0	0.75753	0.032259	0.080309	0.970155	1789	3	0.75753
Olfr463	3	0.57841	0.5959	0.963417	13407	1	0.5095	0.03228	0.080363	0.970155	1790	1	0.5095
Ankrd6	3	0.96768	0.96781	0.99971	21723	0	1.1389	0.032317	0.080435	0.970155	1791	3	1.1389
NonTargetingControlGuideForMouse_0244	1	0.91948	0.91988	0.99971	20623	0	1.981	0.08052	0.080507	0.970155	3334	1	1.981
Mrgpra2b	2	0.62199	0.62196	0.963417	14134	0	1.0382	0.044892	0.080521	0.970155	2207	1	1.0382
Eppin	3	0.90393	0.90404	0.99971	20269	0	1.5337	0.032393	0.080606	0.970155	1792	2	1.5337
Cd200r3	3	0.96754	0.96767	0.99971	21721	0	1.0942	0.032457	0.080752	0.970155	1794	3	1.0942
Rfxap	3	0.96754	0.96767	0.99971	21722	0	1.2612	0.032457	0.080752	0.970155	1793	3	1.2612
Prl8a8	3	0.96528	0.96544	0.99971	21669	0	1.5912	0.032463	0.080764	0.970155	1795	2	1.5912
Slc7a14	3	0.60302	0.61532	0.963417	13792	1	0.78668	0.03248	0.0808	0.970155	1796	2	0.78668
Gltpd1	3	0.6716	0.67331	0.963417	15440	1	0.14106	0.03248	0.0808	0.970155	1797	1	0.14106
Sv2a	3	0.96751	0.96764	0.99971	21720	0	1.5141	0.032495	0.080835	0.970155	1798	3	1.5141
mmu-mir-434	4	0.26245	0.40069	0.963417	8713	2	-0.22197	0.031519	0.080845	0.970155	1748	1	-0.22197
Psme3	3	0.96747	0.9676	0.99971	21719	0	1.1945	0.032529	0.080914	0.970155	1799	3	1.1945
Hic2	3	0.18147	0.28762	0.936231	6338	2	-1.0497	0.032547	0.080955	0.970155	1800	1	-1.0497
Tmem86a	3	0.96744	0.96756	0.99971	21716	0	1.2066	0.032564	0.080995	0.970155	1801	3	1.2066
Zfp334	3	0.96744	0.96756	0.99971	21717	0	1.5364	0.032564	0.080995	0.970155	1802	3	1.5364
NonTargetingControlGuideForMouse_0225	1	0.91895	0.91936	0.99971	20611	0	1.9296	0.08105	0.081004	0.970155	3352	1	1.9296
NonTargetingControlGuideForMouse_0782	1	0.91895	0.91936	0.99971	20612	0	1.9296	0.08105	0.081004	0.970155	3351	1	1.9296
Gm364	3	0.81266	0.81249	0.999105	18266	0	1.6658	0.032577	0.081024	0.970155	1804	2	1.6658
Tshb	3	0.42049	0.48727	0.963417	11071	1	0.38217	0.032592	0.08105	0.970155	1805	1	0.38217
Khdc1b	3	0.056336	0.12097	0.936231	2637	2	-2.4142	0.032681	0.081245	0.970155	1808	1	-2.4142
Asgr2	3	0.85955	0.85959	0.99971	19301	0	0.32898	0.032681	0.081245	0.970155	1807	1	0.32898
Krr1	3	0.94864	0.94886	0.99971	21261	0	0.97225	0.032681	0.081245	0.970155	1806	2	0.97225
Fabp3	3	0.53434	0.56315	0.963417	12718	1	1.7556	0.032779	0.081416	0.970155	1811	2	1.7556
Plekha4	3	0.17942	0.28493	0.936231	6310	2	-1.2537	0.032814	0.081468	0.970155	1812	1	-1.2537
NonTargetingControlGuideForMouse_0241	1	0.91847	0.91888	0.99971	20595	0	1.9328	0.081528	0.081494	0.970155	3370	1	1.9328
Efna2	3	0.099117	0.17907	0.936231	4007	2	-1.8472	0.032881	0.08158	0.970155	1814	1	-1.8472
Nuak2	3	0.75107	0.75107	0.998696	16859	0	0.2943	0.032881	0.08158	0.970155	1813	1	0.2943
Lhfpl1	3	0.83954	0.83952	0.99971	18862	0	0.077512	0.032948	0.081667	0.970155	1817	1	0.077512
mmu-mir-8095	4	0.4447	0.57909	0.963417	11331	1	1.1364	0.031963	0.08174	0.970155	1770	2	1.1364
Olfr481	3	0.20412	0.31673	0.936231	6889	1	1.5715	0.033	0.081745	0.970155	1818	2	1.5715
Selt	3	0.92519	0.92531	0.99971	20755	0	0.83682	0.033014	0.081762	0.970155	1819	2	0.83682
Hamp2	3	0.80628	0.80613	0.999105	18128	0	1.642	0.033101	0.081902	0.970155	1820	2	1.642
NonTargetingControlGuideForMouse_0662	1	0.91805	0.91845	0.99971	20593	0	1.9081	0.081952	0.081902	0.970155	3384	1	1.9081
3830403N18Rik	3	0.39518	0.47175	0.963417	10610	1	1.6253	0.033115	0.081919	0.970155	1821	2	1.6253
Ccdc169	3	0.17942	0.28493	0.936231	6298	2	-1.2537	0.033125	0.081941	0.970155	1822	1	-1.2537
mmu-mir-7094-2	3	0.95635	0.95661	0.99971	21437	0	1.6716	0.033163	0.08199	0.970155	1823	2	1.6716
Trim30b	3	0.40735	0.47915	0.963417	10777	1	0.44037	0.03317	0.082002	0.970155	1824	1	0.44037
Spire1	3	0.6716	0.67331	0.963417	14923	1	0.25845	0.033214	0.082062	0.970155	1825	1	0.25845
Hoxc9	3	0.91506	0.91512	0.99971	20531	0	1.6422	0.033225	0.082076	0.970155	1826	2	1.6422
Taar5	3	0.35188	0.44608	0.963417	9926	1	1.6126	0.033265	0.082127	0.970155	1828	2	1.6126
mmu-mir-7024	4	0.98511	0.98511	0.99971	22122	0	1.1224	0.032154	0.082154	0.970155	1783	3	1.1224
5031439G07Rik	3	0.010718	0.028658	0.924155	639	1	-0.11379	0.033326	0.082208	0.970155	1831	1	-0.11379
Col8a1	3	0.12899	0.21894	0.936231	4880	2	-1.5912	0.033326	0.082208	0.970155	1830	1	-1.5912
Gdpgp1	3	0.92661	0.92673	0.99971	20786	0	1.7167	0.033326	0.082208	0.970155	1829	2	1.7167
Zfp580	3	0.84293	0.84293	0.99971	18942	0	1.7117	0.033358	0.082252	0.970155	1832	2	1.7117
Gja1	3	0.44609	0.50327	0.963417	11346	1	1.2063	0.033437	0.082363	0.970155	1833	2	1.2063
Agbl1	3	0.82729	0.82716	0.999496	18596	0	1.3639	0.033481	0.082434	0.970155	1834	2	1.3639
Nars2	3	0.70717	0.70711	0.998696	15849	1	1.4097	0.033526	0.082498	0.970155	1836	2	1.4097
Gm4894	3	0.58596	0.60179	0.963417	13514	1	1.6762	0.03358	0.082575	0.970155	1837	2	1.6762
Ahnak	3	0.14121	0.23509	0.936231	5343	2	-0.89997	0.033703	0.082746	0.970155	1839	1	-0.89997
Nlk	3	0.26105	0.38833	0.963417	8508	1	0.42585	0.033703	0.082746	0.970155	1841	1	0.42585
Krtap6-5	3	0.6716	0.67331	0.963417	14837	1	-0.59221	0.033703	0.082746	0.970155	1840	1	-0.59221
Snrpd2	3	0.8626	0.8626	0.99971	19365	0	1.0796	0.033703	0.082746	0.970155	1838	2	1.0796
Cpeb2	3	0.91721	0.9173	0.99971	20576	0	1.7325	0.033767	0.082839	0.970155	1842	2	1.7325
Defa17	2	0.95371	0.9539	0.99971	21379	0	1.0451	0.046292	0.082866	0.970155	2261	2	1.0451
Slc22a27	3	0.63505	0.64156	0.963417	14388	1	0.69444	0.033837	0.082951	0.970155	1843	2	0.69444
Pp2d1	3	0.86848	0.86858	0.99971	19501	0	1.68	0.033848	0.082964	0.970155	1844	2	1.68
Grwd1	3	0.95759	0.95784	0.99971	21469	0	1.68	0.033848	0.082964	0.970155	1845	2	1.68
Vmn2r80	3	0.35948	0.45049	0.963417	10032	1	1.592	0.033879	0.083012	0.970155	1846	2	1.592
Olfr801	3	0.60168	0.61426	0.963417	13779	1	-0.14006	0.033926	0.083075	0.970155	1847	1	-0.14006
Zfp846	3	0.51474	0.54922	0.963417	12403	1	1.5773	0.033959	0.083131	0.970155	1848	2	1.5773
Pdxdc1	3	0.14769	0.24354	0.936231	5400	1	0.045595	0.03397	0.083147	0.970155	1849	1	0.045595
Cry1	3	0.73064	0.73058	0.998696	16403	0	1.6845	0.034013	0.083208	0.970155	1853	2	1.6845
Ccl6	3	0.90086	0.90104	0.99971	20208	0	1.6845	0.034013	0.083208	0.970155	1852	2	1.6845
Mageb3	3	0.96379	0.96398	0.99971	21629	0	1.6845	0.034013	0.083208	0.970155	1851	2	1.6845
NonTargetingControlGuideForMouse_0595	1	0.91667	0.91705	0.99971	20565	0	1.9028	0.083332	0.083252	0.970155	3424	1	1.9028
Ntn3	3	0.49774	0.53745	0.963417	12142	1	1.1672	0.034081	0.083308	0.970155	1854	2	1.1672
Tnrc6c	3	0.39958	0.47439	0.963417	10662	1	1.7239	0.034085	0.083312	0.970155	1856	2	1.7239
Plxnc1	3	0.82338	0.82334	0.999437	18523	0	1.7239	0.034085	0.083312	0.970155	1855	2	1.7239
mmu-mir-344f	4	0.22366	0.35973	0.962392	7198	2	-0.3972	0.032732	0.083387	0.970155	1810	2	-0.3972
Olfr1303	3	0.07375	0.14477	0.936231	3257	2	-2.1584	0.034148	0.083394	0.970155	1859	1	-2.1584
Bpifa1	3	0.42049	0.48727	0.963417	10911	1	1.6871	0.034161	0.08342	0.970155	1860	2	1.6871
Hist1h2bk	1	0.91646	0.91683	0.99971	20561	0	1.8854	0.083544	0.083449	0.970155	3434	1	1.8854
NonTargetingControlGuideForMouse_0999	1	0.91646	0.91683	0.99971	20562	0	1.8854	0.083544	0.083449	0.970155	3433	1	1.8854
Mtmr7	3	0.91852	0.91861	0.99971	20601	0	1.2194	0.034259	0.083555	0.970155	1862	2	1.2194
Rspo2	3	0.72292	0.72283	0.998696	16223	0	-0.099966	0.034348	0.083674	0.970155	1863	1	-0.099966
Mbd3l2	3	0.19593	0.30619	0.936231	6823	1	1.7167	0.034358	0.083691	0.970155	1864	2	1.7167
Prps1l1	3	0.066532	0.13494	0.936231	2944	2	-1.6452	0.034415	0.083774	0.970155	1866	1	-1.6452
mmu-mir-7004	4	0.36612	0.50967	0.963417	10120	2	0.53523	0.032936	0.083802	0.970155	1816	2	0.53523
Mtcp1	3	0.92817	0.92834	0.99971	20826	0	1.6437	0.034439	0.083812	0.970155	1867	2	1.6437
Osbp2	3	0.18169	0.28789	0.936231	6428	2	-0.89997	0.034459	0.08384	0.970155	1869	1	-0.89997
Glrx5	3	0.13325	0.22463	0.936231	4975	1	1.6238	0.034502	0.083902	0.970155	1871	2	1.6238
Espl1	3	0.87357	0.87374	0.99971	19618	0	1.2458	0.034526	0.083943	0.970155	1872	2	1.2458
Cdo1	3	0.72774	0.72766	0.998696	16341	0	1.7106	0.034552	0.08398	0.970155	1873	2	1.7106
Col15a1	3	0.26693	0.39566	0.963417	8796	2	-1.0153	0.034592	0.084035	0.970155	1875	1	-1.0153
Rock2	3	0.086331	0.16187	0.936231	3642	1	0.83053	0.034637	0.084094	0.970155	1876	2	0.83053
Gpsm1	3	0.1494	0.24577	0.936231	5461	1	1.6967	0.034669	0.084138	0.970155	1879	2	1.6967
Anapc7	3	0.58939	0.60449	0.963417	13581	1	1.6967	0.034669	0.084138	0.970155	1878	2	1.6967
Olfr114	3	0.5526	0.57647	0.963417	13063	1	-0.39824	0.034726	0.084213	0.970155	1881	1	-0.39824
Smap2	3	0.6716	0.67331	0.963417	15712	1	0.3682	0.034726	0.084213	0.970155	1880	1	0.3682
Agfg2	3	0.90282	0.90295	0.99971	20248	0	1.7053	0.034782	0.084295	0.970155	1882	2	1.7053
1110004E09Rik	3	0.72934	0.72929	0.998696	16377	0	1.7007	0.034891	0.084457	0.970155	1883	2	1.7007
Arl6ip6	3	0.80943	0.80928	0.999105	18197	0	1.7007	0.034891	0.084457	0.970155	1884	2	1.7007
Trappc12	3	0.96067	0.96092	0.99971	21542	0	1.7007	0.034891	0.084457	0.970155	1885	2	1.7007
mmu-mir-5046	4	0.0076596	0.026127	0.924155	442	3	-2.9438	0.033264	0.084483	0.970155	1827	1	-2.9438
Hn1	3	0.72384	0.72373	0.998696	16254	0	-0.29002	0.034925	0.084508	0.970155	1886	1	-0.29002
Ceacam18	3	0.85703	0.85703	0.99971	19246	0	0.78088	0.034925	0.084508	0.970155	1887	2	0.78088
Plscr3	3	0.62532	0.63342	0.963417	14202	1	0.11175	0.035059	0.084694	0.970155	1889	1	0.11175
Chic2	3	0.015475	0.040506	0.924155	904	1	1.6444	0.035068	0.084711	0.970155	1890	2	1.6444
Golt1b	3	0.75074	0.75074	0.998696	16848	0	1.6233	0.03509	0.084737	0.970155	1891	2	1.6233
Fbxo28	3	0.12548	0.21431	0.936231	4754	1	0.54301	0.035236	0.084955	0.970155	1892	1	0.54301
Acss1	3	0.82198	0.82192	0.999286	18479	0	1.0938	0.035236	0.084955	0.970155	1893	2	1.0938
Tcp11l1	3	0.85129	0.8513	0.99971	19125	0	1.6082	0.035245	0.08497	0.970155	1894	2	1.6082
mmu-mir-6927	4	0.86393	0.86389	0.99971	19401	0	1.2843	0.033501	0.085	0.970155	1835	3	1.2843
Syna	3	0.37307	0.45855	0.963417	10305	1	0.34096	0.035303	0.085059	0.970155	1896	1	0.34096
Cyp2c37	3	0.93488	0.93506	0.99971	20973	0	1.5036	0.035413	0.085205	0.970155	1898	2	1.5036
Sprr2i	3	0.40341	0.47673	0.963417	10718	1	-0.054795	0.035436	0.085241	0.970155	1899	1	-0.054795
Prodh2	3	0.78145	0.78134	0.998696	17554	0	1.5959	0.035441	0.085246	0.970155	1900	2	1.5959
Gpr45	3	0.3278	0.43233	0.963417	9590	1	1.5649	0.035468	0.085291	0.970155	1902	2	1.5649
Olr1	3	0.56741	0.58751	0.963417	13227	1	1.6455	0.0355	0.085335	0.970155	1903	2	1.6455
Trim63	3	0.6716	0.67331	0.963417	14769	1	1.6063	0.035669	0.085585	0.970155	1904	2	1.6063
Nucb1	3	0.18119	0.28726	0.936231	6334	2	-1.0433	0.03568	0.085599	0.970155	1909	1	-1.0433
Gpld1	3	0.45834	0.51117	0.963417	11527	1	-0.3249	0.03568	0.085599	0.970155	1907	1	-0.3249
Igfbp7	3	0.5526	0.57647	0.963417	13089	1	0.42806	0.03568	0.085599	0.970155	1905	1	0.42806
Sox11	3	0.5691	0.58879	0.963417	13252	1	1.2277	0.03568	0.085599	0.970155	1910	2	1.2277
Coro1b	3	0.61892	0.62818	0.963417	14077	1	-0.77606	0.03568	0.085599	0.970155	1908	1	-0.77606
Gm16515	3	0.91053	0.91064	0.99971	20427	0	0.17273	0.03568	0.085599	0.970155	1911	1	0.17273
Hoxa6	3	0.96346	0.96366	0.99971	21616	0	0.69286	0.03568	0.085599	0.970155	1906	2	0.69286
NonTargetingControlGuideForMouse_0413	1	0.91422	0.91459	0.99971	20510	0	1.8504	0.085781	0.085682	0.970155	3497	1	1.8504
Pmepa1	3	0.57841	0.5959	0.963417	13399	1	1.6464	0.035774	0.085714	0.970155	1913	2	1.6464
Acly	3	0.6716	0.67331	0.963417	15310	1	1.6464	0.035774	0.085714	0.970155	1912	2	1.6464
mmu-mir-7008	4	0.80722	0.80733	0.999105	18147	1	1.4295	0.033976	0.085993	0.970155	1850	3	1.4295
Eci1	3	0.27316	0.40217	0.963417	8887	1	1.7076	0.035967	0.085998	0.970155	1915	2	1.7076
Orc2	3	0.59959	0.6126	0.963417	13737	1	1.7076	0.035967	0.085998	0.970155	1917	2	1.7076
Ugdh	3	0.91102	0.91113	0.99971	20438	0	1.7076	0.035967	0.085998	0.970155	1916	2	1.7076
Dpf1	3	0.96236	0.96258	0.99971	21584	0	1.7076	0.035967	0.085998	0.970155	1918	2	1.7076
Nfkbie	3	0.1399	0.23338	0.936231	5101	2	-1.45	0.036013	0.086062	0.970155	1919	1	-1.45
Alx3	3	0.6716	0.67331	0.963417	15479	1	0.19312	0.036058	0.086121	0.970155	1920	1	0.19312
NonTargetingControlGuideForMouse_0116	1	0.91371	0.91406	0.99971	20498	0	1.6976	0.086288	0.086203	0.970155	3514	1	1.6976
Qsox2	3	0.9144	0.91448	0.99971	20518	0	1.5838	0.036141	0.086243	0.970155	1922	2	1.5838
mmu-mir-6343	4	0.71782	0.73215	0.998696	16097	1	1.1329	0.034093	0.086244	0.970155	1857	3	1.1329
Ly6c2	3	0.076014	0.14785	0.936231	3337	1	1.5333	0.03616	0.086271	0.970155	1923	2	1.5333
Vmn2r14	3	0.14121	0.23509	0.936231	5284	1	-0.7129	0.036213	0.086352	0.970155	1926	1	-0.7129
Olfr1046	3	0.19357	0.3032	0.936231	6734	1	0.51021	0.036213	0.086352	0.970155	1924	1	0.51021
Ddx5	3	0.3278	0.43233	0.963417	9699	1	0.59438	0.036213	0.086352	0.970155	1925	1	0.59438
Pdss2	3	0.90824	0.90834	0.99971	20376	0	0.58107	0.036346	0.08654	0.970155	1927	1	0.58107
mmu-mir-1197	4	0.92394	0.92393	0.99971	20719	0	1.0693	0.034244	0.086568	0.970155	1861	3	1.0693
Irx6	3	0.14685	0.24247	0.936231	5376	1	1.6475	0.036404	0.086626	0.970155	1928	2	1.6475
Trmt13	3	0.27604	0.40372	0.963417	8926	1	1.6475	0.036404	0.086626	0.970155	1929	2	1.6475
Gp6	3	0.6716	0.67331	0.963417	15071	1	1.6475	0.036404	0.086626	0.970155	1931	2	1.6475
[truncated: 20,487 more rows]

## Sheet: rep2_Input1_input2_output.count
sgRNA	Gene	output	input2	input1
MGLibA_25620	Igsf1	12	83	86
MGLibA_12206	Cst13	0	376	334
MGLibA_52509	Taar9	0	111	115
MGLibA_43169	Prss1	194	246	226
MGLibA_15972	Elmo1	7	45	102
MGLibA_42773	Prkd3	0	44	397
MGLibA_63430	mmu-mir-6961	16	111	149
MGLibA_06150	B3gnt2	0	25	36
MGLibA_46561	Rrp7a	0	21	106
MGLibA_47097	Sbp	198	157	114
MGLibA_09261	Cd8b1	0	198	176
MGLibA_16188	Enoph1	270	216	211
MGLibA_29612	Lrrtm3	29	20	72
MGLibA_43743	Ptpn20	2696	108	146
MGLibA_39005	Osbpl5	1	94	86
MGLibA_08183	Cav2	156	426	426
MGLibA_00307	1700013D24Rik	0	138	111
MGLibA_01510	4932443I19Rik	0	9	0
MGLibA_52259	Syce1	39	106	209
MGLibA_53412	Tesc	0	216	307
MGLibA_23546	H2-M5	0	92	36
MGLibA_45831	Rnf144b	0	102	180
MGLibA_36442	Olfr1382	0	152	182
MGLibA_58858	Vmn2r81	0	60	12
MGLibA_31444	Mlf2	0	96	145
MGLibA_13745	Defa4	328	2476	2853
MGLibA_59304	Wdr3	0	12	0
MGLibA_37894	Olfr620	0	8	0
MGLibA_33326	Nbeal2	66	163	149
MGLibA_28744	Lemd3	102	108	65
MGLibA_04731	Apol8	8	135	71
MGLibA_48650	Ski	19	186	142
MGLibA_42264	Ppp1cb	0	38	39
MGLibA_55230	Tnni3	0	37	0
MGLibA_00425	1700025G04Rik	0	103	98
MGLibA_24399	Hist3h2a	0	56	46
MGLibA_51151	Sprtn	0	25	137
MGLibA_64414	mmu-mir-129-2	8	344	486
MGLibA_23583	H2-T10	57	349	339
MGLibA_21079	Gm2022	0	35	47
MGLibA_36994	Olfr243	207	78	171
MGLibA_31745	Moxd1	0	216	281
MGLibA_14335	Dmgdh	0	55	186
MGLibA_65561	mmu-mir-3102	0	270	296
MGLibA_34239	Nlrp9c	1	115	195
MGLibA_51381	Srsf1	0	54	46
MGLibA_52448	Sytl4	39	73	75
MGLibA_20387	Gm1140	25	428	443
MGLibA_41254	Pla2g4c	29	240	210
MGLibA_38241	Olfr749	0	74	24
MGLibA_12219	Cst8	0	79	95
MGLibA_42365	Ppp1r3e	758	70	39
MGLibA_46324	Rpp30	19	258	357
MGLibA_16811	Exoc5	46	205	279
MGLibA_44501	Rap1a	0	134	182
MGLibA_28525	Lbr	141	156	99
MGLibA_60028	Zbtb16	154	268	343
MGLibA_40729	Phip	0	55	97
MGLibA_10256	Chmp4b	0	21	153
MGLibA_26631	Izumo4	8	154	263
MGLibA_52359	Synm	27	77	182
MGLibA_16909	F13a1	14	151	237
MGLibA_47576	Sec31b	0	15	95
MGLibA_23788	Hbb-bt	0	42	21
MGLibA_65343	mmu-mir-293	0	67	25
MGLibA_15701	Ehbp1l1	41	118	182
MGLibA_63606	mmu-mir-125a	0	16	11
MGLibA_46028	Rnps1	0	234	602
MGLibA_41532	Plk4	0	2	37
MGLibA_08259	Cbx8	5	164	148
MGLibA_49302	Slc35a2	0	93	216
MGLibA_48143	Sfxn1	0	92	23
MGLibA_48803	Slc16a2	36	178	258
MGLibA_35796	Olfr1136	0	32	106
MGLibA_66942	NonTargetingControlGuideForMouse_0537	0	49	22
MGLibA_11063	Cnksr1	21	107	55
MGLibA_00750	2300003K06Rik	0	2	0
MGLibA_66654	NonTargetingControlGuideForMouse_0249	0	99	60
MGLibA_61673	Znrf3	0	84	257
MGLibA_08031	Car8	13	350	280
MGLibA_51223	Sptssb	0	265	368
MGLibA_15807	Eif3a	0	0	12
MGLibA_07535	C330027C09Rik	18	191	229
MGLibA_07746	Cadm3	0	123	87
MGLibA_28784	Lep	0	74	130
MGLibA_17380	Fam195a	202	54	34
MGLibA_66821	NonTargetingControlGuideForMouse_0416	192	278	546
MGLibA_00303	1700012P22Rik	0	71	41
MGLibA_43421	Psmb8	74	249	394
MGLibA_47695	Sema5a	0	169	61
MGLibA_59193	Wbp1	0	188	154
MGLibA_29689	Lst1	14	278	409
MGLibA_15879	Eif4enif1	25	76	35
MGLibA_25455	Ifnb1	4	58	4
MGLibA_39163	Oxa1l	0	64	100
MGLibA_54047	Tlr6	0	59	48
MGLibA_53986	Tldc1	20	161	214
MGLibA_14166	Dido1	0	182	175
MGLibA_17591	Fam53b	1	254	303
MGLibA_56829	Uba3	0	26	54
MGLibA_09636	Cdr1	1	54	97
MGLibA_03760	Aldh1a7	0	19	60
MGLibA_02805	Actg2	39	174	221
MGLibA_13298	Dazap2	8	42	256
MGLibA_21752	Gm5934	0	43	131
MGLibA_26533	Itgbl1	0	57	62
MGLibA_00564	1700101E01Rik	0	154	133
MGLibA_58981	Vps29	0	221	154
MGLibA_15662	Egfl6	807	407	302
MGLibA_51669	Stard4	0	147	190
MGLibA_40037	Pcyt1b	26	137	129
MGLibA_48323	Sh3rf2	0	197	142
MGLibA_25195	Hykk	11	75	63
MGLibA_64287	mmu-mir-7578	0	68	116
MGLibA_13907	Dennd3	1	92	49
MGLibA_67239	NonTargetingControlGuideForMouse_0834	0	452	347
MGLibA_43188	Prss29	161	161	201
MGLibA_00655	1810055G02Rik	0	95	4
MGLibA_61864	mmu-mir-6349	0	11	3
MGLibA_43119	Prrc1	0	45	71
MGLibA_31783	Mplkip	3	33	5
MGLibA_09649	Cds1	2	244	138
MGLibA_30172	Man2c1	102	354	278
MGLibA_51559	St3gal5	0	188	225
MGLibA_42921	Prnd	0	118	207
MGLibA_28187	Krtap27-1	0	129	79
MGLibA_06128	B3galt4	0	39	134
MGLibA_29131	Lmod3	0	33	8
MGLibA_02749	Acsl1	126	116	39
MGLibA_63630	mmu-mir-3082	9	134	263
MGLibA_23133	Gsg2	5	131	122
MGLibA_56176	Tsg101	0	79	120
MGLibA_29129	Lmod2	0	67	42
MGLibA_32047	Mrpl32	0	19	5
MGLibA_02329	Abcb9	18	100	32
MGLibA_24282	Hist1h2bh	0	18	59
MGLibA_36678	Olfr147	9	495	350
MGLibA_46294	Rpl9	0	12	48
MGLibA_01805	9130011E15Rik	0	20	0
MGLibA_64099	mmu-mir-466c-1	196	498	443
MGLibA_25126	Htr4	0	7	2
MGLibA_35083	Numa1	0	0	14
MGLibA_65699	mmu-mir-7240	0	19	235
MGLibA_66805	NonTargetingControlGuideForMouse_0400	0	22	19
MGLibA_58667	Vmn2r22	0	51	129
MGLibA_13690	Decr1	0	18	0
MGLibA_09380	Cdc73	0	91	119
MGLibA_66500	NonTargetingControlGuideForMouse_0095	0	55	34
MGLibA_62345	mmu-mir-7652	13	125	108
MGLibA_23235	Gtf2a1l	0	143	164
MGLibA_07669	Cacna1f	2	89	235
MGLibA_29329	Lrmp	15	247	303
MGLibA_29437	Lrrc30	1	94	298
MGLibA_56179	Tsga10	0	167	45
MGLibA_10046	Cfc1	0	109	110
MGLibA_59466	Wfdc15a	0	22	132
MGLibA_14999	Dtnbp1	0	135	67
MGLibA_38754	Olfr975	0	15	40
MGLibA_17105	Fam120b	58	389	579
MGLibA_01188	4930402F06Rik	0	111	133
MGLibA_59642	Wrn	0	26	21
MGLibA_04898	Arhgap15	7	186	58
MGLibA_62775	mmu-mir-370	0	82	213
MGLibA_48011	Setd2	48	74	72
MGLibA_62018	mmu-mir-7683	0	44	27
MGLibA_21131	Gm20831	1	110	142
MGLibA_51439	Ssh1	2	133	201
MGLibA_05469	Asic1	0	62	109
MGLibA_08010	Car2	0	72	34
MGLibA_17268	Fam169a	16	69	146
MGLibA_06751	Bcorl1	0	86	107
MGLibA_66349	mmu-mir-6383	10	227	407
MGLibA_09151	Cd37	156	221	254
MGLibA_46675	Rtkn	1	197	298
MGLibA_40587	Pglyrp4	14	56	182
MGLibA_37285	Olfr372	11	80	100
MGLibA_14612	Dner	0	24	44
MGLibA_30073	Magee2	0	78	133
MGLibA_52002	Suclg2	38	81	203
MGLibA_13916	Dennd4c	35	158	101
MGLibA_43582	Ptchd4	0	31	63
MGLibA_39125	Otud5	120	209	172
MGLibA_61360	Zfp935	0	108	90
MGLibA_07303	Btbd7	0	62	58
MGLibA_37846	Olfr603	0	493	220
MGLibA_56499	Ttll10	0	45	204
MGLibA_57165	Ufd1l	0	57	104
MGLibA_35984	Olfr1214	0	41	131
MGLibA_61458	Zfp9	9	152	162
MGLibA_49532	Slc46a1	0	134	177
MGLibA_03442	Agpat9	446	111	153
MGLibA_45483	Rhox2h	0	11	19
MGLibA_37301	Olfr380	269	108	92
MGLibA_37477	Olfr461	0	76	41
MGLibA_11265	Col12a1	0	53	83
MGLibA_62613	mmu-mir-6387	0	70	106
MGLibA_52615	Taf6l	1	80	144
MGLibA_16279	Epb4.1l4a	0	243	100
MGLibA_30643	Mcl1	0	81	95
MGLibA_65528	mmu-mir-7057	0	36	43
MGLibA_57376	Upf2	303	161	205
MGLibA_50613	Sox14	53	220	190
MGLibA_53690	Thap1	61	384	111
MGLibA_23944	Hebp2	71	169	57
MGLibA_23308	Gtpbp1	1	81	93
MGLibA_17851	Fbll1	0	52	141
MGLibA_44318	Rac2	22	193	152
MGLibA_66472	NonTargetingControlGuideForMouse_0067	482	216	157
MGLibA_34717	Nrap	0	103	160
MGLibA_49754	Slc8b1	15	157	107
MGLibA_30387	Mapkap1	95	408	459
MGLibA_59671	Wwox	1190	68	74
MGLibA_34327	Noa1	12	80	41
MGLibA_16093	Eml1	42	206	270
MGLibA_37148	Olfr315	0	56	24
MGLibA_66647	NonTargetingControlGuideForMouse_0242	0	54	33
MGLibA_18123	Fcer1g	162	48	186
MGLibA_40768	Phlpp2	0	242	233
MGLibA_07316	Btd	0	37	71
MGLibA_33726	Nek4	0	147	111
MGLibA_04255	Ankrd29	33	101	113
MGLibA_08577	Ccdc54	77	332	467
MGLibA_63445	mmu-mir-688	0	4	24
MGLibA_20454	Gm11757	0	132	86
MGLibA_06482	Bag3	0	45	42
MGLibA_42145	Ppef2	4	90	121
MGLibA_06764	Bdh1	0	62	95
MGLibA_54019	Tln1	6	211	321
MGLibA_44862	Rbms3	0	13	21
MGLibA_14563	Dnajc5g	0	1	19
MGLibA_50792	Spata2l	53	71	78
MGLibA_40774	Phospho2	323	92	108
MGLibA_57690	Utp18	0	130	134
MGLibA_44126	Rab21	0	102	87
MGLibA_39158	Ovol2	82	126	142
MGLibA_38248	Olfr761	14	157	145
MGLibA_28374	Lag3	0	3	38
MGLibA_62862	mmu-mir-381	0	20	0
MGLibA_61857	mmu-mir-6897	0	64	200
MGLibA_19315	Gadd45a	7	320	286
MGLibA_48021	Setd5	0	27	16
MGLibA_17933	Fbxl6	4	109	150
MGLibA_00070	1110004F10Rik	1	257	235
MGLibA_54016	Tll2	0	280	202
MGLibA_44280	Rabep2	0	103	73
MGLibA_57440	Urad	69	51	392
MGLibA_06663	Bckdhb	0	173	455
MGLibA_35963	Olfr1206	20	34	86
MGLibA_46157	Rpl12	64	98	135
MGLibA_21212	Gm21950	0	161	117
MGLibA_47285	Sclt1	0	132	91
MGLibA_41629	Pmch	0	2	1
MGLibA_46496	Rqcd1	0	160	33
MGLibA_29033	Lipm	5	250	246
MGLibA_00881	2410127L17Rik	6	173	130
MGLibA_38442	Olfr836	0	358	281
MGLibA_47040	Sash1	0	77	41
MGLibA_47813	Serpina1e	113	24	28
MGLibA_59701	Xiap	1	184	334
MGLibA_37571	Olfr494	836	226	366
MGLibA_62351	mmu-mir-6921	188	213	201
MGLibA_10457	Cic	1	62	11
MGLibA_30816	Med14	0	4	17
MGLibA_24495	Hmgcs1	0	55	73
MGLibA_07720	Cacng5	48	216	296
MGLibA_62898	mmu-mir-154	0	83	116
MGLibA_26157	Ints7	0	16	8
MGLibA_37318	Olfr38	1	483	317
MGLibA_26362	Irx3	20	24	7
MGLibA_41104	Pitpnm3	0	60	56
MGLibA_56273	Tspan8	0	49	18
MGLibA_33127	Naaa	32	100	52
MGLibA_31877	Mre11a	0	83	63
MGLibA_60592	Zfp2	32	255	136
MGLibA_49122	Slc25a47	242	225	386
MGLibA_09477	Cdh9	0	73	45
MGLibA_57586	Usp33	54	247	211
MGLibA_51836	Stmnd1	0	39	27
MGLibA_61989	mmu-mir-1843b	0	69	36
MGLibA_46123	Rpf2	6	66	121
MGLibA_13842	Defb42	0	167	448
MGLibA_04474	Aox3	54	178	261
MGLibA_29802	Ly6g6f	24	47	94
MGLibA_50671	Sp2	0	27	33
MGLibA_63268	mmu-mir-6391	27	298	167
MGLibA_23746	Haus6	3	107	4
MGLibA_59111	Vwa1	0	45	108
MGLibA_33105	Naa16	0	11	2
MGLibA_05603	Atf6b	0	6	6
MGLibA_02785	Acss3	1	159	146
MGLibA_59272	Wdr25	16	75	31
MGLibA_44290	Rabgef1	0	22	69
MGLibA_32378	Msx3	15	196	65
MGLibA_10278	Chodl	121	199	290
MGLibA_17437	Fam210b	0	50	136
MGLibA_05111	Arl13a	412	297	333
MGLibA_56894	Ube2d2a	20	37	47
MGLibA_29467	Lrrc42	0	74	93
MGLibA_48951	Slc22a29	0	54	80
MGLibA_12615	Cxxc5	5	155	164
MGLibA_32770	Mybpc2	0	106	95
MGLibA_01690	2021-03-06	0	34	25
MGLibA_31168	Mfsd4	725	382	381
MGLibA_08549	Ccdc3	0	97	165
MGLibA_46669	Rtfdc1	0	67	179
MGLibA_35795	Olfr1136	1	220	194
MGLibA_54983	Tmprss12	20	171	172
MGLibA_10856	Clock	0	10	1
MGLibA_63204	mmu-mir-6539	8	62	108
MGLibA_06727	Bcl7a	0	4	15
MGLibA_22122	Gmds	0	3	14
MGLibA_02851	Actr2	14	141	119
MGLibA_49003	Slc25a10	0	170	644
MGLibA_67321	NonTargetingControlGuideForMouse_0916	1675	86	64
MGLibA_23375	Gucy2g	1	215	302
MGLibA_09231	Cd79a	0	60	112
MGLibA_41461	Plekhh2	0	32	10
MGLibA_36888	Olfr196	3	139	155
MGLibA_51302	Srm	5	4	8
MGLibA_07307	Btbd8	13	176	266
MGLibA_62058	mmu-mir-29b-2	218	461	157
MGLibA_40368	Peg3	0	183	173
MGLibA_37704	Olfr549	14	78	183
MGLibA_38392	Olfr818	2	47	71
MGLibA_26523	Itgb5	0	25	0
MGLibA_08281	Ccbe1	2	90	20
MGLibA_64218	mmu-mir-466d	51	366	519
MGLibA_38073	Olfr68	653	419	555
MGLibA_66833	NonTargetingControlGuideForMouse_0428	26	36	41
MGLibA_44041	Qsox1	186	718	606
MGLibA_02373	Abce1	0	10	63
MGLibA_09311	Cdc25a	55	64	88
MGLibA_09118	Cd300e	1	257	182
MGLibA_64236	mmu-mir-466l	44	312	429
MGLibA_45617	Ring1	0	18	19
MGLibA_66726	NonTargetingControlGuideForMouse_0321	0	23	49
MGLibA_23157	Gss	0	0	21
MGLibA_55335	Tomm7	16	519	685
MGLibA_30609	Mc5r	139	290	443
MGLibA_53445	Tex12	0	112	91
MGLibA_22817	Gprc5d	23	251	390
MGLibA_43654	Ptgs2	0	16	8
MGLibA_62355	mmu-mir-6922	0	97	136
MGLibA_47214	Scgb1b27	10	159	97
MGLibA_00875	2410089E03Rik	44	74	197
MGLibA_41133	Pja2	20	259	186
MGLibA_40156	Pde7a	0	22	24
MGLibA_36620	Olfr1451	644	659	468
MGLibA_12525	Cwf19l1	0	60	17
MGLibA_48936	Slc22a22	6192	183	209
MGLibA_48799	Slc16a14	20	95	109
MGLibA_39168	Oxct1	8	67	41
MGLibA_32207	Mrps6	0	92	200
MGLibA_21246	Gm2927	0	41	141
MGLibA_34970	Nuak2	0	182	149
MGLibA_30028	Magea3	0	241	218
MGLibA_06682	Bcl2a1b	0	93	92
MGLibA_39410	Pam	2	243	336
MGLibA_58787	Vmn2r59	0	174	289
MGLibA_65451	mmu-mir-5121	4	189	462
MGLibA_38108	Olfr700	59	230	138
MGLibA_02816	Actl6a	0	1	1
MGLibA_63742	mmu-mir-6420	0	39	44
MGLibA_40764	Phldb3	0	1	19
MGLibA_39586	Pate2	1	267	304
MGLibA_13078	D130040H23Rik	0	28	16
MGLibA_17231	Fam161a	0	109	54
MGLibA_10665	Cldn4	0	139	111
MGLibA_24182	Hip1r	3	94	236
MGLibA_41821	Pold4	0	102	130
MGLibA_21660	Gm5592	2	114	230
MGLibA_42097	Ppap2c	0	40	55
MGLibA_16121	Emr1	5	162	262
MGLibA_57980	Vmn1r121	94	108	153
MGLibA_36774	Olfr1537	0	103	29
MGLibA_09804	Cenpf	71	148	125
MGLibA_55916	Trio	2	70	120
MGLibA_17182	Fam13c	0	115	126
MGLibA_47341	Scn9a	0	14	6
MGLibA_11696	Cplx4	165	236	410
MGLibA_13700	Dedd	257	603	413
MGLibA_36126	Olfr1262	2	36	26
MGLibA_59845	Xylt2	0	184	312
MGLibA_55227	Tnni3k	1	14	8
MGLibA_40527	Pfpl	0	17	0
MGLibA_37716	Olfr552	92	150	186
MGLibA_54481	Tmem184c	0	152	300
MGLibA_65374	mmu-mir-343	0	79	15
MGLibA_17590	Fam53b	46	308	248
MGLibA_29452	Lrrc39	0	167	97
MGLibA_30428	Mark2	15	104	80
MGLibA_33471	Ndel1	23	278	234
MGLibA_58688	Vmn2r29	0	189	113
MGLibA_32520	Mtmr4	0	86	73
MGLibA_21869	Gm6878	0	35	30
MGLibA_21032	Gm17660	267	283	471
MGLibA_60753	Zfp422	153	133	207
MGLibA_42493	Ppwd1	0	100	272
MGLibA_53239	Tctex1d4	0	154	338
MGLibA_03039	Adamts18	1	122	133
MGLibA_16525	Erlin1	15	103	75
MGLibA_00155	1300017J02Rik	13	408	454
MGLibA_22769	Gpr75	0	6	24
MGLibA_16759	Evi5l	91	46	9
MGLibA_12128	Csn2	0	87	57
MGLibA_36694	Olfr1490	3	108	171
MGLibA_65472	mmu-mir-344d-2	18	454	478
MGLibA_06327	BC035044	0	89	193
MGLibA_11621	Cox7b	3	118	278
MGLibA_23156	Gss	0	5	4
MGLibA_19219	Gab1	738	52	149
MGLibA_54144	Tmc4	270	102	176
MGLibA_21721	Gm5820	24	372	341
MGLibA_34202	Nlrp2	13	211	48
MGLibA_61185	Zfp771	0	244	569
MGLibA_30639	Mchr1	85	167	88
MGLibA_39556	Parp4	1	44	237
MGLibA_22410	Gpaa1	168	219	60
MGLibA_54855	Tmem70	14	16	18
MGLibA_36101	Olfr1255	73	30	17
MGLibA_21791	Gm6121	0	342	354
MGLibA_65600	mmu-mir-7686	0	20	2
MGLibA_33090	N6amt1	0	2	0
MGLibA_09538	Cdk2ap2	0	31	21
MGLibA_49713	Slc7a15	84	83	111
MGLibA_26075	Inpp5b	96	11	54
MGLibA_04783	Aqp1	90	278	410
MGLibA_57636	Usp4	0	21	22
MGLibA_67123	NonTargetingControlGuideForMouse_0718	0	111	20
MGLibA_11436	Comp	117	248	302
MGLibA_25515	Ift57	5	271	227
MGLibA_36614	Olfr1449	0	77	154
MGLibA_02123	AK010878	0	5	2
MGLibA_22101	Gm9839	12	167	72
MGLibA_24861	Hrnr	97	69	75
MGLibA_04278	Ankrd35	0	123	139
MGLibA_51603	St8sia3	1	264	111
MGLibA_35089	Numb	0	136	99
MGLibA_18168	Fcrl1	8	78	110
MGLibA_49359	Slc35f3	133	293	382
MGLibA_12645	Cyb5r3	6	95	55
MGLibA_39213	P2rx5	0	80	32
MGLibA_26011	Ing1	66	45	36
MGLibA_65520	mmu-mir-211	369	179	265
MGLibA_51504	Ssu72	0	53	74
MGLibA_13664	Ddx56	0	186	69
MGLibA_06997	Bmp7	1	178	95
MGLibA_44770	Rbm18	0	26	53
MGLibA_29733	Ltn1	0	113	186
MGLibA_11702	Cpn1	0	112	240
MGLibA_58183	Vmn1r19	0	97	155
MGLibA_14089	Dhrs7	0	46	181
MGLibA_17968	Fbxo25	0	9	51
MGLibA_10830	Clmn	0	100	302
MGLibA_23124	Gse1	0	76	71
MGLibA_22537	Gpr111	0	0	5
MGLibA_58421	Vmn1r55	25	361	195
MGLibA_65889	mmu-mir-7081	12	237	80
MGLibA_01602	4933430I17Rik	0	33	59
MGLibA_16100	Eml3	1	170	72
MGLibA_31888	Mrgpra1	0	157	73
MGLibA_07582	C87436	0	78	329
MGLibA_14599	Dnase1	1	384	148
MGLibA_06056	Avpr2	107	222	65
MGLibA_27505	Klf15	0	7	104
MGLibA_47370	Scpep1	3	89	97
MGLibA_42181	Ppie	1	82	73
MGLibA_32108	Mrpl50	2	42	42
MGLibA_28397	Lama5	0	61	18
MGLibA_09345	Cdc42ep1	1039	147	74
MGLibA_22799	Gpr98	0	6	42
MGLibA_08780	Ccl27a	62	54	62
MGLibA_08979	Cct7	0	421	302
MGLibA_40873	Pigc	77	306	109
MGLibA_42136	Ppcs	0	35	83
MGLibA_48454	Siah1b	549	126	120
MGLibA_40950	Pik3c2b	0	50	127
MGLibA_07528	C330018D20Rik	22	247	162
MGLibA_34709	Nr5a2	0	125	44
MGLibA_22494	Gphn	0	146	174
MGLibA_05992	Atxn2l	0	42	48
MGLibA_07981	Capza2	44	526	359
MGLibA_46348	Rps10	197	143	120
MGLibA_21491	Gm4894	0	36	23
MGLibA_01180	4922501L14Rik	98	183	86
MGLibA_07997	Car12	18	96	34
MGLibA_31461	Mllt10	41	145	149
MGLibA_28152	Krtap17-1	0	138	46
MGLibA_41531	Plk4	14	236	158
MGLibA_65252	mmu-mir-7041	1	41	92
MGLibA_39798	Pcdhb16	0	56	32
MGLibA_63076	mmu-mir-9-2	0	142	207
MGLibA_29122	Lmo7	278	210	156
MGLibA_00947	2610507B11Rik	0	37	41
MGLibA_49714	Slc7a15	3	99	48
MGLibA_49571	Slc4a5	0	74	167
MGLibA_47534	Sec16a	28	92	127
MGLibA_09441	Cdh20	1	219	148
MGLibA_21450	Gm4763	0	82	5
MGLibA_47513	Sec11c	0	81	62
MGLibA_08702	Ccdc90b	73	72	207
MGLibA_62854	mmu-mir-376a	0	12	8
MGLibA_20151	Glrp1	42	60	112
MGLibA_46731	Rundc1	95	429	728
MGLibA_60594	Zfp2	4	99	272
MGLibA_36240	Olfr1305	366	202	147
MGLibA_49170	Slc26a9	163	142	176
MGLibA_59931	Ypel2	0	181	217
MGLibA_56816	Uap1	0	81	29
MGLibA_58395	Vmn1r47	0	23	3
MGLibA_13404	Dcdc2c	0	103	20
MGLibA_02067	AI314180	0	169	61
MGLibA_04969	Arhgap4	1	53	67
MGLibA_45528	Rhox6	25	251	193
MGLibA_38060	Olfr685	48	209	164
MGLibA_25492	Ift140	0	154	59
MGLibA_25628	Igsf3	0	70	61
MGLibA_03437	Agpat5	3340	282	58
MGLibA_02509	Abtb2	4	15	6
MGLibA_62674	mmu-mir-8099-1	0	93	61
MGLibA_43412	Psmb5	0	51	75
MGLibA_46063	Ror1	0	74	271
MGLibA_39367	Pak2	67	149	259
MGLibA_48769	Slc14a2	2	190	281
MGLibA_28365	Lactbl1	9	73	16
MGLibA_10376	Chst10	4	151	283
MGLibA_05770	Atp2a3	5	348	379
MGLibA_36463	Olfr1389	0	138	205
MGLibA_52762	Tas2r115	0	50	72
MGLibA_44929	Rcbtb2	0	69	119
MGLibA_01754	7420461P10Rik	6	33	48
MGLibA_18271	Fga	0	45	14
MGLibA_01930	A330021E22Rik	10	156	230
MGLibA_15514	Ednrb	0	26	27
MGLibA_19830	Gga2	1774	380	990
MGLibA_06693	Bcl2l11	33	82	61
MGLibA_59641	Wrn	1	302	200
MGLibA_47280	Scimp	12	123	216
MGLibA_12786	Cyp2c39	125	253	314
MGLibA_26843	Kbtbd8	0	65	27
MGLibA_04596	Apcs	0	51	248
MGLibA_15803	Eif2s3y	0	6	2
MGLibA_06513	Baiap2	0	77	46
MGLibA_57155	Ucp3	0	107	20
MGLibA_27106	Kcns1	209	337	489
MGLibA_47100	Sbsn	0	78	39
MGLibA_35047	Nudt2	37	97	10
MGLibA_52518	Tab3	7	137	168
MGLibA_37859	Olfr609	0	16	43
MGLibA_33779	Neto1	35	169	189
MGLibA_65853	mmu-mir-7080	20	56	17
MGLibA_32521	Mtmr6	5	51	41
MGLibA_67334	NonTargetingControlGuideForMouse_0929	12	101	85
MGLibA_42804	Prl2c1	1	166	166
MGLibA_57051	Ubqln3	0	66	87
MGLibA_32032	Mrpl24	0	38	75
MGLibA_29145	Lmx1b	0	9	3
MGLibA_37237	Olfr352	6	104	15
MGLibA_47420	Sdad1	0	170	177
MGLibA_23222	Gstz1	2	100	79
MGLibA_04952	Arhgap33	0	152	133
MGLibA_28511	Lat	162	77	169
MGLibA_35587	Olfr1045	16	214	257
MGLibA_26539	Itih2	0	27	30
MGLibA_51963	Stxbp1	161	494	381
MGLibA_15531	Eef1b2	0	81	57
MGLibA_66924	NonTargetingControlGuideForMouse_0519	15	132	45
MGLibA_42743	Prkcd	0	90	38
MGLibA_40199	Pdha2	1029	293	460
MGLibA_48295	Sh3d21	47	35	212
MGLibA_28025	Krt33b	0	225	101
MGLibA_26651	Jak1	148	188	146
MGLibA_65436	mmu-mir-707	151	306	224
MGLibA_27123	Kcnu1	28	231	120
MGLibA_19529	Gatad2a	4	475	391
MGLibA_43238	Prss45	8	203	271
MGLibA_05610	Atf7ip	0	106	76
MGLibA_62250	mmu-mir-6915	44	34	81
MGLibA_59833	Xrra1	0	23	5
MGLibA_19653	Gcn1l1	0	135	98
MGLibA_38070	Olfr689	0	80	28
MGLibA_06088	Azin1	126	282	210
MGLibA_32259	Ms4a5	0	177	150
MGLibA_46415	Rps29	6	6	8
MGLibA_56518	Ttll3	74	67	180
MGLibA_35940	Olfr1199	1	163	145
MGLibA_58940	Vpreb1	0	85	93
MGLibA_39753	Pcdha4-g	636	436	330
MGLibA_52813	Tas2r136	8	97	105
MGLibA_35583	Olfr1043	31	16	12
MGLibA_47053	Sat2	59	43	31
MGLibA_19259	Gabra3	0	123	156
MGLibA_06614	Bbs9	1	224	126
MGLibA_27661	Klhl42	0	366	118
MGLibA_57770	Vapa	26	42	51
MGLibA_31207	Mgat3	49	107	153
MGLibA_42503	Pqlc1	0	57	61
MGLibA_43264	Prss56	38	312	180
MGLibA_41732	Pnpla2	11	198	112
MGLibA_42088	Ppan	0	57	37
MGLibA_37740	Olfr55	0	65	61
MGLibA_23378	Guf1	0	61	103
MGLibA_33484	Ndn	95	79	156
MGLibA_28721	Lect2	2	88	121
MGLibA_21299	Gm3417	0	66	95
MGLibA_59182	Was	302	545	439
MGLibA_29357	Lrp4	4	107	34
MGLibA_37847	Olfr603	3	66	10
MGLibA_13935	Depdc1a	0	401	311
MGLibA_42589	Prdm16	0	106	53
MGLibA_41195	Pknox2	0	38	31
MGLibA_47445	Sdccag8	232	98	52
MGLibA_37648	Olfr524	1	105	251
MGLibA_63963	mmu-mir-107	372	279	142
MGLibA_38174	Olfr727	1	175	60
MGLibA_15176	Dync1li1	1	128	47
MGLibA_42023	Pot1a	0	40	60
MGLibA_29311	Lrig1	4	106	174
MGLibA_51160	Spry3	0	78	60
MGLibA_42182	Ppie	0	93	106
MGLibA_05271	Arpp21	35	384	168
MGLibA_22437	Gpatch3	144	218	125
MGLibA_00691	2010107E04Rik	15	36	96
MGLibA_37137	Olfr311	18	332	386
MGLibA_05500	Aspa	10	62	20
MGLibA_46735	Rundc3a	0	20	10
MGLibA_04521	Ap3b1	7	199	271
MGLibA_48027	Setd7	0	150	131
MGLibA_55922	Trip11	602	80	237
MGLibA_01162	4921524L21Rik	6	183	142
MGLibA_29675	Lsmd1	73	153	17
MGLibA_03668	Akr1b10	3	111	122
MGLibA_23590	H2-T24	1	100	35
MGLibA_23941	Hebp1	0	155	92
MGLibA_19277	Gabrb3	0	9	6
MGLibA_00653	1810046K07Rik	0	217	266
MGLibA_32445	Mtfmt	0	139	154
MGLibA_51583	St6galnac4	43	50	16
MGLibA_12472	Cul2	139	228	187
MGLibA_07759	Cad	0	5	0
MGLibA_27834	Klrb1	0	52	84
MGLibA_61490	Zfyve1	0	99	138
MGLibA_63490	mmu-mir-301b	28	175	124
MGLibA_23177	Gstm1	0	211	188
MGLibA_47426	Sdc2	0	54	56
MGLibA_21226	Gm2696	0	46	131
MGLibA_67001	NonTargetingControlGuideForMouse_0596	0	51	35
MGLibA_40371	Peli1	0	38	51
MGLibA_60397	Zfp105	0	23	19
MGLibA_55833	Trim46	0	18	4
MGLibA_25802	Il1r1	101	165	167
MGLibA_58759	Vmn2r50	5	506	416
MGLibA_65006	mmu-mir-6415	0	64	75
MGLibA_30309	Map4k5	11	89	21
MGLibA_37180	Olfr328	0	8	0
MGLibA_26017	Ing3	0	163	307
MGLibA_44480	Ranbp3l	0	7	7
MGLibA_30325	Map7	20	78	47
MGLibA_42488	Ppt2	3	48	95
MGLibA_22706	Gpr33	0	92	50
MGLibA_03791	Aldh5a1	0	12	2
MGLibA_16181	Eno3	0	130	282
MGLibA_19456	Gapt	0	8	8
MGLibA_06550	Barx1	36	205	210
MGLibA_10048	Cfdp1	0	78	84
MGLibA_16092	Emilin3	87	345	104
MGLibA_64455	mmu-mir-6339	351	278	281
MGLibA_12639	Cyb5r1	1	77	51
MGLibA_00935	2610044O15Rik8	81	244	206
MGLibA_35278	Oas1f	8	300	298
MGLibA_38059	Olfr685	0	58	63
MGLibA_16274	Epb4.1l2	55	134	73
MGLibA_49410	Slc38a1	0	39	87
MGLibA_39114	Otub2	0	68	62
MGLibA_04146	Angptl4	0	29	36
MGLibA_67071	NonTargetingControlGuideForMouse_0666	0	56	52
MGLibA_00180	1600014C10Rik	0	6	57
MGLibA_29313	Lrig1	186	357	398
MGLibA_08126	Casp8ap2	88	72	112
MGLibA_43572	Ptch2	15	373	676
MGLibA_00408	1700023F06Rik	0	53	46
MGLibA_04824	Arcn1	185	104	131
MGLibA_44790	Rbm27	0	17	33
MGLibA_47538	Sec16b	0	153	121
MGLibA_00267	1700010B08Rik	0	67	190
MGLibA_64275	mmu-mir-6996	0	217	111
MGLibA_30953	Meox2	0	70	89
MGLibA_49276	Slc30a9	0	69	38
MGLibA_45130	Rerg	41	181	95
MGLibA_42550	Pramel7	0	36	13
MGLibA_03689	Akr1c18	0	118	182
MGLibA_48785	Slc16a10	1	231	192
MGLibA_66806	NonTargetingControlGuideForMouse_0401	0	99	166
MGLibA_53764	Thoc6	0	59	28
MGLibA_47355	Sco1	1	69	60
MGLibA_15229	Dysf	0	76	159
MGLibA_01262	4930447A16Rik	66	51	30
MGLibA_28032	Krt35	0	87	155
MGLibA_48380	Shfm1	0	159	95
MGLibA_08198	Cblb	0	68	127
MGLibA_35615	Olfr1055	461	85	53
MGLibA_00057	2021-09-11	1	109	69
MGLibA_39235	P2ry2	0	0	7
MGLibA_40772	Phospho1	88	154	109
MGLibA_15960	Elk4	0	10	5
MGLibA_27000	Kcnj2	59	400	327
MGLibA_10686	Clec10a	17	135	226
MGLibA_26298	Irf2bp1	0	19	7
MGLibA_15178	Dync1li2	57	272	219
MGLibA_66006	mmu-mir-135a-1	0	80	155
MGLibA_43632	Ptges	35	97	126
MGLibA_44865	Rbmx2	0	41	18
MGLibA_38855	Onecut2	1	125	160
MGLibA_07639	Cabp7	0	122	41
MGLibA_46449	Rps6ka6	13	159	305
MGLibA_64855	mmu-mir-7119	0	207	78
MGLibA_29306	Lrguk	440	430	556
MGLibA_47331	Scn5a	0	64	244
MGLibA_10955	Cmklr1	235	394	226
MGLibA_41694	Pnlip	132	135	132
MGLibA_50232	Smyd3	95	11	21
MGLibA_55797	Trim37	11	108	134
MGLibA_24855	Hrh4	0	40	83
MGLibA_04748	Apon	99	453	299
MGLibA_02247	Aatk	0	157	28
MGLibA_13710	Defa-rs1	0	70	116
MGLibA_37843	Olfr601	23	343	551
MGLibA_22734	Gpr4	188	69	91
MGLibA_56504	Ttll12	29	103	275
MGLibA_14418	Dnah1	0	94	51
MGLibA_28373	Lag3	0	208	61
MGLibA_42975	Pros1	0	4	0
MGLibA_59349	Wdr5b	0	182	167
MGLibA_38090	Olfr695	0	37	0
MGLibA_00361	1700019B03Rik	6369	293	137
MGLibA_01662	5730455P16Rik	38	151	105
MGLibA_28812	Lgals3	0	164	149
MGLibA_38703	Olfr955	0	11	47
MGLibA_07889	Camsap2	115	60	125
MGLibA_23147	Gspt1	0	33	76
MGLibA_19742	Gdpd4	9	326	288
MGLibA_53565	Tfec	112	142	192
MGLibA_64000	mmu-mir-8090	0	87	71
MGLibA_66418	NonTargetingControlGuideForMouse_0013	0	190	91
MGLibA_36153	Olfr1273-ps	53	43	19
MGLibA_05184	Armc10	0	96	136
MGLibA_06255	BC017158	0	65	48
MGLibA_25340	Ifi202b	86	108	186
MGLibA_00338	1700016K19Rik	0	239	213
MGLibA_02838	Actn4	1	224	181
MGLibA_60800	Zfp456	0	167	66
MGLibA_58189	Vmn1r200	0	32	47
MGLibA_17148	Fam131c	0	172	80
MGLibA_59005	Vps37d	31	134	93
MGLibA_18678	Fndc4	9	262	174
MGLibA_12898	Cyp3a16	39	131	165
MGLibA_01752	7420461P10Rik	277	53	89
MGLibA_37254	Olfr357	42	223	404
MGLibA_33136	Nab1	15	229	152
MGLibA_37513	Olfr476	0	139	86
MGLibA_45179	Rfc2	0	97	108
MGLibA_49365	Slc35f5	392	178	108
MGLibA_54546	Tmem205	207	249	240
MGLibA_34127	Nkx2-2	0	67	69
MGLibA_03171	Add1	146	278	342
MGLibA_35287	Oas2	0	5	5
MGLibA_66176	mmu-mir-743a	0	46	171
MGLibA_42928	Prob1	26	80	89
MGLibA_01095	3830417A13Rik	0	307	430
MGLibA_56282	Tspo2	0	0	14
MGLibA_47122	Scaf8	0	223	148
MGLibA_22927	Grem2	524	132	74
MGLibA_09919	Cep72	0	350	247
MGLibA_02028	AA415398	1	68	54
MGLibA_41361	Plcl1	0	54	71
MGLibA_09492	Cdip1	0	91	55
MGLibA_09386	Cdca2	16	356	256
MGLibA_06374	BC049730	726	329	552
MGLibA_18923	Frmd3	1	225	507
MGLibA_49613	Slc5a3	0	121	71
MGLibA_08987	Cct8	115	115	108
MGLibA_55834	Trim46	0	7	7
MGLibA_38563	Olfr898	0	53	17
MGLibA_56102	Trpv1	0	281	404
MGLibA_22972	Grik3	0	40	118
MGLibA_04523	Ap3b1	0	117	169
MGLibA_42981	Proser1	0	7	9
MGLibA_51891	Strc	155	73	51
MGLibA_65422	mmu-mir-7050	0	86	77
MGLibA_21889	Gm7030	3	38	26
MGLibA_10008	Ces2f	0	66	99
MGLibA_23175	Gstk1	0	123	79
MGLibA_00189	1600015I10Rik	0	25	28
MGLibA_61961	mmu-mir-6903	10	103	43
MGLibA_59781	Xpnpep2	8	101	251
MGLibA_28238	Krtap5-4	0	9	44
MGLibA_60062	Zbtb32	20	94	40
MGLibA_23630	H3f3a	0	1	19
MGLibA_57102	Ubxn2b	0	62	8
MGLibA_25408	Ifltd1	0	10	4
MGLibA_44530	Rapgef3	0	41	14
MGLibA_23347	Gucd1	49	131	231
MGLibA_35145	Nup62	0	18	40
MGLibA_45191	Rfesd	65	407	479
MGLibA_57603	Usp39	25	148	189
MGLibA_05787	Atp2c2	0	147	94
MGLibA_23029	Grlf1	10	59	79
MGLibA_30409	Mapt	0	76	19
MGLibA_38259	Olfr767	509	266	313
MGLibA_45598	Rims2	0	81	66
MGLibA_14390	Dmxl1	15	236	183
MGLibA_61112	Zfp707	15	166	79
MGLibA_30771	Mdp1	6	89	71
MGLibA_59639	Wrnip1	0	58	170
MGLibA_35424	Ogfrl1	0	80	49
MGLibA_66297	mmu-mir-223	14	236	206
MGLibA_12110	Csmd1	0	13	0
MGLibA_53942	Tipin	0	135	262
MGLibA_63264	mmu-mir-6241	0	2	57
MGLibA_01152	4921511M17Rik	27	454	668
MGLibA_42632	Prdx6	10	71	133
MGLibA_12379	Ctsa	86	184	43
MGLibA_40778	Phox2a	2	303	220
MGLibA_46267	Rpl3	19	62	57
MGLibA_33785	Neu1	1	207	191
MGLibA_47125	Scai	0	79	100
MGLibA_47891	Serpinb3c	323	176	301
MGLibA_13222	Dact1	10	88	159
MGLibA_01513	4933402D24Rik	49	197	203
MGLibA_19559	Gbf1	0	314	460
MGLibA_49369	Slc35f6	78	244	237
MGLibA_43998	Pyurf	0	4	5
MGLibA_27406	Kif3c	0	104	272
MGLibA_56158	Tsc2	10	265	231
MGLibA_16911	F13a1	123	206	324
MGLibA_27732	Klk1b5	2	98	100
MGLibA_42285	Ppp1r13b	45	195	21
MGLibA_19679	Gdap1l1	0	0	3
MGLibA_21616	Gm5415	0	30	66
MGLibA_40872	Pigb	0	41	44
MGLibA_27166	Kctd1	0	7	1
MGLibA_62043	mmu-mir-215	0	70	69
MGLibA_52051	Sult2a1	0	9	4
MGLibA_35592	Olfr1046	0	59	38
MGLibA_64627	mmu-mir-190b	11	113	62
MGLibA_47899	Serpinb5	0	320	298
MGLibA_30422	Marf1	1	57	48
MGLibA_60503	Zfp212	0	6	6
MGLibA_14622	Dnm1	31	364	183
MGLibA_03006	Adam7	0	88	146
MGLibA_65758	mmu-mir-3074-2	1	169	466
MGLibA_33674	Nedd1	18	157	285
MGLibA_39785	Pcdhb12	22	56	95
MGLibA_51706	Stat6	27	10	96
MGLibA_13364	Dcaf15	15	238	190
MGLibA_48130	Sfta2	0	83	65
MGLibA_30080	Magel2	0	41	116
MGLibA_18497	Fkbp14	0	97	46
MGLibA_65568	mmu-mir-7058	0	81	181
MGLibA_37751	Olfr566	7049	349	531
MGLibA_54514	Tmem198b	82	146	136
MGLibA_47189	Scfd2	3	60	188
MGLibA_33071	N28178	0	37	0
MGLibA_31374	Mip	0	172	110
MGLibA_32977	Myo5c	1004	153	184
MGLibA_60807	Zfp458	5	184	153
MGLibA_14311	Dlx4	0	17	2
MGLibA_56706	Txlng	0	17	3
MGLibA_48376	Shd	0	63	10
MGLibA_36981	Olfr235	21	87	80
MGLibA_19761	Gemin6	1	41	238
MGLibA_46359	Rps14	0	153	62
MGLibA_23232	Gtdc1	1	278	347
MGLibA_30525	Mbd2	0	17	7
MGLibA_53772	Thpo	0	0	66
MGLibA_13616	Ddx39b	60	39	121
MGLibA_23878	Hdac7	0	50	80
MGLibA_56198	Tshz3	38	103	208
MGLibA_47013	Sar1a	0	47	2
MGLibA_54322	Tmem132d	60	275	349
MGLibA_35054	Nudt4	3	181	210
MGLibA_56993	Ube3b	518	197	211
MGLibA_05161	Arl6ip1	5	268	437
MGLibA_39956	Pcmtd1	5	140	134
MGLibA_13276	Dap	157	168	262
MGLibA_27016	Kcnj9	0	63	106
MGLibA_26130	Insr	0	28	83
MGLibA_48424	Shox2	22	173	278
MGLibA_40731	Phip	13	138	122
MGLibA_10334	Chrna2	0	140	223
MGLibA_24878	Hs3st2	0	15	40
MGLibA_59928	Ypel1	0	188	38
MGLibA_19499	Gas7	19	112	190
MGLibA_07769	Calb2	20	280	494
MGLibA_47163	Scarf1	361	289	331
MGLibA_43253	Prss52	0	63	34
MGLibA_49486	Slc40a1	0	21	70
MGLibA_54954	Tmod4	82	266	451
MGLibA_33019	Myot	12	237	193
MGLibA_10547	Cks2	74	521	685
MGLibA_08803	Ccl7	33	35	31
MGLibA_14006	Dgcr8	133	135	193
MGLibA_59924	Yod1	0	200	170
MGLibA_06039	Avil	26	288	476
MGLibA_50518	Socs6	0	208	173
MGLibA_25060	Hspb3	15	198	173
MGLibA_06288	BC026585	76	83	82
MGLibA_02404	Abhd10	0	4	0
MGLibA_43107	Prr5l	54	281	173
MGLibA_42071	Pou5f2	0	349	350
MGLibA_50385	Sntg1	0	24	106
MGLibA_36989	Olfr23	0	63	4
MGLibA_06278	BC022687	4655	115	68
MGLibA_34270	Nme7	189	342	351
MGLibA_54932	Tmf1	73	33	41
MGLibA_23506	H2-Ke2	0	52	23
MGLibA_63720	mmu-mir-877	4	71	115
MGLibA_02362	Abcd1	19	455	531
MGLibA_09617	Cdkn2c	21	226	368
MGLibA_09356	Cdc42ep4	69	221	117
MGLibA_16083	Emid1	0	17	22
MGLibA_20036	Gk2	0	0	3
MGLibA_38680	Olfr944	0	133	308
MGLibA_09176	Cd44	0	275	206
MGLibA_10045	Cfc1	0	62	28
MGLibA_54810	Tmem57	0	48	27
MGLibA_08955	Ccser2	4	215	99
MGLibA_09272	Cd97	0	105	82
MGLibA_08700	Ccdc90b	0	16	36
MGLibA_54853	Tmem69	132	32	58
MGLibA_64555	mmu-mir-551b	130	163	78
MGLibA_03943	Alx1	1	156	229
MGLibA_15863	Eif4e2	0	131	38
MGLibA_32836	Myh14	138	134	206
MGLibA_42057	Pou3f4	12	43	45
MGLibA_36662	Olfr1471	2	97	33
MGLibA_54467	Tmem182	197	19	14
MGLibA_57619	Usp44	0	27	4
MGLibA_11700	Cpn1	0	3	21
MGLibA_03660	Akp3	0	100	112
MGLibA_66522	NonTargetingControlGuideForMouse_0117	0	338	406
MGLibA_17870	Fbn1	214	317	197
MGLibA_34212	Nlrp4b	0	131	194
MGLibA_49470	Slc39a7	133	218	296
MGLibA_51182	Spsb3	0	261	347
MGLibA_58945	Vpreb3	12	105	132
MGLibA_56101	Trpt1	81	233	109
MGLibA_02342	Abcc2	6	0	40
MGLibA_09756	Cela3b	0	41	104
MGLibA_60923	Zfp579	0	62	59
MGLibA_21705	Gm5771	0	21	88
MGLibA_19731	Gdnf	6	67	73
MGLibA_23761	Hax1	0	123	56
MGLibA_31892	Mrgpra2a	29	147	238
MGLibA_42969	Prop1	117	281	158
MGLibA_07982	Capza2	0	465	447
MGLibA_30205	Map1a	14	360	648
MGLibA_05950	Atp9a	0	43	157
MGLibA_53711	Thbs2	0	44	51
MGLibA_27912	Kpna2	1	167	148
MGLibA_22036	Gm8817	84	153	152
MGLibA_27122	Kcnu1	28	124	106
MGLibA_35042	Nudt21	0	170	246
MGLibA_31645	Mob3b	75	148	475
MGLibA_50432	Snx1	14	133	223
MGLibA_23270	Gtf2h5	1266	308	409
MGLibA_32390	Mt4	12	379	520
MGLibA_16469	Ercc5	108	183	413
MGLibA_66954	NonTargetingControlGuideForMouse_0549	6	160	199
MGLibA_22270	Gnl1	0	96	213
MGLibA_37994	Olfr659	57	215	214
MGLibA_15782	Eif2b3	249	49	128
MGLibA_05987	Atxn1l	0	143	127
MGLibA_53718	Thbs4	28	164	207
MGLibA_27659	Klhl41	0	92	119
MGLibA_64237	mmu-mir-466l	47	250	149
MGLibA_09457	Cdh2	0	259	192
MGLibA_55720	Trim12a	0	6	31
MGLibA_14098	Dhtkd1	0	153	156
MGLibA_02399	Abcg5	1	31	30
MGLibA_45181	Rfc3	0	128	220
MGLibA_36496	Olfr1402	0	210	311
MGLibA_16255	Eogt	134	110	83
MGLibA_28642	Lcn8	0	248	333
MGLibA_24075	Heyl	42	452	364
MGLibA_28213	Krtap4-2	0	152	61
MGLibA_63144	mmu-mir-378c	0	35	21
MGLibA_13965	Desi2	0	36	118
MGLibA_39294	Pacrg	0	39	71
MGLibA_00277	1700011A15Rik	0	101	105
MGLibA_28433	Lamtor2	179	358	726
MGLibA_42368	Ppp1r3f	93	26	55
MGLibA_44881	Rbp1	1	50	117
MGLibA_33168	Nadsyn1	6	174	93
MGLibA_63882	mmu-mir-6984	0	0	43
MGLibA_22971	Grik2	48	140	171
MGLibA_53111	Tcerg1	0	20	19
MGLibA_03775	Aldh3a1	0	50	89
MGLibA_11003	Cmtm8	0	56	92
MGLibA_50053	Smco4	0	29	88
MGLibA_56922	Ube2g1	0	123	408
MGLibA_07260	Bsph2	30	153	66
MGLibA_31121	Mfap5	0	252	126
MGLibA_31617	Mndal	756	90	178
MGLibA_19869	Ggt7	18	90	78
MGLibA_45342	Rgs7	0	48	27
MGLibA_41275	Pla2r1	0	29	40
MGLibA_33226	Nanp	4826	111	160
MGLibA_51206	Sptb	0	47	7
MGLibA_48698	Slc10a2	98	286	379
MGLibA_28252	Krtap7-1	0	19	13
MGLibA_65248	mmu-mir-6376	0	92	133
MGLibA_44473	Ranbp1	0	21	0
MGLibA_01923	A230065H16Rik	0	6	13
MGLibA_48661	Skp1a	0	37	86
MGLibA_21683	Gm5640	0	13	57
MGLibA_41702	Pnma3	0	88	73
MGLibA_65971	mmu-mir-7241	13	198	276
MGLibA_06261	BC018242	5	216	298
MGLibA_16570	Esam	572	690	703
MGLibA_45743	Rnasel	59	145	93
MGLibA_37649	Olfr524	0	232	148
MGLibA_49177	Slc27a2	0	257	283
MGLibA_34892	Nt5c	56	222	128
MGLibA_31960	Mroh2b	0	75	37
MGLibA_48814	Slc16a5	0	121	103
MGLibA_06549	Barx1	11	189	168
MGLibA_16863	Ext1	0	43	9
MGLibA_34725	Nras	0	8	8
MGLibA_31636	Mob1b	0	36	88
MGLibA_53401	Terf2ip	0	137	148
MGLibA_47792	Serpina10	150	348	380
MGLibA_43210	Prss37	0	81	75
MGLibA_09229	Cd74	152	39	35
MGLibA_59303	Wdr3	0	4	17
MGLibA_62549	mmu-mir-6931	0	87	40
MGLibA_32716	Mvb12b	9	127	41
MGLibA_54338	Tmem139	85	85	121
MGLibA_61737	Zscan26	0	1	0
MGLibA_26237	Iqcf5	0	113	40
MGLibA_02406	Abhd11	70	28	104
MGLibA_30670	Mcm8	0	96	58
MGLibA_42775	Prkdc	0	175	137
MGLibA_38063	Olfr686	0	6	0
MGLibA_64983	mmu-mir-8117	0	6	123
MGLibA_20510	Gm12887	157	262	252
MGLibA_43648	Ptgr2	0	32	38
MGLibA_48966	Slc22a5	0	146	82
MGLibA_60650	Zfp354b	0	34	4
MGLibA_34796	Nrp	138	274	302
MGLibA_58117	Vmn1r178	0	127	134
MGLibA_58233	Vmn1r213	20	352	352
MGLibA_43866	Ptx4	0	58	107
MGLibA_45545	Rhpn1	0	40	24
MGLibA_12315	Ctla2b	0	1	0
MGLibA_47917	Serpinb7	21	316	399
MGLibA_65577	mmu-mir-7060	12	254	111
MGLibA_12303	Cthrc1	9	265	236
MGLibA_37419	Olfr435	0	53	27
MGLibA_57100	Ubxn2a	9	14	37
MGLibA_58413	Vmn1r52	0	42	6
MGLibA_21242	Gm2913	0	56	136
MGLibA_64965	mmu-mir-3097	72	99	36
MGLibA_41789	Pofut1	19	433	532
MGLibA_15433	Echdc3	0	118	175
MGLibA_00298	1700012B09Rik	0	20	0
MGLibA_24407	Hist4h4	872	174	167
MGLibA_39840	Pcdhb8	59	97	64
MGLibA_36360	Olfr1349	0	69	20
MGLibA_46271	Rpl4	0	87	232
MGLibA_35885	Olfr1176	89	179	336
MGLibA_63843	mmu-mir-122	5	197	148
MGLibA_11492	Copz1	20	141	244
MGLibA_56785	Tysnd1	0	27	146
MGLibA_61177	Zfp768	0	1	51
MGLibA_49395	Slc37a2	84	106	118
MGLibA_17975	Fbxo28	0	61	91
MGLibA_22052	Gm8994	18	145	113
MGLibA_03902	Alox5ap	0	1	1
MGLibA_42854	Prl7c1	436	151	159
MGLibA_27422	Kif6	2	276	170
MGLibA_02118	AI987944	0	19	22
MGLibA_63460	mmu-mir-6963	0	29	24
MGLibA_12737	Cyp26c1	0	71	27
MGLibA_16922	F2rl3	0	92	104
MGLibA_34417	Nos1ap	15	125	160
MGLibA_61034	Zfp64	66	378	305
MGLibA_40225	Pdilt	19	117	429
MGLibA_37702	Olfr549	14	122	10
MGLibA_62833	mmu-mir-543	8	73	56
MGLibA_53766	Thoc7	30	32	202
MGLibA_47007	Sapcd1	7	108	265
MGLibA_09867	Cep152	49	61	86
MGLibA_02036	AA792892	29	80	72
MGLibA_22315	Golga2	0	40	0
MGLibA_13978	Dffb	375	536	311
MGLibA_02042	AA987161	342	383	213
MGLibA_50557	Sorbs3	0	54	51
MGLibA_56553	Ttyh1	0	18	76
MGLibA_46361	Rps15a	28	112	251
MGLibA_48866	Slc19a1	20	0	5
MGLibA_27708	Klk1b1	0	20	0
MGLibA_56390	Ttc22	31	193	92
MGLibA_59043	Vps9d1	21	4	39
MGLibA_47330	Scn5a	208	153	92
MGLibA_20633	Gm13283	0	82	23
MGLibA_52630	Taf9b	1	138	259
MGLibA_61460	Zfpl1	1	309	467
MGLibA_49501	Slc43a2	0	46	50
MGLibA_49991	Smarcad1	486	227	207
MGLibA_30990	Metap1	0	24	9
MGLibA_36004	Olfr1220	18	240	217
MGLibA_29949	M6pr	0	98	89
MGLibA_22154	Gmpr2	0	43	51
MGLibA_60623	Zfp329	0	183	229
MGLibA_52706	Tarm1	17	17	66
MGLibA_47831	Serpina3g	0	29	115
MGLibA_31455	Mlip	1	95	176
MGLibA_58234	Vmn1r214	0	48	0
MGLibA_03578	Ak2	0	22	30
MGLibA_12193	Csrp3	0	39	85
MGLibA_21933	Gm7361	0	12	60
MGLibA_05404	Asb2	43	89	120
MGLibA_58758	Vmn2r4	29	110	62
MGLibA_09187	Cd4	0	160	192
MGLibA_34044	Nipa2	0	42	167
MGLibA_47986	Sertad4	0	21	0
MGLibA_55898	Trim7	9	173	185
MGLibA_64833	mmu-mir-7015	141	28	107
MGLibA_09291	Cdc14a	0	188	344
MGLibA_23334	Gtsf1	0	15	71
MGLibA_63657	mmu-mir-7216	0	124	155
MGLibA_28458	Lap3	0	236	548
MGLibA_64665	mmu-mir-760	0	69	63
MGLibA_56029	Trp53rk	0	41	3
MGLibA_38288	Olfr776	0	81	41
MGLibA_08611	Ccdc65	10	139	127
MGLibA_43280	Prtn3	43	212	312
MGLibA_21781	Gm6086	10	210	79
MGLibA_58846	Vmn2r78	0	90	65
MGLibA_64676	mmu-mir-302c	0	309	106
MGLibA_65948	mmu-mir-6244	0	155	157
MGLibA_42413	Ppp2r3a	0	102	194
MGLibA_02909	Adad1	0	32	15
MGLibA_13312	Dbi	0	126	77
MGLibA_24517	Hmha1	18	130	166
MGLibA_03939	Als2	0	106	127
MGLibA_33621	Ndufs1	0	51	70
MGLibA_54316	Tmem132b	11	131	230
MGLibA_55500	Tpsb2	12	84	46
MGLibA_34788	Nrn1	0	198	205
MGLibA_04379	Ano3	101	122	140
MGLibA_05472	Asic2	0	75	154
MGLibA_22337	Golim4	0	61	138
MGLibA_15564	Efcab14	57	246	302
MGLibA_01894	9930013L23Rik	2	481	456
MGLibA_29896	Lysmd2	4	407	331
MGLibA_63118	mmu-mir-3075	0	79	149
MGLibA_59030	Vps53	0	7	8
MGLibA_26720	Jph4	0	0	10
MGLibA_52430	Syt7	2	208	277
MGLibA_21641	Gm5531	0	3	24
MGLibA_06046	Avpi1	7	202	330
MGLibA_58595	Vmn2r112	0	215	50
MGLibA_58838	Vmn2r75	0	40	14
MGLibA_52686	Tap1	9	94	85
MGLibA_56851	Ubald1	0	28	1
MGLibA_58580	Vmn2r108	0	131	166
MGLibA_26717	Jph3	15	161	350
MGLibA_31596	Mmrn1	0	29	3
MGLibA_20999	Gm16532	421	308	523
MGLibA_66266	mmu-mir-105	76	277	262
MGLibA_28738	Lemd1	48	150	270
MGLibA_42049	Pou3f2	201	273	444
MGLibA_12149	Csnk1g3	0	103	19
MGLibA_16060	Emc8	0	182	36
MGLibA_26338	Irgm2	8	73	77
MGLibA_43944	Pxmp2	0	7	16
MGLibA_46843	S100a5	0	88	83
MGLibA_54301	Tmem128	0	179	196
MGLibA_62699	mmu-mir-1906-1	146	248	287
MGLibA_40708	Phf3	0	130	62
MGLibA_17585	Fam50b	0	35	66
MGLibA_36564	Olfr1428	106	249	249
MGLibA_63498	mmu-mir-1306	44	107	307
MGLibA_16834	Exosc2	9	72	32
MGLibA_20210	Glul	0	48	87
MGLibA_38207	Olfr739	0	107	216
MGLibA_66197	mmu-mir-741	0	4	59
MGLibA_63503	mmu-mir-185	206	54	37
MGLibA_24802	Hps3	0	117	128
MGLibA_18539	Fktn	1	99	108
MGLibA_49985	Smarca4	821725	531	481
MGLibA_01229	4930428D18Rik	28	140	119
MGLibA_28921	Lig3	22	146	254
MGLibA_04638	Aplp1	155	81	197
MGLibA_24559	Hnrnpa0	0	15	20
MGLibA_29322	Lrit1	6	4	2
MGLibA_44596	Rasd2	6	58	153
MGLibA_27520	Klf3	72	407	332
MGLibA_22708	Gpr34	17	197	145
MGLibA_13683	Deaf1	2	149	228
MGLibA_18559	Flnb	0	93	138
MGLibA_56135	Try5	7	74	105
MGLibA_66605	NonTargetingControlGuideForMouse_0200	34	420	450
MGLibA_13630	Ddx42	0	0	1
MGLibA_65551	mmu-mir-708	0	68	105
MGLibA_24059	Hexdc	2	155	207
MGLibA_32163	Mrps22	21	128	100
MGLibA_31277	Mical2	2	103	155
MGLibA_22773	Gpr81	24	44	154
MGLibA_24814	Hpse2	212	157	135
MGLibA_18015	Fbxo42	84	51	167
MGLibA_51029	Spint3	0	17	0
MGLibA_59551	Wisp3	26	141	375
MGLibA_59021	Vps4b	0	80	34
MGLibA_46001	Rnft2	0	280	314
MGLibA_26575	Itpkb	63	134	120
MGLibA_19592	Gbp8	0	42	164
MGLibA_33675	Nedd1	0	72	81
MGLibA_01743	2021-03-07	0	51	67
MGLibA_13385	Dcakd	0	30	11
MGLibA_02305	Abcb11	88	310	392
MGLibA_14607	Dnase2b	0	121	153
MGLibA_04555	Ap5b1	0	17	141
MGLibA_58970	Vps25	0	45	110
MGLibA_02183	AY761185	4440	168	175
MGLibA_28310	L3mbtl1	0	106	73
MGLibA_58655	Vmn2r19	0	2	11
MGLibA_39971	Pcnxl2	0	39	62
MGLibA_34259	Nme3	0	24	8
MGLibA_50809	Spata31d1d	20	98	22
MGLibA_40095	Pde10a	0	116	67
MGLibA_66050	mmu-mir-26a-1	0	34	75
MGLibA_59465	Wfdc15a	0	55	26
MGLibA_52684	Taok3	0	121	102
MGLibA_05190	Armc1	0	484	509
MGLibA_24511	Hmgxb3	20	190	178
MGLibA_10894	Clstn1	0	8	27
MGLibA_35064	Nudt7	5	357	407
MGLibA_18816	Foxm1	47	26	25
MGLibA_58806	Vmn2r65	6	14	42
MGLibA_44680	Raver1	1	391	315
MGLibA_26869	Kcna7	33	70	21
MGLibA_52511	Tab1	27	110	109
MGLibA_22753	Gpr63	0	167	77
MGLibA_31165	Mfsd3	0	157	226
MGLibA_24100	Hhatl	0	75	160
MGLibA_39391	Palm2	1330	198	367
MGLibA_26222	Iqcd	0	96	167
MGLibA_22331	Golga7	0	29	13
MGLibA_52906	Tbc1d23	0	134	218
MGLibA_18035	Fbxo4	22	145	382
MGLibA_51368	Srr	0	37	44
MGLibA_28464	Laptm4b	14	564	509
MGLibA_40269	Pdpn	40	494	357
MGLibA_63053	mmu-mir-27b	51	78	18
MGLibA_44458	Ramp1	10	447	452
MGLibA_14966	Dsg4	130	130	251
MGLibA_26583	Itpr1	11	184	47
MGLibA_41761	Pnrc2	19	299	91
MGLibA_42877	Prlh	0	81	128
MGLibA_21718	Gm5803	0	63	120
MGLibA_42872	Prl8a9	0	0	9
MGLibA_54858	Tmem71	0	13	43
MGLibA_01415	4930568D16Rik	11	77	135
MGLibA_31112	Mfap3l	0	129	158
MGLibA_16256	Eogt	0	52	56
MGLibA_39081	Otogl	3	56	90
MGLibA_18834	Foxo3	0	42	9
MGLibA_26541	Itih2	8	65	80
MGLibA_52861	Tbc1d10a	0	28	30
MGLibA_11828	Crb3	40	109	240
MGLibA_10567	Clca4	0	10	5
MGLibA_24652	Hoxa10	0	37	20
MGLibA_19722	Gdf9	0	143	243
MGLibA_62740	mmu-mir-433	0	107	53
MGLibA_30727	Mcu	38	158	117
MGLibA_11983	Crtc3	0	38	24
MGLibA_57974	Vmn1r11	0	21	33
MGLibA_47588	Sec61g	1	73	38
MGLibA_31282	Micalcl	0	46	82
MGLibA_60673	Zfp369	0	29	103
MGLibA_43315	Psen1	2856	601	555
MGLibA_59461	Wfdc13	3	203	280
MGLibA_46076	Rorc	0	25	2
MGLibA_61661	Znrd1as	46	370	254
MGLibA_05331	Art5	0	108	248
MGLibA_52490	Taar7d	0	113	75
MGLibA_15916	Elane	0	148	53
MGLibA_28833	Lgi1	0	127	106
MGLibA_18596	Flywch2	0	2	20
MGLibA_54787	Tmem51	0	209	169
MGLibA_33534	Ndufa2	0	85	233
MGLibA_06886	Bicd2	10	186	288
MGLibA_57385	Upk1a	1	94	110
MGLibA_62633	mmu-mir-5099	29	195	162
MGLibA_06969	Bmp10	0	76	47
MGLibA_10199	Chgb	0	61	81
MGLibA_54412	Tmem167	0	1	4
MGLibA_56893	Ube2d1	0	144	62
MGLibA_42343	Ppp1r35	0	0	15
MGLibA_61313	Zfp871	0	138	60
MGLibA_39751	Pcdha4-g	6	212	109
MGLibA_22751	Gpr62	0	52	40
MGLibA_45587	Rimbp3	2	39	8
MGLibA_14686	Dock5	12	91	25
MGLibA_06467	Bach1	0	215	101
MGLibA_48433	Shq1	0	32	101
MGLibA_42256	Ppox	15	316	275
MGLibA_31998	Mrpl13	0	10	26
MGLibA_56721	Txndc15	0	101	90
MGLibA_62690	mmu-mir-342	87	85	49
MGLibA_10003	Ces2c	0	20	167
MGLibA_34229	Nlrp6	0	73	105
MGLibA_54444	Tmem177	71	356	226
MGLibA_25208	I830012O16Rik	3	176	70
MGLibA_41519	Plk1s1	0	420	397
MGLibA_10454	Cib4	1	193	63
MGLibA_12927	Cyp4a12a	0	68	73
MGLibA_66370	mmu-mir-764	0	13	19
MGLibA_00811	2310042D19Rik	0	159	110
MGLibA_49692	Slc6a8	0	34	121
MGLibA_26649	Jagn1	0	228	360
MGLibA_49316	Slc35b2	180	244	259
MGLibA_48591	Ska1	0	26	12
MGLibA_07032	Bnip1	0	171	242
MGLibA_35756	Olfr1122	114	107	94
MGLibA_65947	mmu-mir-6244	7	9	31
MGLibA_50383	Sntb2	0	238	452
MGLibA_45159	Rev3l	0	23	30
MGLibA_64528	mmu-mir-1a-1	68	67	34
MGLibA_11150	Cnst	2	353	590
MGLibA_18889	Fpr2	12	89	1
MGLibA_15796	Eif2s2	0	38	194
MGLibA_09051	Cd209a	0	89	160
MGLibA_00581	1700112E06Rik	0	20	147
MGLibA_30685	Mcoln2	184	210	176
MGLibA_12167	Cspg5	15	168	98
MGLibA_16487	Ereg	31	508	457
MGLibA_28323	LOC100038947	0	84	16
MGLibA_32022	Mrpl20	0	31	33
MGLibA_54009	Tlk2	1940	354	267
MGLibA_19861	Ggt5	0	31	0
MGLibA_67278	NonTargetingControlGuideForMouse_0873	0	58	164
MGLibA_32599	Muc20	0	2	63
MGLibA_22872	Gpx7	0	81	224
MGLibA_67152	NonTargetingControlGuideForMouse_0747	15	126	221
MGLibA_03875	Alkbh7	0	327	468
MGLibA_50832	Spata6	0	0	15
MGLibA_12560	Cxcl16	0	197	136
MGLibA_30850	Med25	0	110	121
MGLibA_37552	Olfr488	0	216	239
MGLibA_60873	Zfp526	0	82	83
MGLibA_10136	Chchd3	0	106	48
MGLibA_03332	Aff1	0	0	12
MGLibA_30235	Map2k6	0	167	163
MGLibA_05961	Atpif1	0	35	55
MGLibA_30928	Meiob	12	18	44
MGLibA_14915	Drg2	0	317	275
MGLibA_31662	Mocs1	392	167	309
MGLibA_47444	Sdccag8	0	31	49
MGLibA_27232	Kdm4a	4	328	299
MGLibA_62465	mmu-mir-7679	21	225	174
MGLibA_22765	Gpr6	11	187	115
MGLibA_58641	Vmn2r14	308	61	78
MGLibA_36492	Olfr139	2	106	203
MGLibA_43200	Prss33	0	61	68
MGLibA_44509	Rap1gap	9	32	65
MGLibA_29105	Lmnb1	0	20	10
MGLibA_46205	Rpl27a	0	33	104
MGLibA_02577	Acbd3	0	95	336
MGLibA_55559	Traf6	158	154	307
MGLibA_66070	mmu-mir-501	0	43	48
MGLibA_13809	Defb30	0	61	24
MGLibA_00838	2310061I04Rik	5	14	124
MGLibA_27275	Keap1	0	81	82
MGLibA_10669	Cldn5	151	385	310
MGLibA_56074	Trpm1	0	0	131
MGLibA_04904	Arhgap18	171	8	147
MGLibA_58435	Vmn1r5	601	352	316
MGLibA_21509	Gm4944	23	612	533
MGLibA_53513	Tex40	0	128	247
MGLibA_56063	Trpc6	452	260	235
MGLibA_64012	mmu-mir-5623	0	41	15
MGLibA_27184	Kctd5	0	17	40
MGLibA_04300	Ankrd45	0	20	7
MGLibA_52500	Taar8a	25	333	443
MGLibA_47927	Serpinb9d	497	432	494
MGLibA_04675	Apobr	0	20	8
MGLibA_36563	Olfr1428	0	135	124
MGLibA_01170	4921536K21Rik	43	318	233
MGLibA_16505	Erh	77	32	186
MGLibA_59074	Vstm2a	0	136	114
MGLibA_08394	Ccdc142	0	54	33
MGLibA_03426	Agpat2	0	33	26
MGLibA_14378	Dmrtc2	3	197	140
MGLibA_12382	Ctsb	282	264	309
MGLibA_17052	Fam107a	165	491	363
MGLibA_34515	Npdc1	43	136	135
MGLibA_61929	mmu-mir-149	7	89	115
MGLibA_16980	Fabp6	116	91	387
MGLibA_51811	Stk38	0	299	478
MGLibA_63911	mmu-mir-6989	1	142	311
MGLibA_11281	Col17a1	0	33	14
MGLibA_32177	Mrps27	0	4	6
MGLibA_62489	mmu-mir-378b	8	77	174
MGLibA_45464	Rhox2a	3	557	349
MGLibA_09334	Cdc40	180	173	199
MGLibA_28747	Lenep	0	94	290
MGLibA_11790	Cpxm2	213	70	119
MGLibA_57771	Vapa	0	0	15
MGLibA_35975	Olfr1211	0	16	31
MGLibA_09257	Cd86	0	200	165
MGLibA_39797	Pcdhb16	58	246	182
MGLibA_16646	Esr1	0	27	8
MGLibA_40930	Pigz	0	48	76
MGLibA_57705	Utrn	0	78	105
MGLibA_31720	Morn4	0	59	23
MGLibA_45757	Rnd3	0	118	246
MGLibA_35281	Oas1g	46	508	319
MGLibA_41741	Pnpla6	0	15	5
MGLibA_07165	Brd7	20	465	626
MGLibA_50088	Smgc	1025	354	174
MGLibA_19971	Git1	0	82	183
MGLibA_19415	Galntl6	1	27	4
MGLibA_55956	Trmt11	44	69	68
MGLibA_23480	H2-Bl	22	97	82
MGLibA_07717	Cacng4	0	44	9
MGLibA_24296	Hist1h2bn	38	323	842
MGLibA_33352	Ncapd2	53	88	112
MGLibA_03059	Adamts4	11	24	0
MGLibA_31344	Mill2	7	128	142
MGLibA_30279	Map3k5	0	104	67
MGLibA_66811	NonTargetingControlGuideForMouse_0406	0	42	55
MGLibA_64323	mmu-mir-199b	11	104	152
MGLibA_11071	Cnn1	105	49	314
MGLibA_10325	Chrm5	451	435	363
MGLibA_61967	mmu-mir-181a-1	0	120	38
MGLibA_12565	Cxcl1	25	383	175
MGLibA_09532	Cdk20	18	193	63
MGLibA_09510	Cdk14	0	67	84
MGLibA_33537	Ndufa3	0	185	131
MGLibA_64622	mmu-mir-92b	0	23	42
MGLibA_20008	Gjb5	0	137	189
MGLibA_43124	Prrc2b	47	506	588
MGLibA_27542	Klhdc10	137	299	261
MGLibA_39923	Pcgf2	139	252	466
MGLibA_06410	BC061194	0	13	5
MGLibA_59909	Yipf6	131	170	213
MGLibA_08096	Caskin2	0	367	316
MGLibA_46983	Samt3	0	302	262
MGLibA_48234	Sh2b3	36	179	145
MGLibA_33652	Nebl	0	198	290
MGLibA_50030	Smc4	0	28	46
MGLibA_24573	Hnrnpab	1	3	41
MGLibA_02297	Abca8b	5	101	323
MGLibA_62635	mmu-mir-1938	398	347	579
MGLibA_48780	Slc15a4	0	60	25
MGLibA_09482	Cdhr1	9	392	212
MGLibA_64440	mmu-mir-7665	0	35	37
MGLibA_26661	Jakmip1	0	46	146
MGLibA_47302	Scn10a	0	73	197
MGLibA_03142	Adcy3	52	51	47
MGLibA_38199	Olfr735	0	8	83
MGLibA_29850	Lypd3	11	103	125
MGLibA_59973	Ywhaq	0	0	3
MGLibA_03197	Adh7	0	65	17
MGLibA_66320	mmu-mir-384	0	45	1
MGLibA_51101	Spred2	0	219	202
MGLibA_35579	Olfr1042	9	280	239
MGLibA_16741	Eva1c	16	319	398
MGLibA_07200	Brinp3	0	187	97
MGLibA_36071	Olfr1246	0	8	7
MGLibA_27886	Kncn	0	58	62
MGLibA_16815	Exoc6b	1	173	189
MGLibA_60342	Zdhhc9	0	56	22
MGLibA_11279	Col16a1	10	81	57
MGLibA_19711	Gdf5	0	95	275
MGLibA_55382	Tor2a	152	272	214
MGLibA_26922	Kcne4	0	15	2
MGLibA_49014	Slc25a14	0	64	17
MGLibA_09340	Cdc42bpb	0	35	42
MGLibA_62478	mmu-mir-301a	0	95	16
MGLibA_37043	Olfr273	0	12	61
MGLibA_26524	Itgb6	0	11	33
MGLibA_59289	Wdr34	25	154	190
MGLibA_64689	mmu-mir-367	0	53	43
MGLibA_11769	Cpt1a	6	230	438
MGLibA_25251	Icam5	2	207	248
MGLibA_52970	Tbck	29	267	306
MGLibA_66835	NonTargetingControlGuideForMouse_0430	44	229	333
MGLibA_07819	Caln1	44	179	260
MGLibA_13173	D6Wsu163e	0	67	181
MGLibA_59194	Wbp2nl	18	131	87
MGLibA_04651	Apoa1	68	263	269
MGLibA_15047	Dus2	0	100	75
MGLibA_43812	Ptprn2	0	172	237
MGLibA_63212	mmu-mir-320	0	18	25
MGLibA_49207	Slc29a3	0	0	9
MGLibA_11349	Col5a2	30	51	91
MGLibA_60970	Zfp608	146	165	93
MGLibA_53912	Timm9	970	439	472
MGLibA_39139	Otx1	0	314	229
MGLibA_09914	Cep68	0	169	216
MGLibA_62696	mmu-mir-1906-1	0	1	1
MGLibA_23609	H2afj	0	18	37
MGLibA_56765	Tymp	27	248	188
MGLibA_66962	NonTargetingControlGuideForMouse_0557	0	8	0
MGLibA_13665	Ddx56	42	96	47
MGLibA_34559	Npm3	43	178	114
MGLibA_26691	Jmjd4	0	157	64
MGLibA_54362	Tmem14c	0	146	319
MGLibA_22431	Gpatch2l	0	119	131
MGLibA_14969	Dsn1	0	20	20
MGLibA_17771	Fancl	58	254	366
MGLibA_48060	Sf3a1	0	19	9
MGLibA_60165	Zc3h12c	0	25	12
MGLibA_01369	4930547C10Rik	0	83	225
MGLibA_35438	Oip5	14	420	551
MGLibA_24618	Hnrnpu	0	13	3
MGLibA_13815	Defb34	55	143	97
MGLibA_39899	Pcdhgb8	21	238	284
MGLibA_15773	Eif2a	27	159	403
MGLibA_33684	Nedd8	0	142	89
MGLibA_14471	Dnajb1	0	6	0
MGLibA_01108	4632428N05Rik	0	61	87
MGLibA_42654	Prex1	2	55	280
MGLibA_41328	Plcb2	4	134	67
MGLibA_13899	Dennd2a	0	62	83
MGLibA_53847	Tifa	0	46	193
MGLibA_22983	Grin1os	25	121	161
MGLibA_03296	Adrm1	0	96	80
MGLibA_24638	Hook2	0	1	3
MGLibA_23070	Grp	21	66	100
MGLibA_31789	Mpnd	82	808	725
MGLibA_18579	Flrt3	0	100	144
MGLibA_50906	Speer4e	0	77	101
MGLibA_00296	1700012B07Rik	2	185	294
MGLibA_60658	Zfp35	4	232	192
MGLibA_48020	Setd5	59	130	228
MGLibA_65514	mmu-mir-344f	31	128	292
MGLibA_08355	Ccdc126	0	73	11
MGLibA_23558	H2-Q10	32	65	191
MGLibA_65148	mmu-mir-653	0	68	25
MGLibA_33467	Nde1	0	113	135
MGLibA_23184	Gstm3	47	265	305
MGLibA_47535	Sec16a	0	18	39
MGLibA_07509	C2cd4c	136	720	754
MGLibA_22445	Gpbar1	0	189	309
MGLibA_07816	Calml4	15	41	11
MGLibA_66262	mmu-mir-767	499	138	93
MGLibA_67164	NonTargetingControlGuideForMouse_0759	0	49	21
MGLibA_10776	Clec7a	133	254	248
MGLibA_65033	mmu-mir-7229	28	263	376
MGLibA_14780	Dph2	0	11	16
MGLibA_11809	Crabp2	20	97	119
MGLibA_23042	Grm4	2	23	0
MGLibA_55478	Tpra1	3	115	167
MGLibA_28172	Krtap20-2	12	10	57
MGLibA_05689	Atn1	1	99	81
MGLibA_00436	1700028P14Rik	5	144	79
MGLibA_39721	Pcdh20	0	28	9
MGLibA_44420	Rai1	0	91	5
MGLibA_56535	Ttll9	0	91	83
MGLibA_63158	mmu-mir-208a	21	97	85
MGLibA_19430	Galt	21	202	320
MGLibA_30306	Map4k4	0	86	111
MGLibA_12095	Csf3	0	26	0
MGLibA_42168	Pphln1	0	27	8
MGLibA_06447	BC147527	0	71	83
MGLibA_39979	Pcnx	0	64	72
MGLibA_17054	Fam107b	0	26	56
MGLibA_46484	Rpusd1	58	136	286
MGLibA_26799	Kat8	0	216	254
MGLibA_43593	Ptdss2	83	364	195
MGLibA_10842	Cln6	8	245	171
MGLibA_54716	Tmem29	0	191	79
MGLibA_36233	Olfr1302	0	22	26
MGLibA_46400	Rps27a	0	129	136
MGLibA_58486	Vmn1r75	0	70	18
MGLibA_63413	mmu-mir-6958	0	58	32
MGLibA_45724	Rnase9	0	214	96
MGLibA_38193	Olfr733	0	105	54
MGLibA_03416	Ago2	0	59	49
MGLibA_00290	1700011L22Rik	404	159	38
MGLibA_28383	Lalba	0	84	229
MGLibA_57243	Ugt2b38	0	161	87
MGLibA_48559	Sirt6	0	297	282
MGLibA_64467	mmu-mir-3090	0	33	27
MGLibA_16880	Eya2	0	21	43
MGLibA_24848	Hrh2	64	36	40
MGLibA_41377	Pld1	31	431	275
MGLibA_58674	Vmn2r24	131	204	368
MGLibA_52757	Tas2r114	297	503	317
MGLibA_62249	mmu-mir-6914	0	3	32
MGLibA_47170	Sccpdh	72	188	262
MGLibA_51606	St8sia4	107	328	574
MGLibA_28720	Lect2	49	269	192
MGLibA_18986	Fscn3	6	135	95
MGLibA_42336	Ppp1r27	22	205	266
MGLibA_10388	Chst14	416	271	469
MGLibA_45338	Rgs6	4	309	172
MGLibA_67232	NonTargetingControlGuideForMouse_0827	0	30	61
MGLibA_43638	Ptgfr	6	66	133
MGLibA_46852	S100a8	0	6	82
MGLibA_23250	Gtf2e2	11	341	556
MGLibA_22859	Gpx3	19	50	65
MGLibA_02865	Actr8	0	186	370
MGLibA_32010	Mrpl17	0	40	89
MGLibA_08694	Ccdc89	18	50	15
MGLibA_20146	Glrb	0	274	389
MGLibA_62737	mmu-mir-431	0	83	132
MGLibA_08095	Caskin2	18	167	209
MGLibA_64371	mmu-mir-7224	87	122	112
MGLibA_17715	Fam89a	0	61	10
MGLibA_01680	5830415F09Rik	19	233	160
MGLibA_22447	Gpbp1l1	596	371	239
MGLibA_40284	Pdss1	32	354	583
MGLibA_62836	mmu-mir-495	0	4	7
MGLibA_60109	Zbtb4	4	11	66
MGLibA_60429	Zfp119b	0	98	94
MGLibA_61642	Znf512b	267	176	334
MGLibA_61170	Zfp760	174	153	160
MGLibA_29444	Lrrc34	37	48	77
MGLibA_41573	Plscr3	20	118	112
MGLibA_59084	Vstm4	0	170	98
MGLibA_05758	Atp1b3	0	67	91
MGLibA_41282	Plac1	0	76	105
MGLibA_54988	Tmprss13	8	76	74
MGLibA_02312	Abcb1b	121	232	228
MGLibA_62723	mmu-mir-540	11	42	111
MGLibA_53226	Tcte2	0	53	82
MGLibA_05063	Arhgef7	19	193	51
MGLibA_54712	Tmem27	1	54	83
MGLibA_14472	Dnajb1	222	172	156
MGLibA_15005	Dtwd1	52	86	15
MGLibA_40917	Pigu	0	391	215
MGLibA_25943	Ilf3	0	45	71
MGLibA_57899	Vipr1	28	381	139
MGLibA_19083	Fut11	0	113	132
MGLibA_09997	Ces2a	0	122	108
MGLibA_06219	B9d1	0	0	6
MGLibA_21462	Gm4794	17	209	112
MGLibA_65242	mmu-mir-6375	0	49	98
MGLibA_06350	BC048609	0	30	6
MGLibA_02821	Actl7a	59	420	287
MGLibA_30660	Mcm4	0	56	121
MGLibA_33332	Nbl1	7	173	111
MGLibA_62092	mmu-mir-6906	10	112	128
MGLibA_02757	Acsl5	6	423	276
MGLibA_04296	Ankrd44	0	62	155
MGLibA_28228	Krtap5-1	21	147	140
MGLibA_21392	Gm4297	0	117	52
MGLibA_09097	Cd27	4	73	26
MGLibA_09259	Cd8a	0	132	279
MGLibA_26885	Kcnb2	0	170	62
MGLibA_33066	Mzt1	0	55	59
MGLibA_45629	Riok2	6	50	123
MGLibA_67328	NonTargetingControlGuideForMouse_0923	21437	627	546
MGLibA_09886	Cep250	0	34	26
MGLibA_06990	Bmp5	0	49	5
MGLibA_30528	Mbd3l1	84	127	99
MGLibA_61783	Zswim8	0	109	67
MGLibA_59887	Yif1a	42	118	303
MGLibA_33522	Ndufa11	343	88	56
MGLibA_36119	Olfr1260	38	413	469
MGLibA_10541	Ckm	0	42	3
MGLibA_09517	Cdk16	1183	337	174
MGLibA_52243	Swi5	101	191	375
MGLibA_17619	Fam65a	15	154	195
MGLibA_01245	4930432M17Rik	164	253	126
MGLibA_58387	Vmn1r45	98	236	191
MGLibA_13764	Defb13	283	354	172
MGLibA_27877	Kmt2c	0	140	24
MGLibA_23778	Hbb-b2	1	216	313
MGLibA_42721	Prkar1a	0	367	674
MGLibA_34953	Ntrk2	0	111	8
MGLibA_10396	Chst2	1	101	82
MGLibA_34523	Npffr1	94	202	145
MGLibA_07758	Cad	68	54	56
MGLibA_48857	Slc18a2	0	236	207
MGLibA_09407	Cdcp1	0	118	114
MGLibA_20123	Glod4	0	3	1
MGLibA_66874	NonTargetingControlGuideForMouse_0469	37	62	197
MGLibA_66026	mmu-mir-711	0	77	61
MGLibA_65862	mmu-mir-21c	0	205	148
MGLibA_02761	Acsl6	0	52	35
MGLibA_05764	Atp2a1	0	72	242
MGLibA_40213	Pdia4	0	47	65
MGLibA_14539	Dnajc25	0	26	43
MGLibA_15483	Edc4	114	224	107
MGLibA_52325	Syne2	0	50	29
MGLibA_05268	Arpp19	0	0	36
MGLibA_52582	Taf1a	0	4	69
MGLibA_17652	Fam71f1	0	82	72
MGLibA_20022	Gjc3	0	148	154
MGLibA_16437	Eras	0	83	36
MGLibA_62497	mmu-mir-196a-1	164	32	42
MGLibA_09947	Cer1	15	157	348
MGLibA_35077	Nufip2	0	25	22
MGLibA_30059	Mageb4	0	13	100
MGLibA_37594	Olfr506	0	119	46
MGLibA_07458	C1qtnf2	0	36	1
MGLibA_32504	Mtmr12	9	48	152
MGLibA_35429	Ogg1	0	16	97
MGLibA_17280	Fam171a1	9	308	324
MGLibA_51874	Stra6	68	319	194
MGLibA_11792	Cpxm2	29	198	274
MGLibA_48584	Six5	2	123	94
MGLibA_19078	Fut10	49	118	50
MGLibA_45937	Rnf222	0	1	0
MGLibA_63411	mmu-mir-6958	0	6	19
MGLibA_61684	Zp3r	169	249	607
MGLibA_51555	St3gal4	2	141	131
MGLibA_61719	Zscan12	0	47	67
MGLibA_53204	Tcp11l2	0	50	24
MGLibA_26519	Itgb4	173	405	165
MGLibA_66047	mmu-mir-26a-1	0	19	0
MGLibA_10140	Chchd5	7	236	144
MGLibA_14238	Dkkl1	69	6	66
MGLibA_15481	Edc4	11	95	61
MGLibA_15293	E2f2	0	14	0
MGLibA_10977	Cmtm1	29	123	131
MGLibA_28333	LOC100503280	17	162	276
MGLibA_10274	Chn1	0	53	28
MGLibA_41449	Plekhg4	11	123	98
MGLibA_51958	Stx7	0	274	317
MGLibA_37358	Olfr402	0	97	36
MGLibA_41052	Pipox	241	45	39
MGLibA_31501	Mmachc	0	78	104
MGLibA_13637	Ddx46	47	59	54
MGLibA_36758	Olfr1513	13	91	130
MGLibA_32271	Ms4a7	419	118	175
MGLibA_54691	Tmem256	0	61	63
MGLibA_47892	Serpinb3c	29	127	119
MGLibA_29534	Lrrc71	0	24	6
MGLibA_44771	Rbm18	1	29	87
MGLibA_52592	Taf1	0	90	87
MGLibA_55780	Trim32	4	122	143
MGLibA_08214	Cbln4	0	27	0
MGLibA_30583	Mbtd1	0	71	43
MGLibA_08190	Cbfa2t3	0	49	21
MGLibA_46874	S1pr3	0	24	10
MGLibA_08131	Casp9	0	153	180
MGLibA_49243	Slc2a8	32	62	60
MGLibA_00087	1110008P14Rik	0	29	33
MGLibA_04963	Arhgap42	12	167	234
MGLibA_11453	Copb2	0	9	58
MGLibA_54999	Tmprss4	0	68	156
MGLibA_30338	Mapk12	0	15	14
MGLibA_21977	Gm813	94	138	144
MGLibA_65143	mmu-let-7k	1	147	118
MGLibA_29100	Lmln	32	76	100
MGLibA_14073	Dhrs1	0	46	41
MGLibA_32528	Mtmr9	20	16	95
MGLibA_43844	Ptrh1	178	194	191
MGLibA_37108	Olfr301	0	17	68
MGLibA_23822	Hck	0	32	27
MGLibA_03933	Als2cr11	158	274	336
MGLibA_23940	Heatr6	2	184	55
MGLibA_14060	Dhodh	0	110	190
MGLibA_33021	Myot	0	149	125
MGLibA_40367	Peg3	0	213	158
MGLibA_57577	Usp30	1	19	141
MGLibA_26255	Iqgap1	0	129	69
MGLibA_45340	Rgs7bp	0	54	47
MGLibA_37949	Olfr643	0	153	18
MGLibA_47838	Serpina3j	56	200	97
MGLibA_27807	Klra5	15	191	158
MGLibA_29040	Lipo1	0	54	54
MGLibA_46192	Rpl23a	85	485	600
MGLibA_50370	Snrpg	531	90	74
MGLibA_56260	Tspan3	14	119	108
MGLibA_64779	mmu-mir-3095	0	34	0
MGLibA_57794	Vat1l	3	138	209
MGLibA_16645	Esr1	1195	183	130
MGLibA_20162	Glrx	0	227	194
MGLibA_52025	Sulf1	11	150	74
MGLibA_16702	Etnk2	1198	87	100
MGLibA_51487	Sstr4	66	117	105
MGLibA_10685	Cldnd2	0	116	156
MGLibA_30191	Mansc1	0	77	33
MGLibA_59867	Ybx1	26	94	207
MGLibA_09253	Cd84	6	95	200
MGLibA_54624	Tmem234	0	57	96
MGLibA_23821	Hck	2	129	133
MGLibA_24917	Hsd11b2	1	129	25
MGLibA_48205	Sgpp1	4	165	236
MGLibA_10595	Clcn5	63	107	193
MGLibA_52819	Tas2r138	0	187	246
MGLibA_15115	Dusp6	0	14	0
MGLibA_58513	Vmn1r83	0	37	26
MGLibA_38944	Oraov1	0	7	28
MGLibA_43734	Ptpn14	0	28	16
MGLibA_40005	Pcsk2	0	113	19
MGLibA_38141	Olfr713	192	173	74
MGLibA_09020	Cd177	0	25	63
MGLibA_23067	Grpr	0	48	86
MGLibA_09073	Cd226	0	14	32
MGLibA_48347	Sharpin	33	203	113
MGLibA_43709	Ptplad1	92	173	56
MGLibA_00178	1600012H06Rik	9	103	201
MGLibA_22883	Gramd1c	30	77	121
MGLibA_19644	Gclm	3	77	79
MGLibA_61779	Zswim6	0	154	66
MGLibA_37554	Olfr488	1	163	160
MGLibA_30174	Man2c1	0	59	99
MGLibA_18363	Fgfbp1	74	255	188
MGLibA_43794	Ptprf	3	96	147
MGLibA_01067	3110057O12Rik	1339	113	96
MGLibA_35858	Olfr1162	241	50	101
MGLibA_65151	mmu-mir-489	28	209	114
MGLibA_51312	Srp54a	65	501	335
MGLibA_55672	Treml4	0	27	77
MGLibA_10408	Chst7	0	7	10
MGLibA_34115	Nkrf	0	25	0
MGLibA_41895	Polr2d	109	92	162
MGLibA_52229	Svs4	0	71	83
MGLibA_61345	Zfp930	269	69	72
MGLibA_27025	Kcnk13	0	58	25
MGLibA_52146	Surf4	0	56	115
MGLibA_20228	Gm10024	21	257	287
MGLibA_60144	Zc2hc1a	0	96	111
MGLibA_10499	Cish	0	4	22
MGLibA_29086	Lmbrd2	87	478	484
MGLibA_56963	Ube2ql1	0	18	12
MGLibA_44438	Ralgapa2	11	34	73
MGLibA_50211	Smtn	0	62	177
MGLibA_50469	Snx33	0	48	55
MGLibA_56054	Trpc4ap	675	243	92
MGLibA_23485	H2-DMa	133	279	364
MGLibA_67124	NonTargetingControlGuideForMouse_0719	0	121	308
MGLibA_02226	Aars2	0	61	15
MGLibA_47611	Seh1l	0	5	14
MGLibA_00460	1700030K09Rik	0	44	104
MGLibA_65301	mmu-mir-3098	1	22	73
MGLibA_64327	mmu-mir-1954	0	31	2
MGLibA_57536	Usp18	0	75	45
MGLibA_31380	Mis18a	2	109	177
MGLibA_51863	Stpg1	31	43	149
MGLibA_30133	Maml1	9	301	432
MGLibA_56771	Tyro3	0	22	0
MGLibA_31313	Mief1	0	242	66
MGLibA_05456	Asf1b	0	65	13
MGLibA_55256	Tnpo3	0	82	44
MGLibA_09767	Celf3	5	87	46
MGLibA_04960	Arhgap40	0	39	33
MGLibA_17454	Fam213a	0	266	269
MGLibA_06776	Bdnf	57	97	73
MGLibA_14644	Dnpep	45	194	322
MGLibA_46113	Rpe65	0	166	279
MGLibA_16175	Eno1	1	203	216
MGLibA_30016	Maf	0	147	59
MGLibA_16794	Exoc1	94	243	388
MGLibA_44804	Rbm34	1	246	367
MGLibA_53706	Thbd	0	44	138
MGLibA_37922	Olfr632	0	116	58
MGLibA_65099	mmu-mir-702	5	71	281
MGLibA_19948	Gins3	61	119	250
MGLibA_10571	Clca5	0	9	0
MGLibA_53485	Tex26	0	94	69
MGLibA_52876	Tbc1d14	23	288	294
MGLibA_44644	Rasl12	102	63	92
MGLibA_27070	Kcnmb3	1	84	151
MGLibA_29237	Lphn2	0	123	59
MGLibA_00124	1110059G10Rik	136	446	426
MGLibA_57622	Usp45	0	63	106
MGLibA_31840	Mpv17l	0	35	18
MGLibA_55047	Tmx1	0	48	42
MGLibA_53798	Thtpa	0	235	167
MGLibA_41235	Pla2g2c	0	96	194
MGLibA_64964	mmu-mir-3097	0	162	84
MGLibA_08352	Ccdc125	92	146	235
MGLibA_26068	Inpp4b	0	10	0
MGLibA_46307	Rpn2	0	124	137
MGLibA_51877	Stra8	0	6	2
MGLibA_07654	Cacna1a	0	50	17
MGLibA_41163	Pkhd1	0	37	108
MGLibA_15339	EU599041	1	57	30
MGLibA_60306	Zdhhc21	723	104	164
MGLibA_34121	Nkx1-2	2	50	179
MGLibA_40206	Pdhx	263	233	100
MGLibA_17247	Fam163b	0	52	57
MGLibA_46060	Ropn1	0	30	59
MGLibA_46809	Ryr2	30	95	73
MGLibA_33438	Ncoa5	57	269	352
MGLibA_12785	Cyp2c39	32	100	164
MGLibA_27682	Klk10	0	2	1
MGLibA_27839	Klrc2	0	154	145
MGLibA_19703	Gdf1	0	50	53
MGLibA_37269	Olfr365	0	106	142
MGLibA_52035	Sult1b1	13	88	139
MGLibA_63568	mmu-mir-99a	0	67	109
MGLibA_13316	Dbn1	256	387	291
MGLibA_08481	Ccdc176	209	459	621
MGLibA_49008	Slc25a12	0	155	73
MGLibA_26279	Irak1	0	188	233
MGLibA_24674	Hoxa5	86	75	68
MGLibA_26472	Itga7	0	4	50
MGLibA_47176	Scd2	0	33	26
MGLibA_06002	Atxn7l1	0	27	25
MGLibA_52041	Sult1c2	0	17	129
MGLibA_45558	Ric8b	0	0	11
MGLibA_28632	Lcn3	68	1287	933
MGLibA_22186	Gnal	21	63	82
MGLibA_64743	mmu-mir-873b	0	58	127
MGLibA_50640	Sox4	0	2	30
MGLibA_40543	Pgap2	0	218	213
MGLibA_10934	Cma2	115	133	72
MGLibA_14406	Dnaaf3	0	238	165
MGLibA_01053	3110040N11Rik	0	60	41
MGLibA_20673	Gm13718	0	85	44
MGLibA_34613	Npy1r	0	403	199
MGLibA_22360	Gorab	145	81	51
MGLibA_29668	Lsm7	0	171	340
MGLibA_27951	Kri1	0	38	0
MGLibA_50130	Smim7	1	57	59
MGLibA_48675	Slamf1	1	462	339
MGLibA_00746	2210408I21Rik	0	20	19
MGLibA_22886	Gramd2	0	35	174
MGLibA_46373	Rps18	113	340	448
MGLibA_31633	Mob1a	23	128	107
MGLibA_13315	Dbn1	0	100	69
MGLibA_55486	Tprg	0	37	17
MGLibA_42931	Proca1	0	1	4
MGLibA_11469	Cops3	0	7	63
MGLibA_27893	Kng1	0	263	121
MGLibA_54940	Tmigd1	7	257	183
MGLibA_57179	Ugcg	2153	116	118
MGLibA_30845	Med23	0	93	188
MGLibA_18398	Fgl2	1	151	74
MGLibA_60176	Zc3h15	0	9	0
MGLibA_54337	Tmem138	0	78	20
MGLibA_24541	Hn1	0	0	12
MGLibA_17079	Fam114a2	0	39	4
MGLibA_05808	Atp5e	125	194	256
MGLibA_05122	Arl14	40	47	66
MGLibA_00192	1600016N20Rik	0	178	82
MGLibA_58481	Vmn1r73	57	378	694
MGLibA_43282	Prune2	0	35	7
MGLibA_42866	Prl8a6	204	85	54
MGLibA_34374	Nol6	0	93	134
MGLibA_02941	Adam1b	0	17	14
MGLibA_29379	Lrrc10b	221	236	315
MGLibA_05870	Atp6v0c	0	44	89
MGLibA_00887	2410137M14Rik	111	421	672
MGLibA_52299	Syn2	0	107	152
MGLibA_45154	Ret	1	305	225
MGLibA_43148	Prrt3	0	111	71
MGLibA_47394	Sctr	50	109	113
MGLibA_05861	Atp6v0a2	0	45	162
MGLibA_13304	Dbf4	42	277	446
MGLibA_08089	Casd1	1	141	151
MGLibA_00343	1700017D01Rik	1	34	44
MGLibA_50530	Sod3	1	113	111
MGLibA_35377	Odf1	107	95	54
MGLibA_12184	Csrp1	35	187	290
MGLibA_43227	Prss41	69	370	430
MGLibA_21027	Gm17384	4	178	239
MGLibA_38888	Opa3	0	29	71
MGLibA_38772	Olfr981	26	243	282
MGLibA_46908	Sae1	1	108	53
MGLibA_33156	Nacc1	0	11	14
MGLibA_40322	Pdzd9	0	7	4
MGLibA_12839	Cyp2d40	0	26	8
MGLibA_17098	Fam118b	9	51	86
MGLibA_64016	mmu-mir-3086	0	62	27
MGLibA_14636	Dnmt3a	10	383	490
MGLibA_60987	Zfp617	74	212	85
MGLibA_29522	Lrrc63	0	9	133
MGLibA_67319	NonTargetingControlGuideForMouse_0914	8	193	168
MGLibA_54236	Tmem104	11	251	250
MGLibA_02533	Acad12	96	290	262
MGLibA_07407	C130026I21Rik	4	16	10
MGLibA_29206	Lpar4	153	245	238
MGLibA_12086	Csf2rb	0	174	204
MGLibA_56058	Trpc4	0	68	50
MGLibA_23220	Gstt4	0	25	134
MGLibA_36455	Olfr1386	0	5	55
MGLibA_33085	N4bp3	0	177	247
MGLibA_40149	Pde6d	0	133	283
MGLibA_36891	Olfr197	17	103	121
MGLibA_48485	Siglech	2398	44	78
MGLibA_64247	mmu-mir-669h	0	78	120
MGLibA_29447	Lrrc36	1	24	12
MGLibA_21475	Gm4847	55	378	240
MGLibA_36164	Olfr1277	8	46	76
MGLibA_31945	Mrgprx2	41	209	156
MGLibA_62933	mmu-mir-1247	20	162	122
MGLibA_57408	Uprt	0	45	25
MGLibA_50697	Spaca1	0	336	195
MGLibA_37246	Olfr355	0	10	36
MGLibA_04577	Apba3	0	178	219
MGLibA_40049	Pdcd11	0	249	261
MGLibA_58450	Vmn1r64	0	74	1
MGLibA_13584	Ddx19b	1	137	217
MGLibA_65571	mmu-mir-7058	30	108	142
MGLibA_17470	Fam217a	0	67	187
[truncated: 63,960 more rows]

## Sheet: rep2_input2_output.gene-summary
id	num	neg|score	neg|p-value	neg|fdr	neg|rank	neg|goodsgrna	neg|lfc	pos|score	pos|p-value	pos|fdr	pos|rank	pos|goodsgrna	pos|lfc
Jun	3	0.99998	0.99998	1	22476	0	10.374	4.3097e-09	2.2016e-07	0.001238	1	3	10.374
Ss18	3	1	1	1	22486	0	5.8864	1.0084e-08	2.2016e-07	0.001238	2	3	5.8864
Ric8	3	0.55949	0.67925	1	14999	1	9.0353	4.9817e-08	2.2016e-07	0.001238	3	2	9.0353
Smarca4	3	0.99998	0.99998	1	22477	0	8.9982	1.2566e-07	2.2016e-07	0.001238	4	3	8.9982
Trp53	3	1	1	1	22485	0	6.94	1.8896e-07	6.6048e-07	0.00297	5	3	6.94
Rhoa	3	0.54602	0.67354	1	14866	1	8.2703	3.8072e-07	1.1008e-06	0.004125	6	2	8.2703
Gja1	3	1	1	1	22484	0	4.2156	4.4217e-07	1.5411e-06	0.00495	7	3	4.2156
Myl6	3	1	1	1	22483	0	4.9431	1.1673e-06	4.183e-06	0.011757	8	3	4.9431
Rac1	3	1	1	1	22482	0	2.5359	3.8135e-06	1.1668e-05	0.029153	9	3	2.5359
Asf1a	3	1	1	1	22481	0	3.5994	4.721e-06	1.4971e-05	0.033663	10	3	3.5994
Hira	3	0.99999	0.99999	1	22480	0	2.3842	6.289e-06	2.0034e-05	0.040954	11	3	2.3842
Cramp1l	3	0.99976	0.99977	1	22469	0	5.9806	1.0335e-05	3.2363e-05	0.060644	12	2	5.9806
Myh9	3	0.18004	0.32671	0.935226	7258	1	5.5341	1.1549e-05	3.6326e-05	0.062833	13	2	5.5341
Pggt1b	3	0.83227	0.83632	1	18718	1	5.4574	1.8856e-05	5.7902e-05	0.089439	14	2	5.4574
Cabin1	3	0.99998	0.99998	1	22479	0	1.8569	1.9736e-05	5.9663e-05	0.089439	15	3	1.8569
Map2k7	3	0.99998	0.99998	1	22478	0	2.367	2.1165e-05	6.4507e-05	0.090656	16	3	2.367
Phactr4	3	0.99934	0.99936	1	22454	0	5.1038	3.4984e-05	9.8851e-05	0.130751	17	2	5.1038
Pdcl	3	0.41148	0.56664	1	12520	1	4.7814	4.8842e-05	0.00012307	0.15374	18	2	4.7814
Apcdd1	3	0.99711	0.99715	1	22402	0	4.3262	5.4874e-05	0.00013232	0.156592	19	2	4.3262
Igsf9b	3	0.99902	0.99905	1	22448	0	3.697	0.00011348	0.00025384	0.285396	20	2	3.697
Tfap2a	3	0.24591	0.39642	0.935226	9291	1	3.8398	0.00014055	0.0003036	0.325083	21	2	3.8398
Ppp1r1c	3	0.9958	0.99591	1	22368	0	3.9202	0.00015321	0.00032914	0.336409	22	2	3.9202
Gyk	3	0.16835	0.31408	0.935226	6917	1	3.7315	0.00017948	0.00037669	0.352929	23	2	3.7315
Plce1	3	0.92984	0.93	1	20788	0	-1.866	0.00020466	0.00041764	0.375644	24	1	-1.866
Olfr774	3	0.99997	0.99998	1	22475	0	3.2989	0.00023021	0.0004762	0.411843	25	2	3.2989
Cfp	3	0.12324	0.26382	0.935226	5898	2	-5.5437	0.00025013	0.00050615	0.421525	26	1	-5.5437
Gna13	3	0.97411	0.97423	1	21848	0	3.2725	0.00028018	0.00056427	0.439228	27	2	3.2725
Il18	3	0.7194	0.75901	1	16965	1	3.2233	0.00028105	0.00056647	0.439228	28	2	3.2233
mmu-mir-6355	4	0.97038	0.97036	1	21741	0	0.58924	0.00033522	0.00074304	0.522123	29	2	0.58924
Gpr157	3	0.39339	0.5485	1	12094	1	-4.9194	0.00034108	0.00068888	0.516337	30	1	-4.9194
NonTargetingControlGuideForMouse_0775	1	0.99966	0.99968	1	22462	0	8.1836	0.00034112	0.00034895	0.341154	31	1	8.1836
Tmem59	3	0.96043	0.96068	1	21520	0	3.2019	0.00035144	0.00071618	0.519483	32	2	3.2019
AK129341	3	0.95285	0.95314	1	21321	0	2.9877	0.00038341	0.0007809	0.532103	33	2	2.9877
Pbp2	3	0.24591	0.39642	0.935226	8203	1	-1.118	0.00043202	0.00088042	0.565629	34	1	-1.118
Scrib	3	0.67747	0.73548	1	16397	1	2.6516	0.00046711	0.00095483	0.569661	35	2	2.6516
Poldip3	3	0.26911	0.42076	0.964244	9683	2	-2.4467	0.00047749	0.00096936	0.569661	36	1	-2.4467
Klc1	3	0.98952	0.98966	1	22224	0	2.9058	0.00048758	0.00098741	0.569661	37	2	2.9058
Akap12	3	0.70783	0.75234	1	16827	1	-2.3878	0.00052296	0.0010495	0.569661	38	1	-2.3878
Glg1	3	0.59657	0.69584	1	15409	1	1.8789	0.00052626	0.0010552	0.569661	39	2	1.8789
Tcea1	3	0.10716	0.23425	0.935226	5288	1	2.8488	0.00053224	0.001064	0.569661	40	2	2.8488
Cnep1r1	3	0.65196	0.72242	1	16091	1	2.8687	0.00057884	0.0011591	0.596197	41	2	2.8687
Ip6k3	3	0.24591	0.39642	0.935226	8811	1	2.7471	0.0005826	0.0011666	0.596197	42	2	2.7471
Rbm14	3	0.14462	0.28837	0.935226	6411	1	2.5616	0.00061959	0.0012366	0.617932	43	2	2.5616
Pkn2	3	0.023599	0.060177	0.820087	1453	1	2.5863	0.00064707	0.0012859	0.624484	44	2	2.5863
2310047M10Rik	3	0.91463	0.9147	1	20455	0	-0.2326	0.00065936	0.0013102	0.624484	45	1	-0.2326
Eif4ebp1	3	0.553	0.6765	1	14933	1	2.4282	0.0006711	0.0013331	0.624484	46	2	2.4282
Fnta	3	0.40101	0.55617	1	12232	2	-6.0202	0.00070482	0.0013969	0.641039	47	1	-6.0202
Zfp46	3	0.74754	0.77614	1	17391	1	2.4261	0.0007387	0.0014621	0.657525	48	2	2.4261
1700001O22Rik	3	0.14462	0.28837	0.935226	6431	1	-3.9113	0.00079574	0.0015726	0.693361	49	1	-3.9113
Npff	3	0.34593	0.5003	1	10994	2	-5.8375	0.0008412	0.0016615	0.718488	50	1	-5.8375
Gm2016	1	0.99914	0.99918	1	22451	0	6.9152	0.00085659	0.0008628	0.565629	51	1	6.9152
Ppp1ca	3	0.86656	0.86679	1	19420	1	-1.8804	0.00088665	0.0017531	0.72557	52	1	-1.8804
Slc22a19	3	0.45474	0.60981	1	13396	1	1.9269	0.0008897	0.0017602	0.72557	53	2	1.9269
Ap1s1	3	0.24591	0.39642	0.935226	8815	2	-1.118	0.00093211	0.0018438	0.72557	54	1	-1.118
Hist2h4	3	0.91598	0.91603	1	20477	0	2.2834	0.00096072	0.0018967	0.72557	55	2	2.2834
Nlrp1b	3	0.93639	0.93658	1	20943	0	0.46567	0.00097756	0.001924	0.72557	56	1	0.46567
Npat	3	0.99976	0.99976	1	22468	0	2.0496	0.00099642	0.0019605	0.72557	57	2	2.0496
Dnah7a	3	0.93241	0.93255	1	20851	0	1.542	0.001003	0.0019715	0.72557	58	2	1.542
Kdm5c	3	0.58998	0.69277	1	15332	1	2.0847	0.0010228	0.0020125	0.72557	59	2	2.0847
NonTargetingControlGuideForMouse_0606	1	0.99898	0.999	1	22447	0	6.7596	0.0010234	0.0010196	0.569661	60	1	6.7596
Nek10	3	0.0079384	0.021471	0.767852	405	1	2.1181	0.0010328	0.0020318	0.72557	61	2	2.1181
Col6a1	3	0.98827	0.98847	1	22198	0	1.7386	0.0010698	0.0021032	0.72557	62	2	1.7386
Ptgr1	3	0.34777	0.50217	1	11075	1	1.8814	0.0010748	0.0021159	0.72557	63	2	1.8814
Bcl2l15	3	0.18004	0.32671	0.935226	7230	1	2.0556	0.0010988	0.0021587	0.72557	64	2	2.0556
Luzp1	3	0.99949	0.9995	1	22459	0	2.0857	0.0011022	0.0021635	0.72557	65	2	2.0857
Gpr68	3	0.95487	0.95513	1	21373	0	-1.0557	0.0011139	0.0021846	0.72557	66	1	-1.0557
Vegfb	3	0.51713	0.66157	1	14581	1	2.0977	0.0011178	0.0021921	0.72557	67	2	2.0977
Atp6v1g2	3	0.96553	0.96568	1	21622	0	2.1586	0.0011299	0.002215	0.72557	68	2	2.1586
Ddx5	3	0.56602	0.68209	1	15070	1	1.9066	0.0011352	0.0022265	0.72557	69	2	1.9066
C4a	3	0.96524	0.9654	1	21617	0	-3.4026	0.0011594	0.0022692	0.728925	70	1	-3.4026
Nts	3	0.56602	0.68209	1	15075	1	1.4665	0.0012503	0.0024369	0.749873	71	2	1.4665
Pawr	3	0.99687	0.99694	1	22395	0	2.1173	0.0012551	0.0024462	0.749873	72	2	2.1173
Chek2	3	0.96826	0.96839	1	21688	0	1.9924	0.0012606	0.0024581	0.749873	73	2	1.9924
Ppfia1	3	0.022739	0.058135	0.820087	1320	2	-1.118	0.0012957	0.0025259	0.749873	74	1	-1.118
Brpf1	3	0.47147	0.62653	1	13787	1	1.7689	0.0013108	0.0025505	0.749873	75	2	1.7689
Ccnc	3	0.92271	0.92284	1	20630	0	1.9475	0.0013353	0.0026012	0.749873	76	2	1.9475
Dynap	3	0.86804	0.86823	1	19465	1	1.7389	0.0013638	0.0026501	0.754293	77	2	1.7389
Olfr1115	3	0.39339	0.5485	1	12083	1	-4.9194	0.001432	0.0027733	0.779517	78	1	-4.9194
Olfr612	3	0.97842	0.97853	1	21931	0	1.826	0.001459	0.0028315	0.780687	79	2	1.826
Gm4787	3	0.98941	0.98956	1	22221	0	-1.5691	0.0014775	0.0028649	0.780687	80	1	-1.5691
Xkr5	3	0.99977	0.99978	1	22470	0	1.808	0.0014868	0.0028817	0.780687	81	2	1.808
Slc6a13	3	0.89201	0.89215	1	19991	0	-1.3367	0.0015229	0.0029592	0.787297	82	1	-1.3367
Bbs5	3	0.93861	0.93884	1	20996	0	1.4369	0.0015595	0.0030331	0.787297	83	2	1.4369
Lemd1	3	0.99349	0.99362	1	22314	0	-1.4399	0.0015683	0.0030494	0.787297	84	1	-1.4399
Sh2d7	3	0.50967	0.65851	1	14524	1	1.8375	0.001582	0.0030767	0.787297	85	2	1.8375
Tbl1x	3	0.99996	0.99997	1	22474	0	1.9232	0.0015841	0.0030811	0.787297	86	2	1.9232
Gins1	3	0.99875	0.99878	1	22440	0	1.7201	0.0016464	0.0031956	0.789874	87	2	1.7201
Ndufa10	3	0.037721	0.092658	0.935226	2013	1	-2.7766	0.0017046	0.0033114	0.789874	88	1	-2.7766
Olfml1	3	0.99894	0.99896	1	22445	0	1.7212	0.0017099	0.0033193	0.789874	89	2	1.7212
Ifnab	3	0.94594	0.94616	1	21168	0	-0.39288	0.0017501	0.003403	0.789874	90	1	-0.39288
mmu-mir-8120	4	0.07594	0.19777	0.935226	3859	3	-5.2026	0.0017878	0.0035043	0.789874	91	1	-5.2026
Trmt10a	3	0.89907	0.89927	1	20130	0	1.5959	0.0017921	0.0034823	0.789874	92	2	1.5959
Maf	3	0.87905	0.8792	1	19692	0	-7.4351	0.0017955	0.0034889	0.789874	93	1	-7.4351
Orai2	3	0.81275	0.82079	1	18353	1	1.5809	0.001803	0.0035038	0.789874	94	2	1.5809
Dok2	3	0.69968	0.74773	1	16729	1	-6.414	0.0018409	0.0035743	0.789874	95	1	-6.414
mmu-mir-7238	4	0.7829	0.84636	1	17909	1	-2.8241	0.0018484	0.0036157	0.789874	96	1	-2.8241
1700024P16Rik	3	0.79295	0.80629	1	18069	1	1.4565	0.001856	0.0036003	0.789874	97	2	1.4565
Vopp1	3	0.12012	0.25822	0.935226	5686	1	1.635	0.0018783	0.0036394	0.789874	98	2	1.635
Glyr1	3	0.99968	0.99969	1	22463	0	1.6104	0.001885	0.0036513	0.789874	99	2	1.6104
Cd226	3	0.16835	0.31408	0.935226	6929	1	-4.1199	0.0018863	0.0036527	0.789874	100	1	-4.1199
Krtap13-1	3	0.24591	0.39642	0.935226	9073	1	-1.118	0.0019318	0.0037398	0.789874	101	1	-1.118
Tmem30b	3	0.85501	0.85604	1	19170	1	1.4928	0.0019483	0.0037755	0.789874	102	2	1.4928
Olfr395	3	0.47147	0.62653	1	13791	1	1.532	0.0019666	0.0038068	0.789874	103	2	1.532
Yap1	3	0.99969	0.99969	1	22464	0	1.3487	0.0019689	0.0038094	0.789874	104	2	1.3487
Krt20	3	0.65717	0.72507	1	16140	1	-1.3261	0.0019772	0.0038213	0.789874	105	1	-1.3261
Olfr340	3	0.83074	0.83508	1	18693	1	1.3002	0.0019872	0.0038389	0.789874	106	2	1.3002
2610044O15Rik8	3	0.99543	0.99556	1	22362	0	1.4572	0.0019999	0.003864	0.789874	107	2	1.4572
Olfr919	3	0.12012	0.25822	0.935226	5827	2	-3.6673	0.0020226	0.003905	0.791053	108	1	-3.6673
Gramd1a	3	0.99682	0.99689	1	22394	0	1.5128	0.0020545	0.0039596	0.792736	109	2	1.5128
Pth1r	3	0.44619	0.6013	1	13225	1	-3.4494	0.002068	0.0039838	0.792736	110	1	-3.4494
Cngb3	3	0.99702	0.99707	1	22398	0	1.5512	0.0021276	0.0041027	0.809232	111	2	1.5512
Vps37c	3	0.89302	0.89314	1	20003	0	-2.6585	0.0021589	0.0041643	0.814249	112	1	-2.6585
Olfr1164	3	0.79854	0.81026	1	18138	1	1.4875	0.0021996	0.004244	0.815783	113	2	1.4875
Prss46	3	0.38605	0.5411	1	11963	2	-6.7004	0.0022043	0.0042537	0.815783	114	1	-6.7004
Adam17	3	0.52427	0.66446	1	14701	1	1.4501	0.0022177	0.004281	0.815783	115	2	1.4501
Glb1	3	0.67747	0.73548	1	16427	1	-6.3114	0.0022951	0.0044259	0.836301	116	1	-6.3114
Hspe1	3	0.38903	0.54408	1	11999	1	0.097731	0.0023405	0.0045188	0.846741	117	1	0.097731
Nxpe4	3	0.89053	0.89065	1	19957	0	1.4033	0.0024402	0.0047147	0.868974	118	2	1.4033
Pde4c	3	0.38399	0.53903	1	11904	2	-4.8625	0.0024768	0.0047794	0.873742	119	1	-4.8625
Trim34b	1	0.99743	0.99745	1	22409	0	5.3886	0.0025698	0.0025585	0.749873	120	1	5.3886
Epor	3	0.70379	0.75006	1	16787	1	1.1117	0.0025743	0.0049745	0.894851	121	2	1.1117
NonTargetingControlGuideForMouse_0605	1	0.99742	0.99744	1	22408	0	5.3847	0.0025849	0.0025734	0.749873	122	1	5.3847
Stk31	3	0.76717	0.78868	1	17650	1	-3.5193	0.0026584	0.0050819	0.906642	123	1	-3.5193
Olfr463	3	0.3959	0.55104	1	12179	2	-6.3739	0.0027038	0.0051207	0.906642	124	1	-6.3739
Dopey1	3	0.7337	0.76756	1	17189	1	-3.9856	0.0027946	0.0051955	0.912618	125	1	-3.9856
Col28a1	3	0.85437	0.85546	1	19156	1	-1.6409	0.00284	0.0052356	0.912618	126	1	-1.6409
Vmn2r28	3	0.75458	0.78052	1	17464	1	-6.6841	0.0028854	0.0052783	0.912986	127	1	-6.6841
Adam9	3	0.088244	0.19817	0.935226	4401	2	-1.118	0.0029308	0.0053197	0.913121	128	1	-1.118
mmu-mir-6953	4	0.031341	0.095699	0.935226	1810	1	0.54236	0.0029527	0.0057103	0.921959	129	2	0.54236
Gad2	3	0.9709	0.971	1	21756	0	-0.9045	0.0030216	0.0054117	0.92188	130	1	-0.9045
Atp10b	3	0.40407	0.55927	1	12344	2	-4.8122	0.0031123	0.0054919	0.921959	131	1	-4.8122
Mrpl52	3	0.30249	0.45552	0.999546	10083	2	-5.3083	0.0032031	0.0055746	0.921959	132	1	-5.3083
mmu-mir-6960	4	0.2435	0.44487	0.992118	8173	2	-0.46694	0.0032405	0.0062677	0.939203	133	1	-0.46694
Tpm2	3	0.0074612	0.020223	0.767852	317	2	-3.0041	0.0032485	0.0056152	0.921959	134	1	-3.0041
Bak1	3	0.99597	0.99607	1	22375	0	-1.149	0.0032939	0.005653	0.921959	135	1	-1.149
mmu-mir-6995	4	0.65822	0.79083	1	16181	1	-1.7517	0.0033028	0.0063857	0.939203	136	2	-1.7517
Ampd1	3	0.98521	0.9854	1	22124	0	-1.4343	0.0033393	0.0056962	0.921959	137	1	-1.4343
Ddx27	3	0.98717	0.98734	1	22175	0	-1.2348	0.0033846	0.0057371	0.921959	138	1	-1.2348
Lcn4	3	0.93671	0.93691	1	20949	0	1.079	0.0034754	0.0058239	0.928762	139	1	1.079
Leprotl1	3	0.74898	0.77702	1	17398	1	-1.2536	0.0035662	0.0059216	0.9377	140	1	-1.2536
Mfap4	3	0.89302	0.89314	1	20017	0	-1.2257	0.0036115	0.005967	0.937732	141	1	-1.2257
Ap1g1	3	0.88901	0.88914	1	19917	0	-7.0195	0.0036569	0.0060097	0.937732	142	1	-7.0195
Dctn3	3	0.96007	0.96031	1	21506	0	-1.5512	0.0037023	0.0060493	0.937732	143	1	-1.5512
Ndfip1	3	0.97215	0.97227	1	21790	0	-1.4898	0.0037476	0.0060916	0.937732	144	1	-1.4898
Tmem138	3	0.27949	0.4316	0.97469	9796	2	-5.2958	0.003793	0.0061303	0.937732	145	1	-5.2958
NonTargetingControlGuideForMouse_0382	1	0.99617	0.99623	1	22382	0	4.755	0.0038281	0.0037671	0.789874	146	1	4.755
Upk2	3	0.36991	0.52478	1	11603	2	-4.6357	0.0038837	0.0062202	0.939203	147	1	-4.6357
Slc22a21	3	0.64125	0.71708	1	15982	1	-1.2351	0.0039745	0.0063069	0.939203	148	1	-1.2351
Clec18a	3	0.24591	0.39642	0.935226	9302	1	-1.118	0.0040198	0.0063483	0.939203	149	1	-1.118
Spata17	3	0.20284	0.35109	0.935226	7617	2	-5.2651	0.0040652	0.0063906	0.939203	150	1	-5.2651
Marveld2	3	0.88103	0.88118	1	19728	0	-0.79146	0.0041105	0.0064355	0.939604	151	1	-0.79146
Gramd2	3	0.36023	0.51495	1	11386	2	-5.3912	0.0041559	0.0064769	0.939604	152	1	-5.3912
Gatad2b	3	0.83161	0.8358	1	18711	1	-2.3375	0.0042013	0.0065209	0.939928	153	1	-2.3375
Stx17	3	0.13257	0.2753	0.935226	6133	2	-3.7944	0.0042466	0.006575	0.941698	154	1	-3.7944
Gjb3	3	0.094082	0.20948	0.935226	4670	1	1.1413	0.0043373	0.0066746	0.942333	155	1	1.1413
Ms4a5	3	0.90567	0.90582	1	20280	0	-7.6605	0.004428	0.0067631	0.942333	156	1	-7.6605
Il1rapl2	3	0.73705	0.76965	1	17218	1	-3.6897	0.0044734	0.0068071	0.942333	157	1	-3.6897
Fem1b	3	0.84722	0.84905	1	19019	1	-0.61831	0.0045187	0.0068463	0.942333	158	1	-0.61831
Actr3b	3	0.47969	0.63468	1	13931	1	-4.2873	0.0045641	0.0068991	0.942333	159	1	-4.2873
mmu-mir-767	4	0.28402	0.49807	1	9871	2	-1.6917	0.0045671	0.0088348	0.996488	160	2	-1.6917
Fbxl17	3	0.99897	0.99899	1	22446	0	-0.058234	0.0046094	0.0069379	0.942333	161	1	-0.058234
Cct7	3	0.40257	0.55775	1	12258	1	-4.9742	0.0046547	0.0069669	0.942333	162	1	-4.9742
Cntn2	3	0.76105	0.78472	1	17556	1	-2.3174	0.0047001	0.007003	0.942333	163	1	-2.3174
Gm5796	1	0.99529	0.99533	1	22358	0	4.4077	0.0047075	0.0046297	0.860363	164	1	4.4077
Tubgcp2	3	0.45776	0.61285	1	13484	2	-6.6676	0.0047454	0.0070405	0.942333	165	1	-6.6676
Dnd1	3	0.24591	0.39642	0.935226	8280	1	-1.118	0.0047908	0.0070893	0.943011	166	1	-1.118
Lor	3	0.43626	0.59146	1	13006	2	-1.939	0.0048361	0.0071294	0.943011	167	1	-1.939
Dlx5	3	0.24591	0.39642	0.935226	8206	1	-1.118	0.0048814	0.0071756	0.943576	168	1	-1.118
NonTargetingControlGuideForMouse_0923	1	0.99508	0.99511	1	22351	0	4.6704	0.0049197	0.0048393	0.877555	169	1	4.6704
Crkl	3	0.38859	0.54364	1	11994	1	-1.3531	0.0049268	0.0072245	0.94448	170	1	-1.3531
Gse1	3	0.051596	0.12339	0.935226	2840	2	-1.7402	0.0049721	0.007269	0.944801	171	1	-1.7402
Ankrd12	3	0.94102	0.94121	1	21056	0	-2.5714	0.0050174	0.0073113	0.944833	172	1	-2.5714
Rundc3b	3	0.92738	0.9275	1	20725	0	-5.0494	0.0050628	0.0073623	0.945629	173	1	-5.0494
Zfp335	3	0.45592	0.61101	1	13456	2	-3.537	0.0051081	0.0074015	0.945629	174	1	-3.537
Cyp2c55	3	0.61949	0.70653	1	15678	1	-0.70039	0.0051534	0.0074456	0.94588	175	1	-0.70039
Dctd	3	0.80834	0.81747	1	18285	1	-1.3342	0.0052894	0.0075873	0.958266	176	1	-1.3342
Fam124b	3	0.98643	0.98662	1	22152	0	0.87496	0.0053347	0.0076283	0.958266	177	1	0.87496
Safb2	3	0.010232	0.02739	0.820087	699	2	-3.6673	0.00538	0.0076772	0.958509	178	1	-3.6673
Exph5	3	0.44619	0.6013	1	13216	1	-4.1987	0.0054254	0.0077155	0.958509	179	1	-4.1987
D10Jhu81e	3	0.87357	0.87375	1	19602	1	-2.3094	0.005516	0.0077894	0.962382	180	1	-2.3094
4930564B18Rik	3	0.97912	0.97924	1	21951	0	-0.7986	0.0056066	0.0078793	0.96816	181	1	-0.7986
Tdh	3	0.16027	0.30528	0.935226	6814	2	-4.3021	0.0056972	0.0079731	0.973695	182	1	-4.3021
Sepp1	3	0.83425	0.83795	1	18755	1	-3.3339	0.0057425	0.0080109	0.973695	183	1	-3.3339
NonTargetingControlGuideForMouse_0299	1	0.99422	0.99424	1	22335	0	4.3543	0.0057839	0.0057402	0.921959	184	1	4.3543
Cdc42	3	0.61346	0.70365	1	15647	1	-2.306	0.0057879	0.0080572	0.97405	185	1	-2.306
Prrx1	3	0.79565	0.8082	1	18100	1	-2.2645	0.0058332	0.0081008	0.974083	186	1	-2.2645
Vnn1	3	0.87159	0.87173	1	19548	1	-2.6839	0.0059238	0.0081831	0.978391	187	1	-2.6839
Gm5134	3	0.84362	0.84593	1	18931	1	-1.2815	0.0059691	0.0082236	0.978391	188	1	-1.2815
Mrps15	3	0.13257	0.2753	0.935226	6113	2	-3.7944	0.0060597	0.0083042	0.982777	189	1	-3.7944
Zfp536	3	0.67254	0.73286	1	16375	1	-3.6238	0.0061503	0.0083988	0.98756	190	1	-3.6238
Grm4	3	0.066359	0.15441	0.935226	3496	2	-3.0041	0.0061956	0.0084446	0.98756	191	1	-3.0041
4930591A17Rik	3	0.97437	0.9745	1	21854	0	-1.5081	0.0062409	0.0084763	0.98756	192	1	-1.5081
Ash2l	3	0.051596	0.12339	0.935226	2715	1	-1.6761	0.0063314	0.0085644	0.992676	193	1	-1.6761
Dusp3	3	0.40257	0.55775	1	12243	1	-4.9742	0.0063767	0.0086093	0.992765	194	1	-4.9742
Ros1	3	0.53169	0.66757	1	14740	1	-0.85559	0.0065126	0.0087401	0.996488	195	1	-0.85559
Hdac8	3	0.35684	0.51149	1	11298	1	-1.6193	0.0065579	0.0087854	0.996488	196	1	-1.6193
Rab6a	3	0.30657	0.4598	0.999546	10140	2	-5.0778	0.0066032	0.0088365	0.996488	197	1	-5.0778
Miip	3	0.27538	0.42731	0.969873	9771	2	-4.9194	0.0066484	0.0088858	0.996488	198	1	-4.9194
Adam2	3	0.69759	0.74655	1	16685	1	-3.5821	0.0066937	0.0089299	0.996488	199	1	-3.5821
NonTargetingControlGuideForMouse_0916	1	0.99329	0.99327	1	22311	0	3.8472	0.0067087	0.0066627	0.942333	200	1	3.8472
Tmem176b	3	0.70379	0.75006	1	16759	1	-3.2567	0.006739	0.0089774	0.996488	201	1	-3.2567
Gm10094	3	0.83688	0.84016	1	18801	1	-7.1442	0.0067843	0.0090237	0.996488	202	1	-7.1442
Mapt	3	0.27131	0.42304	0.96633	9700	2	-5.2651	0.0068748	0.0091069	0.996488	203	1	-5.2651
NonTargetingControlGuideForMouse_0840	1	0.99306	0.99304	1	22302	0	3.8226	0.0069361	0.0068969	0.942333	204	1	3.8226
Colq	3	0.49536	0.65014	1	14288	1	-3.0973	0.0069654	0.0091914	0.996488	205	1	-3.0973
mmu-mir-30c-2	4	0.0027007	0.0096463	0.767852	128	3	-1.8122	0.006986	0.011573	0.996488	206	1	-1.8122
Eci2	3	0.99611	0.99622	1	22380	0	0.55123	0.0070106	0.0092363	0.996488	207	1	0.55123
Nudt6	3	0.86656	0.86679	1	19416	1	-4.265	0.0070559	0.009283	0.996488	208	1	-4.265
Mta1	3	0.77646	0.7949	1	17807	1	-4.1385	0.0071012	0.0093187	0.996488	209	1	-4.1385
Olfr1168	3	0.63573	0.71437	1	15885	1	-2.1972	0.0071464	0.0093627	0.996488	210	1	-2.1972
mmu-mir-7227	3	0.8003	0.81154	1	18180	1	-0.13154	0.0071917	0.0094076	0.996488	211	1	-0.13154
Rslcan18	3	0.99851	0.99854	1	22434	0	-0.92073	0.0072822	0.0094833	0.996488	212	1	-0.92073
mmu-mir-7663	4	0.87525	0.89037	1	19626	1	-5.0661	0.0072876	0.01184	0.996488	213	1	-5.0661
Olfr1385	3	0.99982	0.99982	1	22472	0	0.94828	0.0073728	0.0095564	0.996488	214	1	0.94828
Siglech	3	0.24591	0.39642	0.935226	8525	1	0.46549	0.0074633	0.0096295	0.996488	215	1	0.46549
Sema4d	3	0.88851	0.88867	1	19900	0	0.23436	0.0075538	0.0097141	0.996488	216	1	0.23436
Ms4a13	3	0.023599	0.060177	0.820087	1496	2	-2.5064	0.007599	0.0097502	0.996488	217	1	-2.5064
Zdhhc22	3	0.49536	0.65014	1	14309	1	-3.6809	0.0078705	0.0099897	0.996488	218	1	-3.6809
Sytl1	3	0.37501	0.52992	1	11677	1	0.017128	0.0079158	0.010032	0.996488	219	1	0.017128
Olfr657	3	0.80134	0.81227	1	18203	1	-1.565	0.007961	0.010075	0.996488	220	1	-1.565
mmu-mir-5108	4	0.01057	0.035519	0.820087	730	2	-1.6458	0.0080111	0.012498	0.996488	221	1	-1.6458
Cbfa2t3	3	0.57849	0.68762	1	15208	1	-4.2734	0.0080515	0.010168	0.996488	222	1	-4.2734
Rassf8	3	0.94779	0.94802	1	21208	0	-3.1108	0.0080967	0.010208	0.996488	223	1	-3.1108
mmu-mir-1956	4	0.031341	0.095699	0.935226	1801	1	-0.24542	0.0081317	0.012615	0.996488	224	1	-0.24542
Hao1	3	0.34777	0.50217	1	11105	1	-2.1248	0.008142	0.010239	0.996488	225	1	-2.1248
Snip1	3	0.10716	0.23425	0.935226	5281	1	-3.5278	0.0081872	0.010279	0.996488	226	1	-3.5278
Ganab	3	0.24591	0.39642	0.935226	8521	2	-1.118	0.0082324	0.010322	0.996488	227	1	-1.118
Hebp1	3	0.88901	0.88914	1	19918	0	-0.30722	0.0083229	0.01041	0.996488	228	1	-0.30722
Vmn2r70	3	0.5841	0.69014	1	15288	1	-3.2481	0.0083681	0.010453	0.996488	229	1	-3.2481
mmu-mir-7039	4	0.67143	0.8013	1	16335	1	-5.2265	0.0083727	0.012841	0.996488	230	1	-5.2265
1700010D01Rik	3	0.50239	0.65561	1	14445	1	-1.4399	0.0084134	0.010494	0.996488	231	1	-1.4399
Dhrs9	3	0.98779	0.98798	1	22187	0	-0.58461	0.0084586	0.010533	0.996488	232	1	-0.58461
Rnase13	3	0.94151	0.94169	1	21068	0	-2.3114	0.0085038	0.010571	0.996488	233	1	-2.3114
Mylip	3	0.18004	0.32671	0.935226	7192	1	-4.2139	0.008549	0.010609	0.996488	234	1	-4.2139
Scg2	3	0.42079	0.5761	1	12704	1	-5.0778	0.0085943	0.010647	0.996488	235	1	-5.0778
Tjp1	3	0.45477	0.60985	1	13443	2	-6.201	0.0086395	0.010685	0.996488	236	1	-6.201
Camk1g	3	0.73039	0.76556	1	17129	1	-1.9565	0.0086847	0.010732	0.996488	237	1	-1.9565
5031410I06Rik	3	0.9882	0.98839	1	22196	0	-3.2049	0.0087299	0.010761	0.996488	238	1	-3.2049
Gm16130	3	0.97655	0.97669	1	21900	0	0.12464	0.0087751	0.0108	0.996488	239	1	0.12464
Igsf9	3	0.92264	0.92277	1	20628	0	-2.8553	0.0088203	0.010839	0.996488	240	1	-2.8553
Vpreb3	3	0.42993	0.58517	1	12896	1	-3.4326	0.0089108	0.010934	0.996488	241	1	-3.4326
Myl12b	3	0.93462	0.9348	1	20907	0	-0.22376	0.008956	0.01098	0.996488	242	1	-0.22376
Cxadr	3	0.72681	0.76341	1	17076	1	0.84775	0.0090012	0.011021	0.996488	243	1	0.84775
B9d1	3	0.24591	0.39642	0.935226	8227	1	-1.118	0.0090464	0.011062	0.996488	244	1	-1.118
Mybphl	3	0.30828	0.46159	0.999546	10213	1	-4.3021	0.0090916	0.011098	0.996488	245	1	-4.3021
Olfr1322	3	0.63064	0.7119	1	15811	1	-1.29	0.0091368	0.011136	0.996488	246	1	-1.29
Ube2dnl2	3	0.47147	0.62653	1	13740	1	-5.3503	0.009182	0.011179	0.996488	247	1	-5.3503
mmu-mir-592	4	0.51949	0.68445	1	14618	2	-4.1326	0.0092161	0.013625	0.996488	248	1	-4.1326
Usp14	3	0.22059	0.36982	0.935226	7871	2	-1.118	0.0092272	0.011222	0.996488	249	1	-1.118
2410015M20Rik	3	0.94954	0.94976	1	21242	0	-1.7534	0.0092724	0.011272	0.996488	250	1	-1.7534
Tas2r109	3	0.9587	0.95895	1	21478	0	-4.1974	0.0093176	0.011317	0.996488	251	1	-4.1974
4930538K18Rik	3	0.9061	0.90625	1	20289	0	-0.73279	0.0093628	0.011363	0.996488	252	1	-0.73279
Olfr976	3	0.90957	0.90969	1	20348	0	-1.3384	0.009408	0.011402	0.996488	253	1	-1.3384
Map2k5	3	0.77045	0.79088	1	17734	1	-2.6788	0.0094532	0.011445	0.996488	254	1	-2.6788
Gmeb1	3	0.037721	0.092658	0.935226	2014	1	0.8144	0.0094984	0.011486	0.996488	255	1	0.8144
Rufy4	3	0.053919	0.12835	0.935226	2953	2	-4.1199	0.0095436	0.011525	0.996488	256	1	-4.1199
NonTargetingControlGuideForMouse_0329	1	0.99043	0.99042	1	22243	0	3.1968	0.0095741	0.0095173	0.996488	257	1	3.1968
Gm14124	3	0.092004	0.20547	0.935226	4539	2	-4.9742	0.009634	0.011605	0.996488	258	1	-4.9742
mmu-mir-6401	4	0.16691	0.33793	0.935226	6902	3	-5.4601	0.0096376	0.01401	0.996488	259	1	-5.4601
Plekhb1	3	0.98496	0.98515	1	22115	0	-1.5863	0.0096792	0.011646	0.996488	260	1	-1.5863
Mzf1	3	0.78096	0.79793	1	17866	1	-3.8891	0.0097244	0.011689	0.996488	261	1	-3.8891
Mdh1	3	0.15246	0.29685	0.935226	6563	2	-5.5071	0.0097696	0.011741	0.996488	262	1	-5.5071
Slc35f3	3	0.95912	0.95935	1	21485	0	-1.5545	0.0098599	0.011817	0.996488	263	1	-1.5545
Nanp	3	0.90476	0.90489	1	20254	0	-3.0224	0.0099051	0.011865	0.996488	264	1	-3.0224
NonTargetingControlGuideForMouse_0494	1	0.99009	0.99007	1	22235	0	3.0465	0.0099077	0.0098532	0.996488	265	1	3.0465
Sec22b	3	0.24591	0.39642	0.935226	8686	2	-1.118	0.0099503	0.011907	0.996488	266	1	-1.118
Btk	3	0.080516	0.18298	0.935226	3981	2	-3.2006	0.0099955	0.011948	0.996488	267	1	-3.2006
Abcd3	3	0.045255	0.10954	0.935226	2442	2	-1.118	0.010041	0.011992	0.996488	268	1	-1.118
Apip	3	0.41581	0.57103	1	12572	2	-6.1062	0.010086	0.012034	0.996488	269	1	-6.1062
Lamp3	3	0.98953	0.98967	1	22225	0	-2.3634	0.010131	0.012078	0.996488	270	1	-2.3634
1700123O20Rik	3	0.31851	0.47217	1	10432	1	-0.53994	0.010176	0.012126	0.996488	271	1	-0.53994
Etv6	3	0.35691	0.51154	1	11316	2	-5.3503	0.010267	0.012213	0.996488	272	1	-5.3503
Cox19	3	0.32653	0.48047	1	10616	2	-5.1745	0.010357	0.012297	0.996488	273	1	-5.1745
Plaa	3	0.6933	0.74416	1	16628	1	0.44346	0.010402	0.012344	0.996488	274	1	0.44346
Trim35	3	0.8194	0.826	1	18480	1	-0.8788	0.010447	0.012382	0.996488	275	1	-0.8788
Gfpt2	3	0.56914	0.68348	1	15120	1	-4.1722	0.010492	0.012433	0.996488	276	1	-4.1722
Cyp27a1	3	0.24591	0.39642	0.935226	8543	1	-1.118	0.010583	0.012527	0.996488	277	1	-1.118
Zfp395	3	0.3658	0.52055	1	11546	1	-3.9665	0.010628	0.01257	0.996488	278	1	-3.9665
mmu-mir-295	4	0.042778	0.12619	0.935226	2349	3	-2.3229	0.010661	0.014964	0.996488	279	1	-2.3229
4930432K09Rik	3	0.67747	0.73548	1	16424	1	-1.7395	0.010673	0.012611	0.996488	280	1	-1.7395
BC022687	3	0.93164	0.93175	1	20832	0	-7.0487	0.010763	0.012706	0.996488	281	1	-7.0487
Pfn3	3	0.88543	0.88563	1	19834	0	-3.115	0.010808	0.012755	0.996488	282	1	-3.115
Foxo3	3	0.53169	0.66757	1	14732	1	-0.37523	0.010854	0.012798	0.996488	283	1	-0.37523
Abca15	3	0.76717	0.78868	1	17653	1	-4.8074	0.010899	0.012847	0.996488	284	1	-4.8074
Zfp839	3	0.97213	0.97225	1	21788	0	-1.7953	0.010944	0.01289	0.996488	285	1	-1.7953
mmu-mir-6347	4	0.29714	0.51462	1	10016	3	-5.4485	0.011022	0.0153	0.996488	286	1	-5.4485
Olfr816	3	0.98926	0.98943	1	22215	0	-0.39766	0.011079	0.013008	0.996488	287	1	-0.39766
Tecr	3	0.9998	0.99981	1	22471	0	0.17687	0.011125	0.01304	0.996488	288	1	0.17687
Mxra7	3	0.99148	0.99161	1	22266	0	-1.2625	0.01117	0.013083	0.996488	289	1	-1.2625
Ccny	3	0.85437	0.85546	1	19161	1	-3.1216	0.011215	0.013123	0.996488	290	1	-3.1216
Eif4e1b	3	0.92358	0.92368	1	20646	0	-0.9218	0.01126	0.013164	0.996488	291	1	-0.9218
Slc11a2	3	0.7337	0.76756	1	17207	1	-6.5821	0.011305	0.013207	0.996488	292	1	-6.5821
4933406M09Rik	3	0.24591	0.39642	0.935226	8387	1	-1.118	0.01135	0.013245	0.996488	293	1	-1.118
Ptpdc1	3	0.37195	0.52685	1	11645	2	-5.3185	0.011395	0.013283	0.996488	294	1	-5.3185
Olfr1340	3	0.34777	0.50217	1	11068	1	-4.6094	0.011486	0.013366	0.996488	295	1	-4.6094
Foxo4	3	0.97406	0.97418	1	21846	0	-1.1548	0.011531	0.013409	0.996488	296	1	-1.1548
Adck1	3	0.70144	0.74872	1	16744	1	-0.095502	0.011576	0.013453	0.996488	297	1	-0.095502
Abcc8	3	0.15647	0.30121	0.935226	6664	1	-4.0193	0.011621	0.013498	0.996488	298	1	-4.0193
Piezo1	3	0.037006	0.091	0.935226	1939	2	-1.118	0.011711	0.013584	0.996488	299	1	-1.118
Gosr1	3	0.10716	0.23425	0.935226	5211	2	-3.5278	0.011756	0.013629	0.996488	300	1	-3.5278
Wfdc17	3	0.85374	0.85488	1	19139	1	-4.6649	0.011802	0.013672	0.996488	301	1	-4.6649
Ube2g1	3	0.84198	0.84449	1	18897	1	-5.53	0.011847	0.013715	0.996488	302	1	-5.53
Zfpm1	3	0.39339	0.5485	1	12102	1	-4.3344	0.011892	0.013761	0.996488	303	1	-4.3344
Adprm	3	0.29852	0.45134	0.996939	10041	2	-6.1305	0.011937	0.013811	0.996488	304	1	-6.1305
Npepl1	3	0.9911	0.9912	1	22256	0	-1.3394	0.011982	0.013858	0.996488	305	1	-1.3394
Edem1	3	0.24591	0.39642	0.935226	9113	2	-1.118	0.012027	0.013895	0.996488	306	1	-1.118
Sprr3	3	0.3679	0.52268	1	11574	2	-4.7438	0.012117	0.013979	0.996488	307	1	-4.7438
NonTargetingControlGuideForMouse_0337	1	0.9878	0.98783	1	22188	0	3.0354	0.012197	0.012113	0.996488	308	1	3.0354
Dse	3	0.81495	0.82249	1	18397	1	-7.0065	0.012208	0.01407	0.996488	309	1	-7.0065
A630023A22Rik	3	0.023599	0.060177	0.820087	1415	2	-2.5064	0.012253	0.014113	0.996488	310	1	-2.5064
Mmp15	3	0.70783	0.75234	1	16826	1	-2.1161	0.012298	0.01416	0.996488	311	1	-2.1161
Zcchc17	3	0.037721	0.092658	0.935226	2162	1	-0.29091	0.012343	0.014202	0.996488	312	1	-0.29091
Cd300e	3	0.83247	0.83647	1	18720	1	-5.4543	0.012388	0.014245	0.996488	313	1	-5.4543
Doc2a	3	0.78356	0.79972	1	17910	1	-3.9142	0.012433	0.01428	0.996488	314	1	-3.9142
Olfr1469	3	0.99605	0.99615	1	22379	0	-1.3872	0.012478	0.014319	0.996488	315	1	-1.3872
Psph	3	0.45474	0.60981	1	13421	1	0.74574	0.012523	0.014365	0.996488	316	1	0.74574
Pbld1	3	0.83688	0.84016	1	18812	1	-7.1442	0.012614	0.014448	0.996488	317	1	-7.1442
6720489N17Rik	3	0.0050862	0.01399	0.767852	223	2	-3.5278	0.012659	0.014494	0.996488	318	1	-3.5278
Gm5506	3	0.88782	0.888	1	19894	0	-3.025	0.012704	0.014536	0.996488	319	1	-3.025
2610015P09Rik	3	0.70783	0.75234	1	16835	1	-3.287	0.012749	0.014584	0.996488	320	1	-3.287
mmu-mir-1955	4	0.48434	0.6582	1	14056	2	-5.8234	0.012765	0.016914	0.996488	321	1	-5.8234
Gm12695	3	0.22533	0.37475	0.935226	7904	2	-3.9572	0.012839	0.014665	0.996488	322	1	-3.9572
NonTargetingControlGuideForMouse_0383	1	0.98713	0.98714	1	22172	0	2.4144	0.012872	0.012784	0.996488	323	1	2.4144
Pxmp4	3	0.3404	0.49466	1	10937	2	-5.7623	0.012884	0.014706	0.996488	324	1	-5.7623
Zranb3	3	0.44617	0.60129	1	13186	2	-3.3372	0.012929	0.014753	0.996488	325	1	-3.3372
Nelfb	3	0.47147	0.62653	1	13757	1	-5.3503	0.012974	0.014793	0.996488	326	1	-5.3503
Slc27a6	3	0.96624	0.96641	1	21639	0	-1.8322	0.013019	0.014831	0.996488	327	1	-1.8322
Tle4	3	0.99704	0.99709	1	22399	0	-0.33964	0.013064	0.014879	0.996488	328	1	-0.33964
mmu-mir-7670	4	0.15687	0.32323	0.935226	6786	2	-4.8092	0.013065	0.017181	0.996488	329	1	-4.8092
Fbp1	3	0.022739	0.058135	0.820087	1076	2	-1.118	0.01311	0.014918	0.996488	330	1	-1.118
Senp3	3	0.24591	0.39642	0.935226	9024	1	-1.118	0.013155	0.01496	0.996488	331	1	-1.118
Ptprb	3	0.98132	0.98146	1	22007	0	-2.4912	0.0132	0.015001	0.996488	332	1	-2.4912
Osr1	3	0.75458	0.78052	1	17467	1	-2.0525	0.013245	0.015047	0.996488	333	1	-2.0525
Nlrp14	3	0.53904	0.67067	1	14839	1	-3.3227	0.01329	0.015091	0.996488	334	1	-3.3227
NonTargetingControlGuideForMouse_0940	1	0.98665	0.98666	1	22159	0	2.0767	0.013349	0.013248	0.996488	335	1	2.0767
Utf1	3	0.18571	0.33283	0.935226	7392	2	-5.1269	0.01338	0.015183	0.996488	336	1	-5.1269
Slc22a22	3	0.42993	0.58517	1	12872	1	-5.1269	0.013425	0.015226	0.996488	337	1	-5.1269
Pnpla8	3	0.65457	0.72376	1	16113	1	-4.4363	0.01347	0.015264	0.996488	338	1	-4.4363
Hyal6	3	0.86466	0.86495	1	19383	1	-2.3414	0.013515	0.015308	0.996488	339	1	-2.3414
Rec8	3	0.094082	0.20948	0.935226	4657	2	-3.3735	0.01356	0.015347	0.996488	340	1	-3.3735
Arcn1	3	0.94319	0.94342	1	21104	0	0.40482	0.013605	0.015391	0.996488	341	1	0.40482
Spop	3	0.96284	0.96305	1	21569	0	-0.73028	0.01365	0.015436	0.996488	342	1	-0.73028
Taar2	3	0.24591	0.39642	0.935226	8523	1	-1.118	0.013696	0.015479	0.996488	343	1	-1.118
Ncor1	3	0.90255	0.90269	1	20200	0	-3.7555	0.013741	0.015516	0.996488	344	1	-3.7555
Kank1	3	0.3658	0.52055	1	11492	1	-1.0622	0.013786	0.015554	0.996488	345	1	-1.0622
Ano5	3	0.77646	0.7949	1	17812	1	-6.4483	0.013853	0.015622	0.996488	346	1	-6.4483
Serf1	3	0.34777	0.50217	1	11096	1	0.98262	0.013853	0.015622	0.996488	347	1	0.98262
Msantd2	3	0.46225	0.61732	1	13549	2	-6.2743	0.013921	0.01568	0.996488	348	1	-6.2743
Obscn	3	0.19838	0.34626	0.935226	7542	2	-1.118	0.013966	0.015726	0.996488	349	1	-1.118
Dis3	3	0.54602	0.67354	1	14875	1	-3.2579	0.014011	0.015767	0.996488	350	1	-3.2579
Emcn	3	0.36414	0.51887	1	11435	2	-5.2205	0.014101	0.015853	0.996488	351	1	-5.2205
Unc13c	3	0.75102	0.77831	1	17413	1	-2.0872	0.014146	0.015898	0.996488	352	1	-2.0872
Bend3	3	0.31851	0.47217	1	10481	1	-4.3853	0.014191	0.015932	0.996488	353	1	-4.3853
Neurl1b	3	0.53904	0.67067	1	14800	1	-5.6817	0.014236	0.015986	0.996488	354	1	-5.6817
Ogt	3	0.21615	0.36517	0.935226	7790	2	-5.4308	0.014281	0.016033	0.996488	355	1	-5.4308
Igbp1	3	0.24591	0.39642	0.935226	8654	2	-1.118	0.014326	0.016076	0.996488	356	1	-1.118
Cox11	3	0.38399	0.53903	1	11905	1	-1.58	0.014371	0.016122	0.996488	357	1	-1.58
Tmem169	3	0.98247	0.98262	1	22041	0	-2.6729	0.014416	0.016163	0.996488	358	1	-2.6729
Slc51a	3	0.15246	0.29685	0.935226	6579	2	-5.2205	0.014461	0.016211	0.996488	359	1	-5.2205
Hspa1l	3	0.13257	0.2753	0.935226	6178	1	-3.7944	0.014507	0.016253	0.996488	360	1	-3.7944
Vezf1	3	0.066359	0.15441	0.935226	3399	2	-3.0041	0.014574	0.016329	0.996488	361	1	-3.0041
Cdrt4	3	0.080516	0.18298	0.935226	3972	2	-3.2006	0.014574	0.016329	0.996488	362	1	-3.2006
Gm6880	3	0.4877	0.64255	1	14160	1	-1.3323	0.014642	0.016399	0.996488	363	1	-1.3323
NonTargetingControlGuideForMouse_0325	1	0.98527	0.98528	1	22127	0	2.1623	0.014729	0.014632	0.996488	364	1	2.1623
Olfr1086	3	0.84198	0.84449	1	18894	1	-6.6514	0.014732	0.016488	0.996488	365	1	-6.6514
Fam69c	3	0.17712	0.32357	0.935226	7171	2	-1.118	0.014777	0.016533	0.996488	366	1	-1.118
Rfpl4b	3	0.12324	0.26382	0.935226	5891	2	-5.0778	0.014822	0.016574	0.996488	367	1	-5.0778
Cyb5	3	0.46301	0.61809	1	13578	1	-5.3083	0.014957	0.016703	0.996488	368	1	-5.3083
Heph	3	0.41164	0.56682	1	12524	2	-4.361	0.015002	0.016742	0.996488	369	1	-4.361
Gm11938	3	0.73705	0.76965	1	17217	1	-3.2666	0.015047	0.01678	0.996488	370	1	-3.2666
Gbp9	3	0.99718	0.99721	1	22404	0	0.30487	0.015092	0.016825	0.996488	371	1	0.30487
Olfr1271	3	0.67538	0.73438	1	16391	1	-3.4966	0.015137	0.016868	0.996488	372	1	-3.4966
Klhl22	3	0.83936	0.84224	1	18865	1	-3.0318	0.015182	0.016905	0.996488	373	1	-3.0318
Pars2	3	0.99789	0.99792	1	22416	0	0.63283	0.015227	0.016953	0.996488	374	1	0.63283
Tg	3	0.83338	0.83725	1	18729	1	-0.7373	0.015272	0.016996	0.996488	375	1	-0.7373
Cycs	3	0.92428	0.92438	1	20660	0	-7.2458	0.015317	0.017045	0.996488	376	1	-7.2458
Fgfr3	3	0.85997	0.86054	1	19287	1	-3.0127	0.015407	0.017128	0.996488	377	1	-3.0127
Usp5	3	0.023599	0.060177	0.820087	1426	2	-2.5064	0.015452	0.017164	0.996488	378	1	-2.5064
Rock2	3	0.97542	0.97555	1	21878	0	-1.9273	0.015497	0.017207	0.996488	379	1	-1.9273
Ndufb3	3	0.1643	0.30975	0.935226	6846	2	-4.1199	0.015542	0.017244	0.996488	380	1	-4.1199
Erbb2	3	0.64654	0.71973	1	16050	1	-6.1779	0.015587	0.017288	0.996488	381	1	-6.1779
Puf60	3	0.094082	0.20948	0.935226	4721	1	1.1405	0.015632	0.017328	0.996488	382	1	1.1405
Vmn1r196	3	0.9712	0.97131	1	21762	0	-3.9618	0.015677	0.017372	0.996488	383	1	-3.9618
Smarca1	3	0.89926	0.89946	1	20134	0	-2.0111	0.015722	0.017409	0.996488	384	1	-2.0111
Ubr4	3	0.022739	0.058135	0.820087	1113	2	-1.118	0.015767	0.017452	0.996488	385	1	-1.118
Olfr776	3	0.7337	0.76756	1	17183	1	-6.5821	0.015812	0.017494	0.996488	386	1	-6.5821
Slc2a12	3	0.76717	0.78868	1	17678	1	-4.9858	0.015857	0.017536	0.996488	387	1	-4.9858
1700022P22Rik	3	0.53169	0.66757	1	14729	1	-2.8909	0.015902	0.01758	0.996488	388	1	-2.8909
Gnb3	3	0.86967	0.86985	1	19488	1	1.2019	0.015947	0.017631	0.996488	389	1	1.2019
Alg13	3	0.47147	0.62653	1	13770	1	0.081987	0.015992	0.017675	0.996488	390	1	0.081987
Arhgap18	3	0.0087861	0.02362	0.797483	656	2	-2.7766	0.016037	0.01771	0.996488	391	1	-2.7766
Nhlrc4	3	0.31851	0.47217	1	10443	1	-2.5732	0.016082	0.017753	0.996488	392	1	-2.5732
Adm2	3	0.14015	0.28357	0.935226	6269	2	-5.7143	0.016172	0.017853	0.996488	393	1	-5.7143
mmu-mir-470	4	0.96922	0.96921	1	21712	0	-1.0332	0.016184	0.020108	0.996488	394	1	-1.0332
Prok1	3	0.17712	0.32357	0.935226	7150	2	-5.7772	0.016217	0.017893	0.996488	395	1	-5.7772
Ccl9	3	0.53169	0.66757	1	14772	1	0.96779	0.016262	0.01793	0.996488	396	1	0.96779
Eef1a2	3	0.3325	0.4866	1	10762	2	-5.0994	0.016307	0.017979	0.996488	397	1	-5.0994
Siva1	3	0.66231	0.72764	1	16247	1	-4.8516	0.016352	0.018023	0.996488	398	1	-4.8516
Commd5	3	0.13257	0.2753	0.935226	6171	1	-2.922	0.016442	0.018107	0.996488	399	1	-2.922
Dapk3	3	0.19838	0.34626	0.935226	7520	2	-5.0778	0.016487	0.018158	0.996488	400	1	-5.0778
Olfr782	3	0.3679	0.52268	1	11589	2	-6.3739	0.016577	0.018248	0.996488	401	1	-6.3739
AY761185	3	0.93756	0.93775	1	20968	0	-1.3691	0.016667	0.018322	0.996488	402	1	-1.3691
Mfsd7c	3	0.80134	0.81227	1	18211	1	-1.6537	0.016712	0.018361	0.996488	403	1	-1.6537
Gsap	3	0.094082	0.20948	0.935226	4672	1	-0.68833	0.016757	0.018403	0.996488	404	1	-0.68833
Ptpn20	3	0.24591	0.39642	0.935226	8978	2	-1.118	0.016847	0.018482	0.996488	405	1	-1.118
Gm13157	3	0.82591	0.83111	1	18607	1	-7.0707	0.016892	0.01852	0.996488	406	1	-7.0707
Pcdhgb7	2	0.96066	0.96087	1	21523	0	0.3245	0.016893	0.017332	0.996488	407	1	0.3245
Gzmb	3	0.64654	0.71973	1	16003	1	-0.30293	0.016937	0.018569	0.996488	408	1	-0.30293
Foxd4	3	0.65196	0.72242	1	16086	1	-6.201	0.016982	0.018612	0.996488	409	1	-6.201
Vmn1r49	3	0.95366	0.95394	1	21338	0	-0.82407	0.017027	0.01865	0.996488	410	1	-0.82407
Eif4a2	3	0.60797	0.70106	1	15559	1	-6.0046	0.017072	0.018689	0.996488	411	1	-6.0046
H2-Q1	3	0.13257	0.2753	0.935226	6164	1	-1.9748	0.017162	0.01878	0.996488	412	1	-1.9748
Klhl17	3	0.99293	0.99306	1	22298	0	-1.7449	0.017207	0.018824	0.996488	413	1	-1.7449
Hras	3	0.16835	0.31408	0.935226	6960	1	-1.1562	0.017296	0.018908	0.996488	414	1	-1.1562
Zdhhc13	3	0.62528	0.7093	1	15756	1	-3.7052	0.017341	0.018952	0.996488	415	1	-3.7052
Ppp4r4	3	0.80494	0.81496	1	18250	1	-3.1561	0.017386	0.018993	0.996488	416	1	-3.1561
Ehmt2	3	0.14462	0.28837	0.935226	6448	2	-3.9113	0.017454	0.019069	0.996488	417	1	-3.9113
Slc19a1	3	0.24591	0.39642	0.935226	9067	1	-1.118	0.017454	0.019069	0.996488	418	1	-1.118
NonTargetingControlGuideForMouse_0152	1	0.98248	0.98253	1	22043	0	1.9772	0.017518	0.017472	0.996488	419	1	1.9772
Ccdc18	3	0.49458	0.64936	1	14256	2	-6.6169	0.017566	0.019185	0.996488	420	1	-6.6169
Cdca4	3	0.95476	0.95502	1	21369	0	-3.4478	0.017611	0.019224	0.996488	421	1	-3.4478
Acsl3	3	0.89004	0.89018	1	19952	0	-4.5341	0.017656	0.019273	0.996488	422	1	-4.5341
Ncor2	3	0.023599	0.060177	0.820087	1545	1	-2.5064	0.017701	0.019317	0.996488	423	1	-2.5064
C78339	3	0.35684	0.51149	1	11276	1	0.23451	0.017746	0.019367	0.996488	424	1	0.23451
Cpne2	3	0.15647	0.30121	0.935226	6648	1	-1.7347	0.017791	0.019412	0.996488	425	1	-1.7347
Tprkb	3	0.37501	0.52992	1	11719	2	-4.8033	0.017836	0.019455	0.996488	426	1	-4.8033
Arglu1	3	0.45474	0.60981	1	13373	1	0.33012	0.017881	0.019498	0.996488	427	1	0.33012
Arid3a	3	0.77045	0.79088	1	17720	1	-4.4139	0.017926	0.01953	0.996488	428	1	-4.4139
Gm7361	3	0.022739	0.058135	0.820087	1161	2	-1.118	0.017971	0.019574	0.996488	429	1	-1.118
Cdh24	3	0.00090837	0.0025985	0.767852	49	2	-1.7402	0.018016	0.019612	0.996488	430	1	-1.7402
Slc26a2	3	0.79565	0.8082	1	18109	1	-2.3218	0.018061	0.019655	0.996488	431	1	-2.3218
Pon3	3	0.24591	0.39642	0.935226	8542	1	-1.118	0.018105	0.019692	0.996488	432	1	-1.118
Cd2ap	3	0.16891	0.31469	0.935226	7032	2	-5.2651	0.01815	0.019731	0.996488	433	1	-5.2651
U2surp	3	0.72681	0.76341	1	17113	1	1.0771	0.01824	0.019807	0.996488	434	1	1.0771
Tgs1	3	0.080516	0.18298	0.935226	4072	2	-3.2006	0.018285	0.019861	0.996488	435	1	-3.2006
NonTargetingControlGuideForMouse_0674	1	0.98168	0.98172	1	22015	0	2.2051	0.018322	0.018245	0.996488	436	1	2.2051
Atp6v0d1	3	0.16027	0.30528	0.935226	6822	2	-5.1745	0.01833	0.019901	0.996488	437	1	-5.1745
Krtap4-13	1	0.9816	0.98165	1	22014	0	1.542	0.018398	0.018326	0.996488	438	1	1.542
Slc35a2	3	0.7736	0.79298	1	17761	1	-6.7794	0.01842	0.019988	0.996488	439	1	-6.7794
Pitx1	3	0.24591	0.39642	0.935226	9047	1	-1.118	0.018465	0.020032	0.996488	440	1	-1.118
Capn13	3	0.14833	0.29239	0.935226	6511	2	-1.118	0.01851	0.020082	0.996488	441	1	-1.118
Raet1a	3	0.90327	0.9034	1	20221	0	-1.7439	0.018555	0.020128	0.996488	442	1	-1.7439
Churc1	3	0.55949	0.67925	1	15005	1	-4.8879	0.018645	0.020216	0.996488	443	1	-4.8879
Unc45a	3	0.38399	0.53903	1	11920	1	-2.5424	0.018689	0.020259	0.996488	444	1	-2.5424
Cecr6	3	0.3926	0.5477	1	12056	2	-6.5643	0.018734	0.020305	0.996488	445	1	-6.5643
Dnaaf2	3	0.022739	0.058135	0.820087	1307	2	-1.118	0.018779	0.020349	0.996488	446	1	-1.118
Lrrc3b	3	0.97788	0.97798	1	21918	0	-2.7759	0.018824	0.020401	0.996488	447	1	-2.7759
Vmn2r60	3	0.53169	0.66757	1	14728	1	-3.57	0.018869	0.020443	0.996488	448	1	-3.57
Gm20765	3	0.99677	0.99684	1	22393	0	-1.7665	0.018914	0.020492	0.996488	449	1	-1.7665
Clnk	3	0.24591	0.39642	0.935226	8723	2	-1.118	0.018959	0.020532	0.996488	450	1	-1.118
Ttc29	3	0.31065	0.46403	1	10268	2	-6.5643	0.019004	0.020575	0.996488	451	1	-6.5643
Irg1	3	0.81065	0.81921	1	18334	1	0.44795	0.019139	0.020709	0.996488	452	1	0.44795
Olfr665	3	0.94135	0.94154	1	21063	0	-2.44	0.019183	0.020745	0.996488	453	1	-2.44
Atp5c1	3	0.63064	0.7119	1	15831	1	-5.6464	0.019228	0.020785	0.996488	454	1	-5.6464
Map3k2	3	0.70783	0.75234	1	16836	1	-6.4531	0.019273	0.020831	0.996488	455	1	-6.4531
Add2	3	0.57239	0.68489	1	15150	1	-5.8375	0.019318	0.020876	0.996488	456	1	-5.8375
Crip1	3	0.94484	0.94504	1	21139	0	-6.1582	0.019363	0.020913	0.996488	457	1	-6.1582
Ctdnep1	3	0.24591	0.39642	0.935226	8665	2	-1.118	0.019408	0.020947	0.996488	458	1	-1.118
Tspyl4	3	0.9206	0.9207	1	20577	0	-7.2752	0.019453	0.020995	0.996488	459	1	-7.2752
Samd12	3	0.053919	0.12835	0.935226	2974	2	-4.0193	0.019498	0.021039	0.996488	460	1	-4.0193
Uqcrc1	3	0.5841	0.69014	1	15279	1	-4.0987	0.019543	0.021082	0.996488	461	1	-4.0987
Psrc1	3	0.60272	0.69863	1	15493	1	-1.9153	0.019587	0.021128	0.996488	462	1	-1.9153
Hrc	3	0.95807	0.95832	1	21460	0	-2.5436	0.019632	0.021166	0.996488	463	1	-2.5436
Krtap19-9b	3	0.24591	0.39642	0.935226	9144	2	-1.118	0.019677	0.021203	0.996488	464	1	-1.118
Eif6	3	0.1359	0.27894	0.935226	6227	2	-4.3853	0.019722	0.021248	0.996488	465	1	-4.3853
Kcnf1	3	0.53169	0.66757	1	14742	1	-2.486	0.019767	0.021289	0.996488	466	1	-2.486
Myadm	3	0.99906	0.99909	1	22449	0	-0.44766	0.019812	0.02134	0.996488	467	1	-0.44766
Cwc22	3	0.85671	0.85752	1	19216	1	-1.4273	0.019857	0.021382	0.996488	468	1	-1.4273
Zfp957	3	0.081034	0.18402	0.935226	4195	2	-1.118	0.019902	0.021419	0.996488	469	1	-1.118
Rest	3	0.86253	0.86293	1	19326	1	-4.7952	0.019947	0.021457	0.996488	470	1	-4.7952
Meaf6	3	0.3658	0.52055	1	11495	1	-2.197	0.020036	0.021544	0.996488	471	1	-2.197
1700019B03Rik	3	0.85264	0.85387	1	19122	1	-2.8938	0.020081	0.021594	0.996488	472	1	-2.8938
NonTargetingControlGuideForMouse_0127	1	0.97989	0.9799	1	21971	0	1.8114	0.020111	0.02009	0.996488	473	1	1.8114
Gtf3c2	3	0.022739	0.058135	0.820087	1059	2	-1.118	0.020126	0.021638	0.996488	474	1	-1.118
Ms4a10	3	0.37501	0.52992	1	11702	1	-4.5387	0.020171	0.02168	0.996488	475	1	-4.5387
Evx1	3	0.10716	0.23425	0.935226	5215	2	-3.5278	0.020216	0.021734	0.996488	476	1	-3.5278
Gm14475	1	0.97975	0.97977	1	21967	0	2.3303	0.020247	0.020228	0.996488	477	1	2.3303
Maf1	3	0.99837	0.9984	1	22432	0	-0.041337	0.020261	0.021781	0.996488	478	1	-0.041337
Wdr52	3	0.15647	0.30121	0.935226	6654	1	-4.0193	0.020306	0.021824	0.996488	479	1	-4.0193
Wfdc18	3	0.86532	0.8656	1	19400	1	-3.0541	0.02035	0.021866	0.996488	480	1	-3.0541
NonTargetingControlGuideForMouse_0534	1	0.97965	0.97967	1	21965	0	2.0618	0.020354	0.020328	0.996488	481	1	2.0618
Wnt9b	3	0.45477	0.60985	1	13433	2	-7.0707	0.020395	0.021914	0.996488	482	1	-7.0707
Ttpal	3	0.98666	0.98684	1	22160	0	-2.7866	0.020485	0.022012	0.996488	483	1	-2.7866
Gsx2	3	0.98141	0.98156	1	22011	0	-2.0137	0.02053	0.022052	0.996488	484	1	-2.0137
Tcl1b5	3	0.94922	0.94945	1	21232	0	-2.5225	0.020575	0.022095	0.996488	485	1	-2.5225
Rasal2	3	0.69129	0.74303	1	16607	1	-1.0424	0.02062	0.022132	0.996488	486	1	-1.0424
NonTargetingControlGuideForMouse_0589	1	0.97931	0.97933	1	21957	0	1.9574	0.020687	0.020644	0.996488	487	1	1.9574
Fchsd1	3	0.46301	0.61809	1	13584	1	-5.3083	0.020709	0.022221	0.996488	488	1	-5.3083
Ube2q1	3	0.37195	0.52685	1	11636	2	-4.2889	0.020754	0.022263	0.996488	489	1	-4.2889
Nras	3	0.094082	0.20948	0.935226	4730	2	-3.3735	0.020799	0.022309	0.996488	490	1	-3.3735
B9d2	3	0.13257	0.2753	0.935226	6151	2	-3.4812	0.020844	0.022348	0.996488	491	1	-3.4812
Mst1r	3	0.84722	0.84905	1	19001	1	-1.7953	0.020889	0.02239	0.996488	492	1	-1.7953
Pth2r	3	0.55949	0.67925	1	15016	1	-0.45513	0.020933	0.022435	0.996488	493	1	-0.45513
Olfr623	3	0.10716	0.23425	0.935226	5190	1	-1.7728	0.020978	0.022481	0.996488	494	1	-1.7728
Htr5b	3	0.98292	0.98306	1	22060	0	-1.1151	0.021023	0.022518	0.996488	495	1	-1.1151
Eml2	3	0.81275	0.82079	1	18378	1	-1.8795	0.021068	0.022567	0.996488	496	1	-1.8795
2010106E10Rik	3	0.69968	0.74773	1	16714	1	-3.1819	0.021113	0.022615	0.996488	497	1	-3.1819
Tmcc1	3	0.78501	0.80071	1	17944	1	-6.8396	0.021158	0.022662	0.996488	498	1	-6.8396
Sult2a4	3	0.1643	0.30975	0.935226	6883	2	-4.5385	0.021203	0.022698	0.996488	499	1	-4.5385
Ccr1	3	0.24591	0.39642	0.935226	8548	1	-1.118	0.021247	0.022735	0.996488	500	1	-1.118
NonTargetingControlGuideForMouse_0146	1	0.97874	0.97877	1	21942	0	1.8268	0.021263	0.021202	0.996488	501	1	1.8268
Olfr1396	3	0.25934	0.41055	0.950445	9564	2	-6.0814	0.021292	0.022779	0.996488	502	1	-6.0814
Dnajc9	3	0.54602	0.67354	1	14907	1	-5.7143	0.021382	0.022875	0.996488	503	1	-5.7143
Fbxo4	3	0.7194	0.75901	1	16998	1	-3.0789	0.021427	0.022919	0.996488	504	1	-3.0789
Spin1	3	0.39925	0.55441	1	12205	2	-5.5437	0.021472	0.022961	0.996488	505	1	-5.5437
NonTargetingControlGuideForMouse_0746	1	0.9785	0.97853	1	21934	0	1.6245	0.021498	0.021426	0.996488	506	1	1.6245
Ugcg	3	0.40257	0.55775	1	12286	2	-4.5812	0.021516	0.022998	0.996488	507	1	-4.5812
Tsga13	3	0.7194	0.75901	1	16982	1	-6.5098	0.021561	0.023032	0.996488	508	1	-6.5098
Crisp2	3	0.24591	0.39642	0.935226	9129	1	-1.118	0.021651	0.023122	0.996488	509	1	-1.118
Pigg	3	0.98522	0.98542	1	22125	0	-2.5507	0.021696	0.023174	0.996488	510	1	-2.5507
Msh5	3	0.92688	0.927	1	20716	0	-1.3503	0.02174	0.023213	0.996488	511	1	-1.3503
Wwox	3	0.95599	0.95624	1	21407	0	-0.52303	0.021785	0.02325	0.996488	512	1	-0.52303
mmu-mir-151	4	0.085097	0.21283	0.935226	4307	3	-4.2669	0.021803	0.025278	0.996488	513	1	-4.2669
Dpy19l2	3	0.87357	0.87375	1	19591	1	0.89891	0.02183	0.023287	0.996488	514	1	0.89891
Mtf2	3	0.42993	0.58517	1	12874	1	-5.1269	0.021875	0.023323	0.996488	515	1	-5.1269
Trp73	3	0.94245	0.94266	1	21084	0	-0.85945	0.021965	0.023419	0.996488	516	1	-0.85945
mmu-mir-138-1	4	0.31362	0.53475	1	10344	2	-2.3037	0.021982	0.025449	0.996488	517	1	-2.3037
Olfr566	3	0.91037	0.91049	1	20364	0	-1.364	0.022009	0.023457	0.996488	518	1	-1.364
Rab13	3	0.71746	0.75788	1	16958	1	-1.6606	0.022054	0.023502	0.996488	519	1	-1.6606
Car8	3	0.8492	0.85079	1	19047	1	-5.0557	0.022099	0.023536	0.996488	520	1	-5.0557
Gpr61	3	0.85096	0.85235	1	19090	1	-7.2367	0.022144	0.023579	0.996488	521	1	-7.2367
NonTargetingControlGuideForMouse_0089	1	0.97783	0.97784	1	21916	0	1.7486	0.022173	0.022105	0.996488	522	1	1.7486
Gpr135	3	0.95384	0.95413	1	21345	0	-3.7966	0.022189	0.023614	0.996488	523	1	-3.7966
Pald1	3	0.51713	0.66157	1	14569	1	-0.68241	0.022233	0.02365	0.996488	524	1	-0.68241
Pdgfd	3	0.4382	0.5934	1	13073	1	-0.97091	0.022301	0.023712	0.996488	525	1	-0.97091
Gm8267	3	0.38399	0.53903	1	11853	1	-3.1621	0.022301	0.023712	0.996488	526	1	-3.1621
Zscan4b	3	0.95499	0.95524	1	21377	0	0.44801	0.022413	0.023822	0.996488	527	1	0.44801
Gm13177	3	0.71163	0.75451	1	16882	1	-0.77687	0.022457	0.023867	0.996488	528	1	-0.77687
Defa24	3	0.7194	0.75901	1	17004	1	-2.4135	0.022502	0.02391	0.996488	529	1	-2.4135
Dcpp2	3	0.99219	0.99231	1	22282	0	-0.2039	0.022547	0.023954	0.996488	530	1	-0.2039
Spata20	3	0.18004	0.32671	0.935226	7274	1	-4.2139	0.022592	0.023997	0.996488	531	1	-4.2139
Nox4	3	0.48949	0.64432	1	14182	2	-5.8375	0.022637	0.024039	0.996488	532	1	-5.8375
Ahcyl1	3	0.57239	0.68489	1	15147	1	-5.0362	0.022726	0.024131	0.996488	533	1	-5.0362
Vav3	3	0.77045	0.79088	1	17712	1	-4.2295	0.022771	0.02417	0.996488	534	1	-4.2295
Isl2	3	0.039738	0.097254	0.935226	2239	2	-4.3021	0.022816	0.024216	0.996488	535	1	-4.3021
Fam133b	3	0.10773	0.23529	0.935226	5313	2	-5.2205	0.022861	0.024266	0.996488	536	1	-5.2205
Ghrh	3	0.92186	0.92197	1	20612	0	-2.5826	0.022905	0.024307	0.996488	537	1	-2.5826
Vmn2r118	3	0.24591	0.39642	0.935226	8526	1	-1.118	0.02295	0.024348	0.996488	538	1	-1.118
Gm1564	3	0.98614	0.98632	1	22145	0	-0.17063	0.022995	0.02439	0.996488	539	1	-0.17063
Clcnkb	3	0.24591	0.39642	0.935226	8281	1	-1.118	0.02304	0.024431	0.996488	540	1	-1.118
Tex10	3	0.84362	0.84593	1	18930	1	0.86831	0.023129	0.024524	0.996488	541	1	0.86831
Lamp2	3	0.85921	0.85984	1	19281	1	-0.5607	0.023174	0.024563	0.996488	542	1	-0.5607
Larp4b	3	0.31488	0.46845	1	10381	2	-6.6169	0.023219	0.02461	0.996488	543	1	-6.6169
Ccdc42	3	0.98844	0.98863	1	22200	0	-2.4261	0.023264	0.024654	0.996488	544	1	-2.4261
Snapin	3	0.92926	0.92943	1	20773	0	-1.2562	0.023308	0.024696	0.996488	545	1	-1.2562
Hist1h3f	3	0.16891	0.31469	0.935226	7056	2	-4.2139	0.023353	0.02473	0.996488	546	1	-4.2139
Pwwp2a	3	0.77646	0.7949	1	17817	1	-6.7947	0.023398	0.024774	0.996488	547	1	-6.7947
Pycrl	3	0.37501	0.52992	1	11698	1	-4.8033	0.023443	0.024819	0.996488	548	1	-4.8033
Sacs	3	0.42993	0.58517	1	12838	1	-1.5097	0.023487	0.024865	0.996488	549	1	-1.5097
Ctnnbip1	3	0.93042	0.93057	1	20800	0	-0.66643	0.023577	0.024941	0.996488	550	1	-0.66643
Herpud2	3	0.85698	0.85777	1	19223	1	-1.8857	0.023622	0.024982	0.996488	551	1	-1.8857
Pramel7	3	0.16891	0.31469	0.935226	7062	2	-5.4308	0.023667	0.025034	0.996488	552	1	-5.4308
Tsnax	3	0.84362	0.84593	1	18938	1	-6.0118	0.023913	0.025277	0.996488	553	1	-6.0118
Kctd13	3	0.12324	0.26382	0.935226	5903	2	-4.2139	0.023913	0.025277	0.996488	554	1	-4.2139
Sf3b5	3	0.094082	0.20948	0.935226	4754	1	-3.3735	0.023913	0.025277	0.996488	555	1	-3.3735
Svs2	3	0.96339	0.96359	1	21580	0	1.2605	0.023913	0.025277	0.996488	556	1	1.2605
NonTargetingControlGuideForMouse_0779	1	0.97602	0.97605	1	21886	0	1.8252	0.023977	0.023865	0.996488	557	1	1.8252
Olfr51	3	0.8492	0.85079	1	19054	1	-1.9433	0.024069	0.025429	0.996488	558	1	-1.9433
Fbxo3	3	0.44198	0.59721	1	13131	2	-6.3739	0.024114	0.02547	0.996488	559	1	-6.3739
NonTargetingControlGuideForMouse_0427	1	0.97586	0.97589	1	21884	0	1.6224	0.024144	0.024019	0.996488	560	1	1.6224
Ap3s1	3	0.98598	0.98615	1	22142	0	-1.4142	0.024159	0.025511	0.996488	561	1	-1.4142
Cpsf7	3	0.24591	0.39642	0.935226	9148	2	-1.118	0.024204	0.025551	0.996488	562	1	-1.118
Spink14	3	0.47969	0.63468	1	13913	1	-1.9989	0.024248	0.025595	0.996488	563	1	-1.9989
Rasal3	3	0.87227	0.87242	1	19556	1	-1.0956	0.024338	0.025692	0.996488	564	1	-1.0956
1600016N20Rik	3	0.91037	0.91049	1	20360	0	-5.0908	0.024383	0.025728	0.996488	565	1	-5.0908
Dagla	3	0.99205	0.99217	1	22278	0	-2.2232	0.024427	0.025775	0.996488	566	1	-2.2232
Hmgn1	3	0.20718	0.35575	0.935226	7676	2	-4.6094	0.024472	0.025824	0.996488	567	1	-4.6094
Hs3st1	3	0.24591	0.39642	0.935226	8286	1	-1.118	0.024517	0.025862	0.996488	568	1	-1.118
Adamts16	3	0.46301	0.61809	1	13557	1	-3.3621	0.024562	0.0259	0.996488	569	1	-3.3621
Cadm3	3	0.84198	0.84449	1	18905	1	-7.1796	0.024606	0.025936	0.996488	570	1	-7.1796
Mep1b	3	0.60272	0.69863	1	15521	1	-5.9781	0.024651	0.025984	0.996488	571	1	-5.9781
Tas2r139	3	0.60797	0.70106	1	15579	1	-3.9908	0.024696	0.026023	0.996488	572	1	-3.9908
4930567H17Rik	3	0.24591	0.39642	0.935226	8972	1	-1.118	0.02474	0.026067	0.996488	573	1	-1.118
H2-Q7	3	0.98303	0.98318	1	22063	0	-0.31812	0.02483	0.02615	0.996488	574	1	-0.31812
Il1a	3	0.1733	0.31943	0.935226	7119	2	-5.3083	0.024875	0.026199	0.996488	575	1	-5.3083
Olfr312	3	0.080516	0.18298	0.935226	4021	1	-1.2067	0.024919	0.026243	0.996488	576	1	-1.2067
Gm14461	3	0.34593	0.5003	1	11010	2	-6.4531	0.024964	0.026294	0.996488	577	1	-6.4531
Tsc22d1	3	0.59657	0.69584	1	15452	1	-1.2296	0.025009	0.026339	0.996488	578	1	-1.2296
Arl14ep	3	0.23414	0.38408	0.935226	8054	2	-5.9781	0.025054	0.026384	0.996488	579	1	-5.9781
Tmtc1	3	0.12746	0.26967	0.935226	5988	2	-5.5071	0.025098	0.026429	0.996488	580	1	-5.5071
Klrg1	3	0.99817	0.9982	1	22426	0	0.25325	0.025143	0.026471	0.996488	581	1	0.25325
Pcdhb9	3	0.081034	0.18402	0.935226	4194	2	-3.3735	0.025188	0.026518	0.996488	582	1	-3.3735
Olfr675	3	0.9734	0.97351	1	21827	0	-1.5749	0.025277	0.026593	0.996488	583	1	-1.5749
NonTargetingControlGuideForMouse_0733	1	0.9747	0.97473	1	21863	0	1.5907	0.025296	0.025171	0.996488	584	1	1.5907
mmu-mir-23a	4	0.31362	0.53475	1	10333	2	-2.0262	0.025317	0.028527	0.996488	585	1	-2.0262
Aggf1	3	0.24591	0.39642	0.935226	9335	1	-1.118	0.025322	0.026632	0.996488	586	1	-1.118
Pkp2	3	0.90712	0.90725	1	20311	0	-2.8044	0.025367	0.026671	0.996488	587	1	-2.8044
Sbno2	3	0.90567	0.90582	1	20279	0	-2.0677	0.025411	0.02672	0.996488	588	1	-2.0677
Gab1	3	0.88669	0.88686	1	19859	0	-2.5154	0.025456	0.026758	0.996488	589	1	-2.5154
Ces1d	3	0.88497	0.88517	1	19817	0	-2.486	0.02559	0.026901	0.996488	590	1	-2.486
Vmn1r149	1	0.9744	0.97444	1	21857	0	1.5198	0.025599	0.025491	0.996488	591	1	1.5198
Khdc1a	3	0.85921	0.85984	1	19270	1	-4.2696	0.025635	0.026942	0.996488	592	1	-4.2696
Gskip	3	0.84722	0.84905	1	19002	1	0.54483	0.025679	0.026985	0.996488	593	1	0.54483
Rab14	3	0.7837	0.79981	1	17914	1	-5.8113	0.025724	0.027026	0.996488	594	1	-5.8113
Tmc3	3	0.3658	0.52055	1	11459	1	-1.5837	0.025769	0.027063	0.996488	595	1	-1.5837
Mtnr1a	3	0.97153	0.97164	1	21771	0	1.2164	0.025814	0.027099	0.996488	596	1	1.2164
Rpl38	3	0.37932	0.53429	1	11801	2	-6.7484	0.025858	0.027141	0.996488	597	1	-6.7484
Prkacb	3	0.41148	0.56664	1	12479	1	-3.5027	0.025903	0.027185	0.996488	598	1	-3.5027
NonTargetingControlGuideForMouse_0830	1	0.97407	0.97412	1	21847	0	1.5302	0.025933	0.025811	0.996488	599	1	1.5302
Sirt3	3	0.77045	0.79088	1	17714	1	-2.7523	0.025948	0.027232	0.996488	600	1	-2.7523
4930503L19Rik	3	0.74237	0.77288	1	17314	1	-3.8129	0.025992	0.027272	0.996488	601	1	-3.8129
Ccdc66	3	0.98811	0.98831	1	22194	0	-2.1467	0.026082	0.027352	0.996488	602	1	-2.1467
Gm21708	3	0.25137	0.40215	0.940681	9477	2	-4.3021	0.026171	0.027436	0.996488	603	1	-4.3021
Abcf2	3	0.97859	0.9787	1	21938	0	-1.9961	0.026216	0.027475	0.996488	604	1	-1.9961
Pole	3	0.3926	0.5477	1	12064	2	-6.8248	0.02626	0.027513	0.996488	605	1	-6.8248
Zfp146	3	0.023599	0.060177	0.820087	1519	1	-0.85954	0.026305	0.027561	0.996488	606	1	-0.85954
NonTargetingControlGuideForMouse_0680	1	0.97367	0.97372	1	21838	0	1.3995	0.026327	0.026214	0.996488	607	1	1.3995
Ppp1r12b	3	0.24591	0.39642	0.935226	8698	1	-1.118	0.02635	0.027599	0.996488	608	1	-1.118
Kcp	3	0.30828	0.46159	0.999546	10204	1	-0.53247	0.026394	0.027653	0.996488	609	1	-0.53247
Dlgap2	3	0.58998	0.69277	1	15335	1	-5.9235	0.026439	0.027697	0.996488	610	1	-5.9235
NonTargetingControlGuideForMouse_0254	1	0.97355	0.97361	1	21835	0	1.549	0.026448	0.026336	0.996488	611	1	1.549
Dkkl1	3	0.023599	0.060177	0.820087	1491	2	-2.5064	0.026484	0.027742	0.996488	612	1	-2.5064
Olfr292	3	0.8194	0.826	1	18471	1	-3.8637	0.026573	0.027835	0.996488	613	1	-3.8637
Srrt	3	0.33027	0.48426	1	10749	2	-5.9781	0.026707	0.027963	0.996488	614	1	-5.9781
Lrrc45	3	0.60797	0.70106	1	15544	1	-5.1511	0.026752	0.028004	0.996488	615	1	-5.1511
Tcl1b4	3	0.24591	0.39642	0.935226	8576	1	-1.0123	0.026797	0.028037	0.996488	616	1	-1.0123
Rhox12	3	0.85437	0.85546	1	19155	1	-7.0707	0.026841	0.028083	0.996488	617	1	-7.0707
Nsd1	3	0.77646	0.7949	1	17809	1	-6.0359	0.026886	0.028126	0.996488	618	1	-6.0359
Itpr3	3	0.66231	0.72764	1	16248	1	-0.63865	0.026975	0.028207	0.996488	619	1	-0.63865
Vmn1r193	3	0.79854	0.81026	1	18170	1	-6.9115	0.026975	0.028207	0.996488	620	1	-6.9115
Zfp101	3	0.63877	0.71589	1	15938	1	-5.0458	0.026975	0.028207	0.996488	621	1	-5.0458
Olfr318	3	0.99654	0.99663	1	22389	0	-1.0671	0.027065	0.028295	0.996488	622	1	-1.0671
Prl3d3	3	0.75795	0.7827	1	17524	1	-2.4842	0.027109	0.028329	0.996488	623	1	-2.4842
Il22	3	0.73186	0.76646	1	17159	1	-1.3636	0.027154	0.028371	0.996488	624	1	-1.3636
Ncapg	3	0.59657	0.69584	1	15419	1	-4.1998	0.027198	0.028414	0.996488	625	1	-4.1998
Scyl2	3	0.69571	0.74549	1	16649	1	-1.3295	0.027243	0.028452	0.996488	626	1	-1.3295
Etnk2	3	0.37501	0.52992	1	11697	1	-1.4568	0.027288	0.028495	0.996488	627	1	-1.4568
Gpn1	3	0.26342	0.41478	0.955809	9618	2	-4.9194	0.027332	0.028539	0.996488	628	1	-4.9194
Rtp1	3	0.91393	0.91399	1	20445	0	-1.3748	0.027377	0.028579	0.996488	629	1	-1.3748
Klk1	3	0.70783	0.75234	1	16819	1	-3.2713	0.027422	0.028615	0.996488	630	1	-3.2713
Hp	3	0.92544	0.92555	1	20686	0	-1.544	0.027466	0.028657	0.996488	631	1	-1.544
Hspa4l	3	0.080516	0.18298	0.935226	4122	1	-3.2006	0.027511	0.028701	0.996488	632	1	-3.2006
Ubtf	3	0.35684	0.51149	1	11255	1	-3.115	0.027556	0.028736	0.996488	633	1	-3.115
Krtap12-1	3	0.42079	0.5761	1	12676	1	-1.8225	0.0276	0.028781	0.996488	634	1	-1.8225
NonTargetingControlGuideForMouse_0044	1	0.9724	0.97242	1	21798	0	1.4108	0.0276	0.027484	0.996488	635	1	1.4108
Ankmy1	3	0.3658	0.52055	1	11501	2	-4.7415	0.027645	0.028817	0.996488	636	1	-4.7415
Whamm	3	0.99822	0.99825	1	22429	0	0.56974	0.02769	0.028856	0.996488	637	1	0.56974
Efcab7	3	0.080516	0.18298	0.935226	4090	2	-3.2006	0.027734	0.028896	0.996488	638	1	-3.2006
Bach2	3	0.67747	0.73548	1	16402	1	-6.3114	0.027779	0.028942	0.996488	639	1	-6.3114
NonTargetingControlGuideForMouse_0624	1	0.9722	0.97223	1	21793	0	1.2121	0.027798	0.027679	0.996488	640	1	1.2121
Atp13a1	3	0.4877	0.64255	1	14130	1	-5.4308	0.027824	0.028986	0.996488	641	1	-5.4308
NonTargetingControlGuideForMouse_0145	1	0.97217	0.9722	1	21791	0	1.246	0.027828	0.027712	0.996488	642	1	1.246
Gdpd1	3	0.8492	0.85079	1	19060	1	-1.1075	0.027868	0.029039	0.996488	643	1	-1.1075
Klra15	3	0.95635	0.95661	1	21416	0	-1.3859	0.027913	0.029089	0.996488	644	1	-1.3859
Pcdhgb1	1	0.97205	0.97209	1	21787	0	1.4606	0.027949	0.027844	0.996488	645	1	1.4606
Tas2r120	3	0.97515	0.97527	1	21871	0	-2.4412	0.027957	0.029132	0.996488	646	1	-2.4412
Olfr615	3	0.24591	0.39642	0.935226	8572	1	-1.118	0.028002	0.02918	0.996488	647	1	-1.118
Ell3	3	0.94579	0.94601	1	21163	0	-0.60166	0.028047	0.029217	0.996488	648	1	-0.60166
Plk1	3	0.094082	0.20948	0.935226	4664	2	-3.3735	0.028091	0.029256	0.996488	649	1	-3.3735
NonTargetingControlGuideForMouse_0701	1	0.97187	0.9719	1	21781	0	1.4294	0.028131	0.028019	0.996488	650	1	1.4294
Zfp87	3	0.96643	0.96661	1	21647	0	-3.1645	0.028136	0.0293	0.996488	651	1	-3.1645
NonTargetingControlGuideForMouse_0250	1	0.97178	0.97181	1	21779	0	1.2641	0.028222	0.028107	0.996488	652	1	1.2641
Mogat1	3	0.95686	0.95713	1	21427	0	-5.4801	0.028225	0.02938	0.996488	653	1	-5.4801
Wnk4	3	0.4877	0.64255	1	14163	1	-5.4308	0.02827	0.029421	0.996488	654	1	-5.4308
St3gal1	3	0.57849	0.68762	1	15223	1	-2.8706	0.028359	0.029521	0.996488	655	1	-2.8706
Spib	3	0.11137	0.24211	0.935226	5411	2	-4.3021	0.028493	0.029654	0.996488	656	1	-4.3021
Boll	3	0.65717	0.72507	1	16146	1	-1.6429	0.028538	0.029693	0.996488	657	1	-1.6429
Htr1f	3	0.83517	0.83871	1	18764	1	-4.2058	0.028582	0.029736	0.996488	658	1	-4.2058
Olfr988	3	0.97056	0.97068	1	21745	0	-1.8549	0.028627	0.029774	0.996488	659	1	-1.8549
Ggta1	3	0.9716	0.97172	1	21775	0	0.68272	0.028694	0.029844	0.996488	660	1	0.68272
Vipas39	3	0.66553	0.7293	1	16281	1	-2.9478	0.028694	0.029844	0.996488	661	1	-2.9478
mmu-mir-5620	4	0.02405	0.075403	0.935226	1634	3	-4.2023	0.028704	0.031682	0.996488	662	1	-4.2023
Tango2	3	0.066359	0.15441	0.935226	3417	2	-3.0041	0.028761	0.029915	0.996488	663	1	-3.0041
Akr1cl	3	0.80834	0.81747	1	18305	1	-3.9856	0.028894	0.030038	0.996488	664	1	-3.9856
Scgb2b27	3	0.11522	0.24926	0.935226	5529	2	-3.6673	0.028939	0.030079	0.996488	665	1	-3.6673
Rnmt	3	0.5428	0.67221	1	14854	1	-0.40286	0.028984	0.030124	0.996488	666	1	-0.40286
Pdgfra	3	0.96505	0.96523	1	21614	0	1.2123	0.029028	0.030164	0.996488	667	1	1.2123
Zfp36l1	3	0.91251	0.91259	1	20410	0	-0.85393	0.029073	0.030206	0.996488	668	1	-0.85393
Zfp36l2	3	0.92138	0.92147	1	20599	0	-2.8838	0.029117	0.030249	0.996488	669	1	-2.8838
Crybb2	3	0.24591	0.39642	0.935226	9076	1	-1.118	0.029162	0.030296	0.996488	670	1	-1.118
Galnt2	3	0.38399	0.53903	1	11896	1	-0.76014	0.029207	0.03034	0.996488	671	1	-0.76014
Med25	3	0.39925	0.55441	1	12221	2	-4.5642	0.029251	0.030384	0.996488	672	1	-4.5642
Cyp20a1	3	0.13174	0.27437	0.935226	6067	2	-1.118	0.029296	0.030421	0.996488	673	1	-1.118
Prop1	3	0.99709	0.99713	1	22400	0	0.18122	0.02934	0.03047	0.996488	674	1	0.18122
Fam114a2	3	0.25137	0.40215	0.940681	9485	2	-5.5437	0.029385	0.030515	0.996488	675	1	-5.5437
Frzb	3	0.67747	0.73548	1	16431	1	-2.4014	0.029474	0.030609	0.996488	676	1	-2.4014
Rasgrp4	3	0.094082	0.20948	0.935226	4663	1	-1.6015	0.029563	0.030689	0.996488	677	1	-1.6015
Wee1	3	0.65196	0.72242	1	16090	1	-3.0897	0.029608	0.030733	0.996488	678	1	-3.0897
Slc38a3	3	0.34779	0.50218	1	11129	2	-5.4686	0.029652	0.030771	0.996488	679	1	-5.4686
Naip7	2	0.89808	0.89809	1	20112	0	-0.30711	0.029659	0.029864	0.996488	680	1	-0.30711
Pank2	3	0.080516	0.18298	0.935226	4002	2	-3.2006	0.029697	0.030813	0.996488	681	1	-3.2006
Gal3st4	3	0.24591	0.39642	0.935226	8587	2	-1.118	0.029742	0.030863	0.996488	682	1	-1.118
Serp1	3	0.77228	0.79209	1	17750	1	-1.2138	0.029786	0.030907	0.996488	683	1	-1.2138
Ubp1	3	0.37501	0.52992	1	11679	1	-4.8033	0.029831	0.030959	0.996488	684	1	-4.8033
NonTargetingControlGuideForMouse_0967	1	0.97013	0.97023	1	21734	0	1.2191	0.029875	0.02976	0.996488	685	0	1.2191
Olfr1251	3	0.98826	0.98846	1	22197	0	-0.9049	0.029875	0.030996	0.996488	686	1	-0.9049
Vmn1r12	3	0.94923	0.94947	1	21233	0	-2.9708	0.02992	0.03104	0.996488	687	1	-2.9708
Psmd5	3	0.12012	0.25822	0.935226	5802	1	-3.6673	0.029964	0.031084	0.996488	688	1	-3.6673
Vmn1r18	3	0.31851	0.47217	1	10435	2	-4.3853	0.030009	0.031126	0.996488	689	1	-4.3853
Ccdc178	3	0.24591	0.39642	0.935226	8993	1	0.67486	0.030054	0.031177	0.996488	690	1	0.67486
Avpr1b	3	0.066359	0.15441	0.935226	3519	1	-2.1053	0.030098	0.03122	0.996488	691	1	-2.1053
NonTargetingControlGuideForMouse_0049	1	0.96988	0.96999	1	21725	0	1.237	0.030117	0.029996	0.996488	692	0	1.237
Lsmem1	3	0.50967	0.65851	1	14515	1	-5.5437	0.030143	0.031267	0.996488	693	1	-5.5437
Oxtr	3	0.46968	0.62473	1	13708	2	-5.6484	0.030187	0.031316	0.996488	694	1	-5.6484
Ctcfl	3	0.84026	0.84303	1	18878	1	-7.1679	0.030232	0.031368	0.996488	695	1	-7.1679
Wwc2	3	0.30828	0.46159	0.999546	10179	1	-4.3021	0.030276	0.031403	0.996488	696	1	-4.3021
Gm15140	1	0.96969	0.9698	1	21720	0	1.2164	0.030307	0.030169	0.996488	697	0	1.2164
Olfr698	3	0.68664	0.74055	1	16559	1	-2.0008	0.030321	0.031446	0.996488	698	1	-2.0008
Zbtb12	3	0.99207	0.99218	1	22279	0	-1.3653	0.030455	0.03157	0.996488	699	1	-1.3653
Olfr165	3	0.79854	0.81026	1	18143	1	-3.7826	0.030499	0.031615	0.996488	700	1	-3.7826
Gabrp	3	0.996	0.9961	1	22376	0	-0.21274	0.030544	0.031662	0.996488	701	1	-0.21274
Rqcd1	3	0.8941	0.89424	1	20037	0	-3.0849	0.030588	0.031704	0.996488	702	1	-3.0849
Bco2	3	0.15647	0.30121	0.935226	6658	2	-4.0193	0.030633	0.031748	0.996488	703	1	-4.0193
Opn1sw	3	0.70783	0.75234	1	16833	1	-2.3723	0.030677	0.031794	0.996488	704	1	-2.3723
NonTargetingControlGuideForMouse_0669	1	0.96932	0.96943	1	21714	0	1.326	0.030678	0.030538	0.996488	705	0	1.326
Fam24a	3	0.92636	0.92647	1	20704	0	-3.7926	0.030722	0.031837	0.996488	706	1	-3.7926
Lrcol1	3	0.051596	0.12339	0.935226	2780	1	-0.626	0.030766	0.031876	0.996488	707	1	-0.626
Olfr1222	3	0.14419	0.2879	0.935226	6328	2	-4.8625	0.030811	0.031919	0.996488	708	1	-4.8625
Ube2j1	3	0.080516	0.18298	0.935226	4056	2	-3.2006	0.030856	0.031958	0.996488	709	1	-3.2006
Rhot1	3	0.98989	0.99005	1	22233	0	0.42696	0.0309	0.032	0.996488	710	1	0.42696
1700012B07Rik	3	0.24591	0.39642	0.935226	8922	1	-1.118	0.030945	0.03204	0.996488	711	1	-1.118
Tmem182	3	0.048204	0.11603	0.935226	2553	2	-4.3021	0.030989	0.032081	0.996488	712	1	-4.3021
Tnfrsf23	3	0.34777	0.50217	1	11125	1	-1.9348	0.031034	0.032125	0.996488	713	1	-1.9348
4930595M18Rik	3	0.28719	0.43954	0.983831	9894	2	-5.3503	0.031078	0.032172	0.996488	714	1	-5.3503
Tmem101	3	0.33796	0.49218	1	10881	2	-4.5385	0.031123	0.032207	0.996488	715	1	-4.5385
Rab11fip4	3	0.22533	0.37475	0.935226	7912	2	-5.8375	0.031167	0.03225	0.996488	716	1	-5.8375
Cypt10	3	0.97852	0.97864	1	21936	0	-2.6063	0.031212	0.032298	0.996488	717	1	-2.6063
mmu-mir-3535	4	0.63633	0.77368	1	15928	1	-3.1956	0.031253	0.034039	0.996488	718	1	-3.1956
Rbpms2	3	0.43771	0.59291	1	13030	2	-6.178	0.031301	0.032383	0.996488	719	1	-6.178
Eva1a	3	0.037721	0.092658	0.935226	2105	1	-2.3428	0.031345	0.032426	0.996488	720	1	-2.3428
Suco	3	0.47969	0.63468	1	13930	1	-5.3912	0.03139	0.032473	0.996488	721	1	-5.3912
Cyp3a41b	1	0.96861	0.96871	1	21695	0	1.2362	0.031391	0.031251	0.996488	722	0	1.2362
Cyp19a1	3	0.97244	0.97256	1	21799	0	-2.5847	0.031434	0.032506	0.996488	723	1	-2.5847
Vmn1r170	3	0.50967	0.65851	1	14509	1	-1.8765	0.031479	0.03255	0.996488	724	1	-1.8765
Olfr218	3	0.80715	0.81661	1	18278	1	-3.0275	0.031524	0.032591	0.996488	725	1	-3.0275
mmu-mir-6342	4	0.54521	0.70372	1	14861	1	-1.42	0.031549	0.034305	0.996488	726	1	-1.42
Cxcl16	3	0.92428	0.92438	1	20665	0	0.2678	0.031613	0.03268	0.996488	727	1	0.2678
Gli2	3	0.80271	0.81328	1	18220	1	-4.1228	0.031657	0.032722	0.996488	728	1	-4.1228
3110057O12Rik	3	0.9575	0.95775	1	21443	0	-5.0934	0.031702	0.032774	0.996488	729	1	-5.0934
Fxyd7	3	0.7736	0.79298	1	17773	1	-2.6117	0.031746	0.032809	0.996488	730	1	-2.6117
mmu-mir-3106	4	0.12205	0.27085	0.935226	5873	3	-6.0596	0.031756	0.034502	0.996488	731	1	-6.0596
Olfr1151	3	0.33796	0.49218	1	10815	1	-1.6768	0.031791	0.032851	0.996488	732	1	-1.6768
Tex30	3	0.32653	0.48047	1	10619	2	-5.7461	0.031835	0.032892	0.996488	733	1	-5.7461
Pif1	3	0.88944	0.88956	1	19927	0	-4.622	0.03188	0.032931	0.996488	734	1	-4.622
Duxbl1	3	0.9964	0.99649	1	22386	0	-1.2156	0.031924	0.032982	0.996488	735	1	-1.2156
Agfg2	3	0.7901	0.80429	1	18002	1	-2.7456	0.031969	0.033024	0.996488	736	1	-2.7456
Vmn2r30	2	0.98528	0.98541	1	22128	0	0.2929	0.031987	0.032141	0.996488	737	1	0.2929
9830107B12Rik	3	0.0079384	0.021471	0.767852	425	1	-2.1736	0.032013	0.033073	0.996488	738	1	-2.1736
Ssr1	3	0.15647	0.30121	0.935226	6675	1	-1.9	0.032058	0.033118	0.996488	739	1	-1.9
Rnf138rt1	3	0.38399	0.53903	1	11898	1	-2.1733	0.032102	0.033163	0.996488	740	1	-2.1733
Ckap2	3	0.92685	0.92698	1	20714	0	-3.671	0.032147	0.033205	0.996488	741	1	-3.671
Ap3m1	3	0.31892	0.4726	1	10493	2	-4.8625	0.032191	0.03325	0.996488	742	1	-4.8625
Tcf25	3	0.84362	0.84593	1	18935	1	-2.4714	0.032325	0.033382	0.996488	743	1	-2.4714
Usp30	3	0.11522	0.24926	0.935226	5542	2	-3.6332	0.032391	0.033451	0.996488	744	1	-3.6332
NonTargetingControlGuideForMouse_0700	1	0.96759	0.96772	1	21673	0	1.1422	0.032406	0.032298	0.996488	745	0	1.1422
Pias1	3	0.080516	0.18298	0.935226	4095	1	-3.2006	0.032458	0.033509	0.996488	746	1	-3.2006
Rab35	3	0.91983	0.91992	1	20564	0	-2.5213	0.032503	0.033547	0.996488	747	1	-2.5213
P2rx2	3	0.81065	0.81921	1	18325	1	-6.98	0.032592	0.033626	0.996488	748	1	-6.98
5430419D17Rik	3	0.022739	0.058135	0.820087	1250	2	-1.118	0.032636	0.033671	0.996488	749	1	-1.118
5730455P16Rik	3	0.67747	0.73548	1	16434	1	-2.379	0.032681	0.033715	0.996488	750	1	-2.379
Fam181a	3	0.99393	0.99406	1	22326	0	-1.1181	0.032725	0.033762	0.996488	751	1	-1.1181
mmu-mir-376a	3	0.081034	0.18402	0.935226	4191	2	-3.9113	0.03277	0.0338	0.996488	752	1	-3.9113
Ncoa4	3	0.86322	0.86359	1	19351	1	0.60887	0.032814	0.033844	0.996488	753	1	0.60887
Ppp1r3e	3	0.1643	0.30975	0.935226	6870	2	-4.9194	0.032859	0.033888	0.996488	754	1	-4.9194
mmu-mir-3085	4	0.097843	0.2332	0.935226	4881	2	-4.64	0.03291	0.035584	0.996488	755	1	-4.64
Sun1	3	0.50967	0.65851	1	14506	1	-5.5437	0.032948	0.033976	0.996488	756	1	-5.5437
1110038F14Rik	3	0.24591	0.39642	0.935226	8829	1	-1.118	0.032992	0.034017	0.996488	757	1	-1.118
Emc4	3	0.16835	0.31408	0.935226	6926	1	-0.010717	0.033036	0.034056	0.996488	758	1	-0.010717
Lrrc4c	3	0.73705	0.76965	1	17239	1	-1.0511	0.033081	0.034105	0.996488	759	1	-1.0511
Tenm2	3	0.51713	0.66157	1	14580	1	-1.0849	0.033125	0.034143	0.996488	760	1	-1.0849
Sobp	3	0.16027	0.30528	0.935226	6806	2	-4.3853	0.03317	0.034177	0.996488	761	1	-4.3853
NonTargetingControlGuideForMouse_0935	1	0.96682	0.96696	1	21656	0	1.1166	0.03318	0.033084	0.996488	762	0	1.1166
Dclk2	3	0.57586	0.68646	1	15195	1	1.0979	0.033214	0.034219	0.996488	763	1	1.0979
Slc10a4	3	0.4877	0.64255	1	14162	1	-2.9826	0.033259	0.03426	0.996488	764	1	-2.9826
Awat1	3	0.022739	0.058135	0.820087	1290	2	-1.118	0.033303	0.034297	0.996488	765	1	-1.118
NonTargetingControlGuideForMouse_0124	1	0.96667	0.96681	1	21651	0	1.1158	0.033331	0.033227	0.996488	766	0	1.1158
Ranbp2	3	0.55949	0.67925	1	15011	1	-0.94387	0.033348	0.034337	0.996488	767	1	-0.94387
Trappc13	3	0.42993	0.58517	1	12829	1	-1.9978	0.033437	0.034414	0.996488	768	1	-1.9978
Baiap2l2	3	0.051596	0.12339	0.935226	2886	2	-1.7402	0.033481	0.034457	0.996488	769	1	-1.7402
Sat1	3	0.79997	0.81128	1	18177	1	-1.8819	0.03357	0.034548	0.996488	770	1	-1.8819
Tbrg1	3	0.92186	0.92197	1	20613	0	0.72388	0.033615	0.034584	0.996488	771	1	0.72388
Ppap2a	3	0.75458	0.78052	1	17463	1	-6.6841	0.033703	0.034676	0.996488	772	1	-6.6841
Mccc2	3	0.53904	0.67067	1	14812	1	-2.8386	0.033748	0.034723	0.996488	773	1	-2.8386
Nfe2l2	3	0.77182	0.79179	1	17743	1	-4.1995	0.033792	0.034766	0.996488	774	1	-4.1995
mmu-mir-378a	4	0.42299	0.61324	1	12745	2	-5.1108	0.033856	0.036505	0.996488	775	1	-5.1108
Kpna6	3	0.45474	0.60981	1	13416	1	-2.3972	0.033881	0.03485	0.996488	776	1	-2.3972
mmu-mir-27b	4	0.8163	0.86024	1	18434	1	-3.7648	0.033915	0.036562	0.996488	777	1	-3.7648
Olfr122	3	0.95033	0.95058	1	21268	0	-0.34427	0.033926	0.034885	0.996488	778	1	-0.34427
Rad54b	3	0.20718	0.35575	0.935226	7654	2	-5.1269	0.034015	0.034971	0.996488	779	1	-5.1269
Tfe3	3	0.42993	0.58517	1	12895	1	-2.5629	0.034059	0.035011	0.996488	780	1	-2.5629
Agpat5	3	0.70379	0.75006	1	16781	1	-6.4337	0.034148	0.035098	0.996488	781	1	-6.4337
Kcne2	3	0.63877	0.71589	1	15935	1	-4.1813	0.034192	0.035149	0.996488	782	1	-4.1813
Scg3	3	0.52427	0.66446	1	14684	1	-2.101	0.034237	0.035188	0.996488	783	1	-2.101
Mvb12a	3	0.30828	0.46159	0.999546	10236	2	-4.3021	0.034281	0.035227	0.996488	784	1	-4.3021
Ptpn5	3	0.49536	0.65014	1	14264	1	-3.9908	0.034326	0.035267	0.996488	785	1	-3.9908
Dennd6b	3	0.10716	0.23425	0.935226	5251	2	-3.5278	0.03437	0.03531	0.996488	786	1	-3.5278
Rab3d	3	0.75458	0.78052	1	17494	1	-3.024	0.034415	0.035348	0.996488	787	1	-3.024
Olfr427	1	0.96555	0.96573	1	21623	0	1.1125	0.034453	0.034334	0.996488	788	0	1.1125
Apol10b	3	0.16835	0.31408	0.935226	6908	1	-4.1199	0.034459	0.03539	0.996488	789	1	-4.1199
Zfp185	3	0.47865	0.63362	1	13903	2	-5.6144	0.034503	0.035433	0.996488	790	1	-5.6144
Nhlh2	3	0.99616	0.99626	1	22381	0	-1.2152	0.034548	0.035478	0.996488	791	1	-1.2152
mmu-mir-6366	4	0.068196	0.18497	0.935226	3615	2	-2.8178	0.034564	0.037179	0.996488	792	1	-2.8178
Olfr1079	3	0.051596	0.12339	0.935226	2865	1	-1.7402	0.034592	0.03552	0.996488	793	1	-1.7402
NonTargetingControlGuideForMouse_0757	1	0.96536	0.96555	1	21620	0	0.98361	0.034635	0.034527	0.996488	794	0	0.98361
Arid1a	3	0.98325	0.9834	1	22071	0	-0.65434	0.034637	0.035557	0.996488	795	1	-0.65434
Lypd8	3	0.070212	0.16223	0.935226	3684	2	-1.118	0.034681	0.035603	0.996488	796	1	-1.118
Olfr668	3	0.9183	0.9184	1	20524	0	-6.8285	0.034726	0.035642	0.996488	797	1	-6.8285
Olfr32	3	0.12012	0.25822	0.935226	5761	1	-3.2361	0.03477	0.035684	0.996488	798	1	-3.2361
Zbtb16	3	0.69571	0.74549	1	16650	1	-1.2164	0.034814	0.035727	0.996488	799	1	-1.2164
Tmed1	3	0.34209	0.4964	1	10970	2	-6.7166	0.034859	0.035772	0.996488	800	1	-6.7166
Psmd10	3	0.31851	0.47217	1	10447	2	-4.3853	0.034903	0.035807	0.996488	801	1	-4.3853
Ptdss1	3	0.63845	0.71573	1	15934	1	-4.1572	0.034948	0.035856	0.996488	802	1	-4.1572
Cdipt	3	0.30828	0.46159	0.999546	10215	1	-3.1276	0.034992	0.035894	0.996488	803	1	-3.1276
Ubtd2	3	0.77205	0.79194	1	17747	1	-1.3894	0.035037	0.035931	0.996488	804	1	-1.3894
Ypel4	3	0.32653	0.48047	1	10608	2	-5.3912	0.035081	0.035976	0.996488	805	1	-5.3912
Klk1b11	3	0.69779	0.74666	1	16688	1	-5.341	0.035125	0.036029	0.996488	806	1	-5.341
NonTargetingControlGuideForMouse_0500	1	0.96483	0.965	1	21610	0	1.0543	0.035166	0.035066	0.996488	807	0	1.0543
Hhla1	3	0.44619	0.6013	1	13193	1	-2.924	0.03517	0.03607	0.996488	808	1	-2.924
mmu-mir-7036	4	0.84915	0.87584	1	19036	1	-5.5141	0.035214	0.037816	0.996488	809	1	-5.5141
Csnka2ip	3	0.12012	0.25822	0.935226	5800	1	-3.6673	0.035214	0.036117	0.996488	810	1	-3.6673
NonTargetingControlGuideForMouse_0021	1	0.96471	0.96488	1	21604	0	0.99503	0.035287	0.035186	0.996488	811	0	0.99503
Irgm2	3	0.87486	0.87505	1	19614	1	-3.4368	0.035303	0.036202	0.996488	812	1	-3.4368
Olfr220	3	0.97078	0.97089	1	21753	0	-2.2394	0.035303	0.036202	0.996488	813	1	-2.2394
C030046E11Rik	3	0.037721	0.092658	0.935226	2025	2	-2.7766	0.035303	0.036202	0.996488	814	1	-2.7766
mmu-mir-6403	4	0.94921	0.9491	1	21230	0	-4.044	0.035391	0.037982	0.996488	815	1	-4.044
H2-M3	3	0.80134	0.81227	1	18194	1	-6.9255	0.035392	0.03628	0.996488	816	1	-6.9255
Ulk1	3	0.51713	0.66157	1	14595	1	-2.1052	0.035436	0.036328	0.996488	817	1	-2.1052
Hist1h2ad	3	0.022739	0.058135	0.820087	1100	2	-1.118	0.035481	0.036372	0.996488	818	1	-1.118
1700028K03Rik	3	0.93329	0.93346	1	20874	0	0.023928	0.035525	0.036411	0.996488	819	1	0.023928
Zc3h7a	3	0.90832	0.90843	1	20334	0	-1.0091	0.035569	0.036456	0.996488	820	1	-1.0091
4933417A18Rik	3	0.77646	0.7949	1	17820	1	-2.9335	0.035614	0.036501	0.996488	821	1	-2.9335
Olfr923	3	0.99985	0.99986	1	22473	0	0.56397	0.035658	0.036546	0.996488	822	1	0.56397
Mogs	3	0.24591	0.39642	0.935226	8635	1	-0.77687	0.035703	0.036584	0.996488	823	1	-0.77687
Inpp5b	3	0.98269	0.98285	1	22053	0	-1.5069	0.035747	0.036619	0.996488	824	1	-1.5069
Sppl3	3	0.18004	0.32671	0.935226	7228	1	-0.62093	0.035791	0.036661	0.996488	825	1	-0.62093
Vgll3	3	0.98359	0.98375	1	22081	0	-2.5035	0.035836	0.036699	0.996488	826	1	-2.5035
Fra10ac1	3	0.90143	0.90159	1	20175	0	-6.6514	0.03588	0.036742	0.996488	827	1	-6.6514
Gm16445	3	0.15475	0.29932	0.935226	6618	2	-3.6206	0.035925	0.036787	0.996488	828	1	-3.6206
Gm5726	1	0.96406	0.96423	1	21592	0	0.97129	0.035939	0.035816	0.996488	829	0	0.97129
Vmn1r87	3	0.91105	0.91115	1	20381	0	-1.5418	0.035969	0.036832	0.996488	830	1	-1.5418
Olfr1535	3	0.93768	0.93788	1	20973	0	-3.6688	0.036013	0.036879	0.996488	831	1	-3.6688
Vps11	3	0.47147	0.62653	1	13741	1	-0.02125	0.036058	0.036919	0.996488	832	1	-0.02125
Edf1	3	0.094082	0.20948	0.935226	4706	1	-3.3735	0.036102	0.036962	0.996488	833	1	-3.3735
Smyd3	3	0.98128	0.98142	1	22005	0	-2.9902	0.036191	0.037045	0.996488	834	1	-2.9902
Cend1	3	0.30828	0.46159	0.999546	10158	1	-2.2923	0.036235	0.037086	0.996488	835	1	-2.2923
Zfp518a	3	0.16835	0.31408	0.935226	7004	1	0.11246	0.03628	0.037128	0.996488	836	1	0.11246
Bmx	3	0.70783	0.75234	1	16813	1	-2.0721	0.036324	0.037173	0.996488	837	1	-2.0721
Kdm5d	3	0.066359	0.15441	0.935226	3438	2	-3.0041	0.036368	0.037214	0.996488	838	1	-3.0041
Alpk3	3	0.35684	0.51149	1	11311	1	-4.6769	0.036413	0.037258	0.996488	839	1	-4.6769
Vipr1	3	0.76866	0.78969	1	17690	1	-3.7282	0.036457	0.037293	0.996488	840	1	-3.7282
Atg9b	3	0.95384	0.95413	1	21347	0	-2.5695	0.036546	0.03737	0.996488	841	1	-2.5695
Hydin	3	0.0079384	0.021471	0.767852	515	2	-2.1736	0.03659	0.03741	0.996488	842	1	-2.1736
Olfr1180	3	0.037721	0.092658	0.935226	2008	1	0.1415	0.036679	0.037499	0.996488	843	1	0.1415
Slc35e3	3	0.92544	0.92555	1	20687	0	-3.4717	0.036723	0.037544	0.996488	844	1	-3.4717
Mkl1	3	0.99819	0.99822	1	22428	0	-0.4489	0.036768	0.037586	0.996488	845	1	-0.4489
Lrrc40	3	0.95856	0.9588	1	21472	0	-0.22682	0.036812	0.037632	0.996488	846	1	-0.22682
Plcxd3	3	0.87982	0.87996	1	19703	0	-2.2535	0.036901	0.037724	0.996488	847	1	-2.2535
Gm436	3	0.14462	0.28837	0.935226	6417	1	-2.1918	0.036989	0.037799	0.996488	848	1	-2.1918
Pak4	3	0.38399	0.53903	1	11866	1	-2.8864	0.037034	0.037843	0.996488	849	1	-2.8864
9530003J23Rik	3	0.57849	0.68762	1	15214	1	-1.9691	0.037078	0.037885	0.996488	850	1	-1.9691
Pgs1	3	0.24268	0.39304	0.935226	8129	2	-6.0563	0.037167	0.037966	0.996488	851	1	-6.0563
Fstl4	3	0.094082	0.20948	0.935226	4650	1	-3.3735	0.037211	0.038009	0.996488	852	1	-3.3735
Pxt1	3	0.24591	0.39642	0.935226	9017	1	-1.118	0.037256	0.038051	0.996488	853	1	-1.118
Dppa5a	3	0.98531	0.98549	1	22130	0	-1.0698	0.037344	0.038144	0.996488	854	1	-1.0698
Elp5	3	0.87054	0.8707	1	19515	1	-5.2525	0.037389	0.038195	0.996488	855	1	-5.2525
mmu-mir-6973a	4	0.022546	0.071126	0.916321	1035	2	-3.3873	0.037396	0.039868	0.996488	856	1	-3.3873
Enpp7	3	0.76717	0.78868	1	17648	1	-1.116	0.037433	0.038237	0.996488	857	1	-1.116
Stradb	3	0.31851	0.47217	1	10487	1	-4.3853	0.037477	0.038285	0.996488	858	1	-4.3853
Lce1m	3	0.95912	0.95935	1	21486	0	-2.4834	0.037566	0.038367	0.996488	859	1	-2.4834
mmu-mir-7028	4	0.7743	0.84301	1	17792	1	-0.3137	0.037573	0.04003	0.996488	860	1	-0.3137
NonTargetingControlGuideForMouse_0211	1	0.96242	0.9626	1	21558	0	0.87665	0.037576	0.037461	0.996488	861	0	0.87665
Hsd3b6	3	0.84026	0.84303	1	18884	1	-1.8684	0.037655	0.038455	0.996488	862	1	-1.8684
mmu-mir-3058	4	0.6118	0.75483	1	15598	2	-4.2315	0.037691	0.040128	0.996488	863	1	-4.2315
Ccrl2	3	0.34777	0.50217	1	11045	2	-4.6094	0.037699	0.03851	0.996488	864	1	-4.6094
Dynlrb2	3	0.93254	0.93268	1	20853	0	-3.6152	0.037743	0.03855	0.996488	865	1	-3.6152
Calm4	3	0.94236	0.94256	1	21083	0	-2.1757	0.037788	0.038584	0.996488	866	1	-2.1757
Slc4a7	3	0.87439	0.87459	1	19608	1	-4.01	0.037832	0.038625	0.996488	867	1	-4.01
Cd109	3	0.45477	0.60985	1	13429	2	-4.0107	0.037876	0.038667	0.996488	868	1	-4.0107
Gbp11	3	0.2833	0.43554	0.979449	9845	2	-6.3114	0.037965	0.038756	0.996488	869	1	-6.3114
Nfya	3	0.24591	0.39642	0.935226	8683	2	-1.118	0.038009	0.038803	0.996488	870	1	-1.118
NonTargetingControlGuideForMouse_0290	1	0.96195	0.96212	1	21553	0	0.80687	0.038054	0.037945	0.996488	871	0	0.80687
Cela3b	3	0.52427	0.66446	1	14678	1	-0.40111	0.03812	0.038912	0.996488	872	1	-0.40111
Alkbh4	3	0.88171	0.88187	1	19749	0	-4.5222	0.038186	0.038977	0.996488	873	1	-4.5222
Bend5	3	0.037006	0.091	0.935226	1936	2	-3.9113	0.038231	0.03902	0.996488	874	1	-3.9113
Amy2a2	3	0.95567	0.95592	1	21396	0	-0.68069	0.038275	0.039067	0.996488	875	1	-0.68069
Olfr347	3	0.81849	0.82525	1	18464	1	-5.3526	0.038319	0.039112	0.996488	876	1	-5.3526
Ccdc92	3	0.13397	0.27688	0.935226	6197	2	-1.118	0.038364	0.039157	0.996488	877	1	-1.118
Rnf113a1	3	0.91251	0.91259	1	20413	0	-7.7337	0.038408	0.039194	0.996488	878	1	-7.7337
B3galnt1	3	0.98483	0.98504	1	22111	0	-1.6566	0.038497	0.039277	0.996488	879	1	-1.6566
Scgb2b20	3	0.40965	0.56485	1	12422	2	-6.6169	0.038541	0.03931	0.996488	880	1	-6.6169
Atg3	3	0.20284	0.35109	0.935226	7581	2	-1.118	0.038585	0.039361	0.996488	881	1	-1.118
Tatdn3	3	0.60797	0.70106	1	15560	1	-3.3457	0.03863	0.039398	0.996488	882	1	-3.3457
Bnip3	3	0.99758	0.9976	1	22411	0	-1.3674	0.038696	0.039465	0.996488	883	1	-1.3674
Zbtb38	3	0.63573	0.71437	1	15900	1	-0.75978	0.038762	0.039536	0.996488	884	1	-0.75978
Olfr877	3	0.98714	0.98731	1	22173	0	0.17689	0.038807	0.039576	0.996488	885	1	0.17689
Ctrl	3	0.98326	0.98341	1	22072	0	-1.8756	0.038851	0.039613	0.996488	886	1	-1.8756
Gm7120	3	0.38272	0.53773	1	11841	2	-6.5996	0.038895	0.039655	0.996488	887	1	-6.5996
NonTargetingControlGuideForMouse_0657	1	0.96104	0.96121	1	21532	0	0.87763	0.038956	0.038842	0.996488	888	0	0.87763
E230025N22Rik	3	0.98083	0.98096	1	21992	0	-2.452	0.038984	0.039742	0.996488	889	1	-2.452
Snapc5	3	0.14462	0.28837	0.935226	6368	2	-3.9113	0.039073	0.039838	0.996488	890	1	-3.9113
Emc8	3	0.91324	0.91331	1	20431	0	-7.6612	0.039117	0.03988	0.996488	891	1	-7.6612
Ube2dnl1	3	0.58998	0.69277	1	15358	1	-5.9235	0.039161	0.039919	0.996488	892	1	-5.9235
Mroh5	3	0.35684	0.51149	1	11279	1	-4.6769	0.039205	0.039955	0.996488	893	1	-4.6769
Nop2	3	0.28719	0.43954	0.983831	9918	2	-5.3912	0.03925	0.04	0.996488	894	1	-5.3912
NonTargetingControlGuideForMouse_0786	1	0.96074	0.96088	1	21525	0	0.81136	0.039259	0.039144	0.996488	895	0	0.81136
Abcc5	3	0.14015	0.28357	0.935226	6264	2	-4.3021	0.039294	0.040043	0.996488	896	1	-4.3021
Gm4952	3	0.86322	0.86359	1	19350	1	-2.7476	0.039383	0.040122	0.996488	897	1	-2.7476
Olfr684	3	0.35684	0.51149	1	11304	1	-4.4606	0.039383	0.040122	0.996488	898	1	-4.4606
Fthl17	3	0.99478	0.9949	1	22346	0	-0.46173	0.03956	0.040305	0.996488	899	1	-0.46173
Fosb	3	0.48349	0.63846	1	14028	2	-6.0307	0.039648	0.040387	0.996488	900	1	-6.0307
Mx1	3	0.066359	0.15441	0.935226	3503	2	-3.0041	0.039692	0.040433	0.996488	901	1	-3.0041
Pmvk	3	0.76416	0.78672	1	17628	1	-6.7326	0.039737	0.040477	0.996488	902	1	-6.7326
Maob	3	0.56602	0.68209	1	15101	1	-0.8133	0.039781	0.04052	0.996488	903	1	-0.8133
Ube4b	3	0.61346	0.70365	1	15616	1	-1.5089	0.039825	0.040565	0.996488	904	1	-1.5089
Plekho1	3	0.53169	0.66757	1	14744	1	-3.0326	0.03987	0.040606	0.996488	905	1	-3.0326
Pcdhac2	2	0.80867	0.8084	1	18307	0	-2.9041	0.039877	0.039907	0.996488	906	1	-2.9041
Nbas	3	0.45165	0.60672	1	13337	2	-5.8954	0.039914	0.040645	0.996488	907	1	-5.8954
Wtap	3	0.051596	0.12339	0.935226	2832	2	-1.7402	0.039958	0.040685	0.996488	908	1	-1.7402
Atraid	3	0.98217	0.98233	1	22029	0	0.35984	0.040002	0.040729	0.996488	909	1	0.35984
Adig	3	0.9852	0.98539	1	22123	0	-2.039	0.040047	0.040764	0.996488	910	1	-2.039
Ints5	3	0.79295	0.80629	1	18053	1	-3.5786	0.040091	0.040812	0.996488	911	1	-3.5786
NonTargetingControlGuideForMouse_0696	1	0.95983	0.96	1	21503	0	0.8331	0.040169	0.040043	0.996488	912	0	0.8331
Calm3	3	0.46301	0.61809	1	13596	1	-3.4665	0.040179	0.040899	0.996488	913	1	-3.4665
Olfr1123	3	0.74402	0.77391	1	17339	1	-2.2785	0.040224	0.040947	0.996488	914	1	-2.2785
Col14a1	3	0.52427	0.66446	1	14674	1	-5.6144	0.040312	0.041046	0.996488	915	1	-5.6144
Zfp54	3	0.94579	0.94601	1	21162	0	-7.501	0.040356	0.041086	0.996488	916	1	-7.501
NonTargetingControlGuideForMouse_0477	1	0.95962	0.95982	1	21499	0	0.7414	0.040381	0.04025	0.996488	917	0	0.7414
Kif21a	3	0.41283	0.56804	1	12544	2	-6.98	0.040445	0.041173	0.996488	918	1	-6.98
Lims1	3	0.76105	0.78472	1	17575	1	-3.2072	0.040489	0.041222	0.996488	919	1	-3.2072
C1rl	3	0.24591	0.39642	0.935226	9022	1	-1.118	0.040533	0.041262	0.996488	920	1	-1.118
Sike1	3	0.9717	0.97181	1	21776	0	-2.1375	0.040578	0.041313	0.996488	921	1	-2.1375
Prkg1	3	0.57239	0.68489	1	15128	1	-4.712	0.040622	0.041365	0.996488	922	1	-4.712
Agr2	3	0.47248	0.62752	1	13805	2	-5.7952	0.040666	0.041406	0.996488	923	1	-5.7952
Mboat2	3	0.56602	0.68209	1	15109	1	-5.8077	0.04071	0.041454	0.996488	924	1	-5.8077
Tcirg1	3	0.12012	0.25822	0.935226	5835	1	-2.2971	0.040755	0.041488	0.996488	925	1	-2.2971
Dimt1	3	0.37195	0.52685	1	11629	2	-5.0269	0.040799	0.041528	0.996488	926	1	-5.0269
Cbx1	3	0.080516	0.18298	0.935226	4121	1	-3.2006	0.040843	0.041571	0.996488	927	1	-3.2006
Crebl2	3	0.87646	0.87661	1	19646	0	-5.8017	0.040887	0.04161	0.996488	928	1	-5.8017
1700003E16Rik	3	0.24591	0.39642	0.935226	9106	2	-1.118	0.040932	0.041658	0.996488	929	1	-1.118
Olfr1202	3	0.99859	0.99862	1	22436	0	1.2245	0.040976	0.041705	0.996488	930	1	1.2245
Stmn4	3	0.64125	0.71708	1	15968	1	-3.1439	0.04102	0.041741	0.996488	931	1	-3.1439
Zdhhc1	3	0.96916	0.9693	1	21710	0	-2.7114	0.041064	0.041778	0.996488	932	1	-2.7114
Zbtb14	3	0.13257	0.2753	0.935226	6091	1	1.147	0.041108	0.04182	0.996488	933	1	1.147
Ggn	3	0.34777	0.50217	1	11085	1	-3.0899	0.041153	0.041867	0.996488	934	1	-3.0899
1110059E24Rik	3	0.95305	0.95335	1	21326	0	-2.853	0.041197	0.041918	0.996488	935	1	-2.853
Zfp964	3	0.56939	0.68358	1	15122	1	-1.4686	0.041241	0.04197	0.996488	936	1	-1.4686
En2	3	0.83613	0.83951	1	18794	1	-4.9544	0.04133	0.042056	0.996488	937	1	-4.9544
Vmn2r62	2	0.79928	0.79896	1	18175	0	-1.1691	0.041421	0.041429	0.996488	938	1	-1.1691
Cars2	3	0.31851	0.47217	1	10405	1	-4.3853	0.041462	0.042185	0.996488	939	1	-4.3853
Ly86	3	0.08447	0.1908	0.935226	4277	2	-1.118	0.041506	0.042226	0.996488	940	1	-1.118
H2-DMb1	3	0.0079384	0.021471	0.767852	401	1	-2.1736	0.041551	0.042272	0.996488	941	1	-2.1736
Mndal	3	0.24591	0.39642	0.935226	9350	2	-1.118	0.041639	0.04236	0.996488	942	1	-1.118
Atf5	3	0.99062	0.99075	1	22248	0	0.32052	0.041683	0.042401	0.996488	943	1	0.32052
Galp	3	0.96086	0.96111	1	21528	0	-4.4138	0.041728	0.042446	0.996488	944	1	-4.4138
Cep110	3	0.045255	0.10954	0.935226	2431	2	-4.1199	0.041772	0.042483	0.996488	945	1	-4.1199
mmu-mir-1905	3	0.99057	0.99071	1	22247	0	-1.5132	0.041816	0.042523	0.996488	946	1	-1.5132
Fam92a	3	0.023599	0.060177	0.820087	1595	1	-2.5064	0.04186	0.042562	0.996488	947	1	-2.5064
mmu-mir-804	4	0.042778	0.12619	0.935226	2368	2	-0.87355	0.041868	0.043985	0.996488	948	1	-0.87355
NonTargetingControlGuideForMouse_0068	1	0.95812	0.95831	1	21461	0	0.79212	0.041882	0.041771	0.996488	949	0	0.79212
Ntrk3	3	0.7901	0.80429	1	18015	1	-3.8599	0.041904	0.042612	0.996488	950	1	-3.8599
T2	3	0.010232	0.02739	0.820087	697	2	-3.3735	0.041949	0.042653	0.996488	951	1	-3.3735
BC027072	3	0.61949	0.70653	1	15710	1	-1.9189	0.041993	0.042704	0.996488	952	1	-1.9189
Psme3	3	0.94907	0.94929	1	21226	0	-7.2752	0.042037	0.042744	0.996488	953	1	-7.2752
Nobox	3	0.81495	0.82249	1	18411	1	-6.9574	0.042081	0.042788	0.996488	954	1	-6.9574
Spesp1	3	0.65998	0.72646	1	16193	1	-1.3255	0.042125	0.042831	0.996488	955	1	-1.3255
Amn1	3	0.96914	0.96928	1	21709	0	-1.9225	0.04217	0.042868	0.996488	956	1	-1.9225
Papolb	3	0.74402	0.77391	1	17332	1	-1.2753	0.042214	0.042908	0.996488	957	1	-1.2753
Parg	3	0.8872	0.88738	1	19868	0	-2.9519	0.042258	0.042949	0.996488	958	1	-2.9519
Zfp639	3	0.4382	0.5934	1	13089	1	-0.4821	0.042302	0.042992	0.996488	959	1	-0.4821
Pkd1l2	3	0.99114	0.99124	1	22258	0	-1.4563	0.042346	0.043036	0.996488	960	1	-1.4563
Nostrin	3	0.64654	0.71973	1	16025	1	-2.0568	0.04239	0.04308	0.996488	961	1	-2.0568
NonTargetingControlGuideForMouse_0067	1	0.95757	0.95776	1	21449	0	0.73251	0.042428	0.04232	0.996488	962	0	0.73251
Zbtb4	3	0.41148	0.56664	1	12495	1	-1.6272	0.042435	0.043113	0.996488	963	1	-1.6272
mmu-mir-3073b	2	0.61493	0.62938	1	15662	1	-2.4352	0.04246	0.042436	0.996488	964	1	-2.4352
Txnrd2	3	0.12012	0.25822	0.935226	5693	2	-3.6673	0.042479	0.043158	0.996488	965	1	-3.6673
Olfr883	3	0.97977	0.97989	1	21969	0	-2.214	0.042523	0.043203	0.996488	966	1	-2.214
Aif1l	3	0.39767	0.55283	1	12185	2	-6.0063	0.042567	0.043246	0.996488	967	1	-6.0063
Rmdn1	3	0.93067	0.93082	1	20808	0	-6.979	0.042611	0.043291	0.996488	968	1	-6.979
NonTargetingControlGuideForMouse_0433	1	0.95734	0.95751	1	21440	0	0.60799	0.042655	0.042545	0.996488	969	0	0.60799
Gmpr	3	0.99341	0.99355	1	22312	0	-0.88847	0.042656	0.043332	0.996488	970	1	-0.88847
Fam84b	3	0.82876	0.83342	1	18661	1	-1.1748	0.042744	0.043418	0.996488	971	1	-1.1748
Osbpl2	3	0.91949	0.91957	1	20554	0	-2.9879	0.042788	0.043465	0.996488	972	1	-2.9879
Fam178b	3	0.79718	0.80929	1	18128	1	-2.4024	0.042832	0.043503	0.996488	973	1	-2.4024
Sdr39u1	3	0.89044	0.89057	1	19955	0	-4.6347	0.042876	0.043554	0.996488	974	1	-4.6347
Tsc22d3	3	0.24591	0.39642	0.935226	8489	2	-1.118	0.042921	0.043595	0.996488	975	1	-1.118
mmu-mir-7078	4	0.30476	0.52421	1	10111	3	-6.5684	0.042954	0.045004	0.996488	976	1	-6.5684
Slc35g1	3	0.30828	0.46159	0.999546	10245	1	-0.2026	0.042965	0.043636	0.996488	977	1	-0.2026
Vps4b	3	0.73039	0.76556	1	17140	1	-2.6881	0.043053	0.043719	0.996488	978	1	-2.6881
Fcgr2b	3	0.9727	0.97283	1	21804	0	-3.49	0.043097	0.043758	0.996488	979	1	-3.49
Cyp2a22	3	0.7337	0.76756	1	17184	1	-3.2516	0.043141	0.043799	0.996488	980	1	-3.2516
Mmp23	3	0.54602	0.67354	1	14897	1	-0.44605	0.043186	0.043847	0.996488	981	1	-0.44605
Atp13a4	3	0.69968	0.74773	1	16735	1	-2.5492	0.04323	0.043893	0.996488	982	1	-2.5492
NonTargetingControlGuideForMouse_0452	1	0.95675	0.95692	1	21425	0	0.62928	0.043247	0.043149	0.996488	983	0	0.62928
Lhx1	3	0.21615	0.36517	0.935226	7808	2	-5.2651	0.043274	0.043937	0.996488	984	1	-5.2651
Slc39a3	3	0.19838	0.34626	0.935226	7541	2	-4.7415	0.043318	0.043977	0.996488	985	1	-4.7415
BC048671	3	0.92358	0.92368	1	20650	0	-3.1802	0.043362	0.044023	0.996488	986	1	-3.1802
NonTargetingControlGuideForMouse_0931	1	0.9566	0.95675	1	21422	0	0.64011	0.043398	0.043315	0.996488	987	0	0.64011
Olfr492	3	0.96246	0.96267	1	21560	0	-5.9114	0.043451	0.044111	0.996488	988	1	-5.9114
Olfr1284	3	0.50239	0.65561	1	14438	1	-5.5071	0.043495	0.044154	0.996488	989	1	-5.5071
Fam214b	3	0.80924	0.81816	1	18308	1	-0.0080329	0.043583	0.044241	0.996488	990	1	-0.0080329
C1qtnf7	3	0.98358	0.98373	1	22080	0	-2.7875	0.043671	0.044336	0.996488	991	1	-2.7875
Gm21677	2	0.8536	0.85355	1	19137	0	-2.7033	0.043735	0.043702	0.996488	992	1	-2.7033
Stk16	3	0.90327	0.9034	1	20222	0	-1.6104	0.043848	0.044501	0.996488	993	1	-1.6104
Nek1	3	0.15647	0.30121	0.935226	6720	1	-2.5856	0.043892	0.04454	0.996488	994	1	-2.5856
Ddx19b	3	0.15647	0.30121	0.935226	6681	1	-4.0193	0.043936	0.044582	0.996488	995	1	-4.0193
Cpa3	3	0.59657	0.69584	1	15433	1	-5.951	0.04398	0.044626	0.996488	996	1	-5.951
Gsx1	3	0.93639	0.93658	1	20940	0	-1.7394	0.044025	0.044672	0.996488	997	1	-1.7394
NonTargetingControlGuideForMouse_0877	1	0.95597	0.95609	1	21406	0	0.66527	0.044035	0.043932	0.996488	998	0	0.66527
Ercc3	3	0.18118	0.32794	0.935226	7338	2	-5.9781	0.044069	0.04471	0.996488	999	1	-5.9781
Tor1aip2	3	0.97474	0.97487	1	21864	0	-1.7451	0.044113	0.044754	0.996488	1000	1	-1.7451
NonTargetingControlGuideForMouse_0395	1	0.9558	0.95591	1	21401	0	0.50828	0.044202	0.044112	0.996488	1001	0	0.50828
Actl10	3	0.39339	0.5485	1	12076	1	-4.2563	0.044245	0.044881	0.996488	1002	1	-4.2563
Amotl1	3	0.17712	0.32357	0.935226	7165	2	-4.7415	0.044289	0.044927	0.996488	1003	1	-4.7415
Tmem201	3	0.99804	0.99807	1	22423	0	0.60237	0.044333	0.044973	0.996488	1004	1	0.60237
NonTargetingControlGuideForMouse_0294	1	0.95566	0.95576	1	21395	0	0.63717	0.044338	0.044259	0.996488	1005	0	0.63717
Fam120a	3	0.15647	0.30121	0.935226	6684	1	-4.0193	0.044378	0.045013	0.996488	1006	1	-4.0193
Myo9a	3	0.85437	0.85546	1	19145	1	-7.2589	0.04451	0.045139	0.996488	1007	1	-7.2589
Aar2	3	0.84362	0.84593	1	18945	1	-7.1912	0.044554	0.045183	0.996488	1008	1	-7.1912
Krtap4-16	3	0.9987	0.99873	1	22437	0	-0.39817	0.044598	0.045227	0.996488	1009	1	-0.39817
C530008M17Rik	3	0.63064	0.7119	1	15847	1	-0.96823	0.044642	0.045274	0.996488	1010	1	-0.96823
Emc6	3	0.74402	0.77391	1	17345	1	-3.0852	0.044686	0.045325	0.996488	1011	1	-3.0852
Glt8d2	3	0.81831	0.82511	1	18462	1	-6.0202	0.044731	0.04536	0.996488	1012	1	-6.0202
Pafah1b3	3	0.9074	0.90752	1	20316	0	-6.0905	0.044775	0.045403	0.996488	1013	1	-6.0905
Lpgat1	3	0.3926	0.5477	1	12063	2	-4.9194	0.044819	0.045441	0.996488	1014	1	-4.9194
mmu-mir-7659	4	0.0044019	0.015441	0.767852	200	2	-2.8535	0.044859	0.046801	0.996488	1015	1	-2.8535
Olfr1417	3	0.24591	0.39642	0.935226	9185	1	-0.4912	0.044863	0.045489	0.996488	1016	1	-0.4912
Trip11	3	0.33796	0.49218	1	10833	2	-4.5385	0.044907	0.045526	0.996488	1017	1	-4.5385
Hoxb13	3	0.15647	0.30121	0.935226	6735	2	-4.0193	0.044951	0.045569	0.996488	1018	1	-4.0193
Luc7l2	3	0.037721	0.092658	0.935226	2163	2	-2.7766	0.044995	0.045611	0.996488	1019	1	-2.7766
mmu-let-7b	4	0.01057	0.035519	0.820087	728	3	-4.1757	0.045035	0.046959	0.996488	1020	1	-4.1757
P2rx6	3	0.95541	0.95568	1	21386	0	-4.0273	0.045039	0.045653	0.996488	1021	1	-4.0273
Gpalpp1	3	0.71163	0.75451	1	16875	1	-2.8248	0.045083	0.045705	0.996488	1022	1	-2.8248
Gamt	3	0.66769	0.73042	1	16299	1	-6.2683	0.045128	0.045744	0.996488	1023	1	-6.2683
Gnb5	3	0.93821	0.93844	1	20984	0	-0.85789	0.045172	0.04579	0.996488	1024	1	-0.85789
NonTargetingControlGuideForMouse_0590	1	0.95481	0.95492	1	21370	0	0.6338	0.045187	0.045133	0.996488	1025	0	0.6338
mmu-mir-3105	4	0.21854	0.41103	0.951071	7839	3	-4.65	0.045211	0.047125	0.996488	1026	1	-4.65
Wbscr27	3	0.55949	0.67925	1	15001	1	-4.78	0.045216	0.045839	0.996488	1027	1	-4.78
Sult1d1	3	0.46301	0.61809	1	13603	1	-2.5748	0.04526	0.045877	0.996488	1028	1	-2.5748
Arrdc4	3	0.24591	0.39642	0.935226	8755	1	1.1381	0.045304	0.045923	0.996488	1029	1	1.1381
Odf3l1	3	0.70611	0.75137	1	16804	1	-4.6242	0.045348	0.045961	0.996488	1030	1	-4.6242
Hist1h4a	3	0.81716	0.82423	1	18438	1	-7.0196	0.045414	0.046023	0.996488	1031	1	-7.0196
Gm8909	3	0.40613	0.56138	1	12359	2	-4.9322	0.045414	0.046023	0.996488	1032	1	-4.9322
Twistnb	3	0.91271	0.91278	1	20417	0	-0.91849	0.04548	0.046084	0.996488	1033	1	-0.91849
Als2cr12	3	0.88613	0.88629	1	19843	0	-6.5102	0.045524	0.046131	0.996488	1034	1	-6.5102
Stxbp1	3	0.96682	0.96698	1	21655	0	-2.0329	0.045569	0.046163	0.996488	1035	1	-2.0329
Glcci1	3	0.21171	0.36047	0.935226	7738	2	-5.5071	0.045613	0.046207	0.996488	1036	1	-5.5071
Patl2	3	0.76717	0.78868	1	17684	1	-0.24175	0.045657	0.046244	0.996488	1037	1	-0.24175
Pcdha2	2	0.89958	0.89955	1	20137	0	-0.68642	0.045691	0.045683	0.996488	1038	1	-0.68642
Inca1	3	0.93914	0.93937	1	21009	0	-3.2107	0.045701	0.046286	0.996488	1039	1	-3.2107
Spink12	3	0.30828	0.46159	0.999546	10219	1	-1.1693	0.045745	0.046325	0.996488	1040	1	-1.1693
Sucla2	3	0.99425	0.99436	1	22337	0	-1.2524	0.045789	0.046366	0.996488	1041	1	-1.2524
Ppia	3	0.83688	0.84016	1	18805	1	-6.1144	0.045833	0.046404	0.996488	1042	1	-6.1144
BC024139	3	0.47715	0.63215	1	13881	2	-5.1771	0.045877	0.046444	0.996488	1043	1	-5.1771
Nrarp	3	0.816	0.82333	1	18428	1	-4.7785	0.045921	0.046477	0.996488	1044	1	-4.7785
Cntnap5b	3	0.88669	0.88686	1	19865	0	-3.5452	0.045965	0.046515	0.996488	1045	1	-3.5452
NonTargetingControlGuideForMouse_0222	1	0.95401	0.95413	1	21350	0	0.49097	0.045991	0.045935	0.996488	1046	0	0.49097
Rbm39	3	0.10385	0.22809	0.935226	5068	2	-4.9194	0.046009	0.046557	0.996488	1047	1	-4.9194
Tubb4b	3	0.023599	0.060177	0.820087	1483	1	-2.5064	0.046053	0.046612	0.996488	1048	1	-2.5064
Adora3	3	0.95222	0.95249	1	21297	0	-4.4031	0.046097	0.046661	0.996488	1049	1	-4.4031
Chrm2	3	0.066359	0.15441	0.935226	3518	1	-0.95092	0.046186	0.046749	0.996488	1050	1	-0.95092
Fads6	3	0.96626	0.96643	1	21640	0	-0.98904	0.04623	0.046793	0.996488	1051	1	-0.98904
Cnga3	3	0.15647	0.30121	0.935226	6668	1	-4.0193	0.046274	0.046835	0.996488	1052	1	-4.0193
Tmed6	3	0.4482	0.60329	1	13277	2	-3.7776	0.046318	0.046878	0.996488	1053	1	-3.7776
Rhox5	3	0.98687	0.98703	1	22163	0	0.12759	0.046384	0.046945	0.996488	1054	1	0.12759
Snx2	3	0.24591	0.39642	0.935226	9250	2	-1.118	0.04645	0.047006	0.996488	1055	1	-1.118
Tmprss9	3	0.31851	0.47217	1	10456	1	-1.4611	0.046494	0.047053	0.996488	1056	1	-1.4611
Psma4	3	0.24591	0.39642	0.935226	8556	2	-1.118	0.046538	0.047094	0.996488	1057	1	-1.118
Slc6a14	3	0.97114	0.97123	1	21759	0	-2.0184	0.046626	0.047174	0.996488	1058	1	-2.0184
Tbc1d23	3	0.12012	0.25822	0.935226	5792	2	-3.6673	0.04667	0.047217	0.996488	1059	1	-3.6673
Cmya5	3	0.94106	0.94124	1	21058	0	-4.2124	0.046736	0.047277	0.996488	1060	1	-4.2124
Ccl5	3	0.59657	0.69584	1	15434	1	-0.91577	0.046736	0.047277	0.996488	1061	1	-0.91577
Lin9	3	0.47147	0.62653	1	13755	1	-4.1697	0.046803	0.047352	0.996488	1062	1	-4.1697
Cyp4f15	3	0.69129	0.74303	1	16624	1	-1.5979	0.046847	0.047394	0.996488	1063	1	-1.5979
Olfr544	3	0.89302	0.89314	1	20006	0	-4.3787	0.046891	0.047437	0.996488	1064	1	-4.3787
Dppa2	3	0.95868	0.95892	1	21477	0	-3.5883	0.046979	0.04753	0.996488	1065	1	-3.5883
Gtpbp6	3	0.35684	0.51149	1	11305	1	0.65359	0.047023	0.047577	0.996488	1066	1	0.65359
0610011F06Rik	3	0.85768	0.85841	1	19231	1	-2.9109	0.047067	0.047624	0.996488	1067	1	-2.9109
Lrp11	3	0.86532	0.8656	1	19397	1	-4.8327	0.047111	0.047671	0.996488	1068	1	-4.8327
Mboat4	3	0.49536	0.65014	1	14270	1	-5.4695	0.047155	0.047712	0.996488	1069	1	-5.4695
Commd3	3	0.70783	0.75234	1	16842	1	-1.4506	0.047199	0.047754	0.996488	1070	1	-1.4506
Vmn1r94	1	0.95277	0.95292	1	21316	0	0.57764	0.047234	0.047192	0.996488	1071	0	0.57764
Inpp5f	3	0.066359	0.15441	0.935226	3441	1	-1.4733	0.047243	0.047794	0.996488	1072	1	-1.4733
Tspan33	3	0.32827	0.48224	1	10691	1	-1.1778	0.047287	0.047825	0.996488	1073	1	-1.1778
Rnaset2b	1	0.95271	0.95286	1	21315	0	0.4901	0.047295	0.047259	0.996488	1074	0	0.4901
Khdc3	3	0.9311	0.93123	1	20823	0	-5.4285	0.047331	0.047875	0.996488	1075	1	-5.4285
Ubald2	3	0.18571	0.33283	0.935226	7368	2	-1.118	0.047375	0.047914	0.996488	1076	1	-1.118
Cntln	3	0.74402	0.77391	1	17336	1	-2.6015	0.047419	0.047962	0.996488	1077	1	-2.6015
Adam1b	3	0.31851	0.47217	1	10413	2	-4.3853	0.047463	0.048006	0.996488	1078	1	-4.3853
Dvl3	3	0.07387	0.16963	0.935226	3771	2	-1.118	0.047507	0.048046	0.996488	1079	1	-1.118
Adam24	3	0.053919	0.12835	0.935226	2964	2	-1.118	0.047551	0.048086	0.996488	1080	1	-1.118
Slc7a7	3	0.97232	0.97244	1	21795	0	-3.8487	0.047639	0.048175	0.996488	1081	1	-3.8487
Trnp1	3	0.34777	0.50217	1	11103	1	-1.0385	0.047683	0.048221	0.996488	1082	1	-1.0385
Myrf	3	0.39339	0.5485	1	12122	1	0.73149	0.047727	0.048266	0.996488	1083	1	0.73149
Gata6	3	0.31892	0.4726	1	10513	2	-6.201	0.047771	0.048311	0.996488	1084	1	-6.201
Smarca2	3	0.99424	0.99435	1	22336	0	-1.4378	0.047815	0.048352	0.996488	1085	1	-1.4378
Cass4	3	0.26729	0.41885	0.960872	9648	2	-5.3912	0.047859	0.048398	0.996488	1086	1	-5.3912
Kctd2	3	0.50967	0.65851	1	14479	1	-5.5437	0.047903	0.048444	0.996488	1087	1	-5.5437
Swsap1	3	0.63064	0.7119	1	15841	1	-3.9561	0.047947	0.048486	0.996488	1088	1	-3.9561
Spata32	3	0.90567	0.90582	1	20274	0	-2.9217	0.047991	0.048537	0.996488	1089	1	-2.9217
NonTargetingControlGuideForMouse_0552	1	0.95198	0.95212	1	21295	0	0.49021	0.048022	0.047998	0.996488	1090	0	0.49021
Smim22	3	0.35684	0.51149	1	11306	2	-4.6769	0.048123	0.048686	0.996488	1091	1	-4.6769
Rasef	3	0.11927	0.25664	0.935226	5661	2	-5.2651	0.048189	0.048752	0.996488	1092	1	-5.2651
Ifi27l2b	3	0.58128	0.68887	1	15250	1	-3.5786	0.048189	0.048752	0.996488	1093	1	-3.5786
Foxj1	3	0.24591	0.39642	0.935226	8967	1	0.4508	0.048255	0.048818	0.996488	1094	1	0.4508
Trappc12	3	0.83338	0.83725	1	18749	1	-0.22385	0.0483	0.048864	0.996488	1095	1	-0.22385
Slc48a1	3	0.023599	0.060177	0.820087	1464	1	-0.45092	0.048344	0.048905	0.996488	1096	1	-0.45092
mmu-mir-6952	4	0.51718	0.6827	1	14611	1	-0.68864	0.04837	0.050083	0.996488	1097	1	-0.68864
Slc19a2	3	0.81065	0.81921	1	18328	1	-2.3672	0.048432	0.048997	0.996488	1098	1	-2.3672
Tsks	3	0.7837	0.79981	1	17913	1	-5.8113	0.048476	0.049044	0.996488	1099	1	-5.8113
Shisa7	3	0.22059	0.36982	0.935226	7865	2	-4.4639	0.04852	0.049085	0.996488	1100	1	-4.4639
mmu-mir-1190	4	0.86671	0.88537	1	19429	1	-2.0209	0.048545	0.050249	0.996488	1101	1	-2.0209
Zfp661	3	0.94617	0.9464	1	21174	0	-2.8396	0.048564	0.049122	0.996488	1102	1	-2.8396
Fabp3	3	0.85768	0.85841	1	19239	1	-0.65007	0.048652	0.04921	0.996488	1103	1	-0.65007
[truncated: 21,383 more rows]

## Sheet: rep2_input3_output.enesummary
id	num	neg|score	neg|p-value	neg|fdr	neg|rank	neg|goodsgrna	neg|lfc	pos|score	pos|p-value	pos|fdr	pos|rank	pos|goodsgrna	pos|lfc
[truncated: 22,486 more rows]
