# Supplementary material for: SS18 regulates pluripotent-somatic transition through phase separation
Source: Nat Commun. 2021 Jul 2;12:4090. doi: 10.1038/s41467-021-24373-5 (PMC8253816; doi:10.1038/s41467-021-24373-5)
Supplement: Supplementary file 8 — Supplementary Data 4 [file 41467_2021_24373_MOESM8_ESM.xlsx]

## Sheet: SS18 & YA mutant
Protein IDs	Majority protein IDs	Peptide counts (all)	Peptide counts (razor+unique)	Peptide counts (unique)	Protein names	Gene names	Fasta headers	Number of proteins	Peptides	Razor + unique peptides	Unique peptides	Peptides SS18_1	Peptides SS18_2	Peptides SS18_3	Peptides YA_1	Peptides YA_2	Peptides YA_3	Razor + unique peptides SS18_1	Razor + unique peptides SS18_2	Razor + unique peptides SS18_3	Razor + unique peptides YA_1	Razor + unique peptides YA_2	Razor + unique peptides YA_3	Unique peptides SS18_1	Unique peptides SS18_2	Unique peptides SS18_3	Unique peptides YA_1	Unique peptides YA_2	Unique peptides YA_3	Sequence coverage [%]	Unique + razor sequence coverage [%]	Unique sequence coverage [%]	Mol. weight [kDa]	Sequence length	Sequence lengths	Fraction average	Fraction 1	Fraction 3	Fraction 7	Q-value	Score	Identification type SS18_1	Identification type SS18_2	Identification type SS18_3	Identification type YA_1	Identification type YA_2	Identification type YA_3	Sequence coverage SS18_1 [%]	Sequence coverage SS18_2 [%]
A0A1Q1PRS6;A0A1Q1PRS4;A0A1Q1NN66;A0A1Q1PRS2;Q3TWL4;A0A1Q1PRT9;A0A1Q1PRS9;A2A9Z1;A2A9Z2;A0A023ZTV5;A0A023ZT56;P11531;Q8BHM1;Q5U476	A0A1Q1PRS6;A0A1Q1PRS4;A0A1Q1NN66;A0A1Q1PRS2;Q3TWL4;A0A1Q1PRT9;A0A1Q1PRS9;A2A9Z1;A2A9Z2;A0A023ZTV5;A0A023ZT56;P11531;Q8BHM1;Q5U476	3;3;3;3;3;3;3;3;3;3;3;3;2;2	3;3;3;3;3;3;3;3;3;3;3;3;2;2	3;3;3;3;3;3;3;3;3;3;3;3;2;2	Dystrophin	Dmd	;;;;;;;;;;;;;	14	3	3	3	2	2	1	2	3	3	2	2	1	2	3	3	2	2	1	2	3	3	8.3	8.3	8.3	57.946	507	507;525;529;551;555;564;582;604;617;622;635;3678;340;749	4.05	5	8	8	0	5.5226	By MS/MS	By MS/MS	By MS/MS	By MS/MS	By MS/MS	By MS/MS	5.3	5.3
G3UX50;Q3U0Z3;A1A558;A0A068BEP5;Q3UKR0;Q3UIV3;Q5XW53;O35613;Q5XLB0;Q5XW54;Q5XW59;Q5XW57;Q5XW58;G3UWJ9;G3UWI4	G3UX50;Q3U0Z3;A1A558;A0A068BEP5;Q3UKR0;Q3UIV3;Q5XW53;O35613;Q5XLB0;Q5XW54;Q5XW59	10;10;10;10;10;10;9;9;8;8;8;4;2;2;2	10;10;10;10;10;10;9;9;8;8;8;4;2;2;2	10;10;10;10;10;10;9;9;8;8;8;4;2;2;2	Death domain-associated protein 6	Daxx	;;;;;;;;;;	15	10	10	10	7	7	6	7	6	6	7	7	6	7	6	6	7	7	6	7	6	6	21.8	21.8	21.8	77.208	702	702;739;739;739;740;740;715;739;320;621;651;152;119;137;166	3.77	23	22	25	0	43.607	By MS/MS	By MS/MS	By MS/MS	By MS/MS	By MS/MS	By MS/MS	17.8	17.5
G3UY29;E9Q3P9;F8WGS1;Q0PD45;Q78ZJ8;A0A068BFR3;P62492;P46638;Q3UZ37;G3UZD3;G3UZL4;Q9QWU0;E9Q6B3	G3UY29;E9Q3P9;F8WGS1;Q0PD45;Q78ZJ8;A0A068BFR3;P62492;P46638;Q3UZ37;G3UZD3;G3UZL4	6;6;6;6;6;6;6;6;4;4;3;1;1	6;6;6;6;6;6;6;6;4;4;3;1;1	6;6;6;6;6;6;6;6;4;4;3;1;1	Ras-related protein Rab-11A;Ras-related protein Rab-11B	Rab11b;Rab11a	;;;;;;;;;;	13	6	6	6	1	3	2	4	5	3	1	3	2	4	5	3	1	3	2	4	5	3	43	43	43	16.924	149	149;153;155;216;218;218;216;218;193;193;125;13;86	3.89	6	12	9	0	4.0139	By matching	By MS/MS	By MS/MS	By matching	By MS/MS	By MS/MS	8.1	21.5
A0A068BIU7;Q3UM80;A0A068BFS0;Q9Z0H1;Q8R0T3	A0A068BIU7;Q3UM80;A0A068BFS0;Q9Z0H1;Q8R0T3	4;4;4;3;2	4;4;4;3;2	4;4;4;3;2	WD repeat-containing protein 46	Wdr46	;;;;	5	4	4	4	2	2	3	0	0	0	2	2	3	0	0	0	2	2	3	0	0	0	11.1	11.1	11.1	63.678	578	578;622;622;622;501	1	8			0	5.2452	By MS/MS	By MS/MS	By MS/MS				3.8	5.4
Q3V3A4;A0A068BGT0;Q8C754;G3UY33	Q3V3A4;A0A068BGT0;Q8C754;G3UY33	2;2;2;1	2;2;2;1	2;2;2;1	Vacuolar protein sorting-associated protein 52 homolog	Vps52	;;;	4	2	2	2	0	0	0	0	1	0	0	0	0	0	1	0	0	0	0	0	1	0	3.2	3.2	3.2	82.099	723	723;723;723;612	6.33		1	5	0.0079701	1.3141					By MS/MS		0	0
F7BTZ2;D3Z3A6;D3YXR5;A0A068EW80;Q60953;D3Z2V0;O89066;Q8BSJ6	F7BTZ2;D3Z3A6;D3YXR5;A0A068EW80;Q60953	14;14;14;14;14;3;1;1	14;14;14;14;14;3;1;1	14;14;14;14;14;3;1;1	Protein PML	Pml	;;;;	8	14	14	14	8	8	10	11	13	12	8	8	10	11	13	12	8	8	10	11	13	12	31.1	31.1	31.1	64.501	578	578;632;641;885;885;118;145;543	3.59	26	36	26	0	40.958	By MS/MS	By MS/MS	By MS/MS	By MS/MS	By MS/MS	By MS/MS	20.9	20.9
A0A075B5K2	A0A075B5K2	1	1	1		Igkv9-124		1	1	1	1	1	1	1	1	1	1	1	1	1	1	1	1	1	1	1	1	1	1	18.9	18.9	18.9	10.419	95	95	3.67	3	3	3	0	4.235	By MS/MS	By matching	By matching	By MS/MS	By MS/MS	By matching	18.9	18.9
A0A075B5M7;A0A0M4KPD8;A0A0G2JDV4;A0A0B4J1J2;A0A0B4J1J1;Q65ZI1	A0A075B5M7;A0A0M4KPD8;A0A0G2JDV4;A0A0B4J1J2;A0A0B4J1J1;Q65ZI1	1;1;1;1;1;1	1;1;1;1;1;1	1;1;1;1;1;1		Igkv5-39;Igkv5-43;Igkv5-45	;;;;;	6	1	1	1	1	1	1	1	1	1	1	1	1	1	1	1	1	1	1	1	1	1	12.6	12.6	12.6	10.345	95	95;107;115;115;115;262	2	3	3		0.00912	1.2611	By MS/MS	By MS/MS	By MS/MS	By MS/MS	By MS/MS	By MS/MS	12.6	12.6
A0A075B5P5;P03987;Q6KAM2	A0A075B5P5;P03987;Q6KAM2	10;10;8	10;10;8	10;10;8	Ig gamma-3 chain C region	Ighg3	;;	3	10	10	10	7	6	6	9	10	10	7	6	6	9	10	10	7	6	6	9	10	10	55.8	55.8	55.8	36.198	330	330;398;303	3.89	24	37	33	0	35.155	By MS/MS	By MS/MS	By MS/MS	By MS/MS	By MS/MS	By MS/MS	36.1	31.8
A0A075B5P6;A0A075B6A0;P01872;Q65ZL8	A0A075B5P6;A0A075B6A0;P01872	12;12;12;1	12;12;12;1	12;12;12;1	Ig mu chain C region	Ighm	;;	4	12	12	12	9	8	8	11	11	9	9	8	8	11	11	9	9	8	8	11	11	9	30.3	30.3	30.3	49.943	455	455;476;454;196	3.47	28	34	24	0	38.945	By MS/MS	By MS/MS	By MS/MS	By MS/MS	By MS/MS	By MS/MS	22.6	22.6
A0A075B5V6;A0A075B5V1;A0A0M4LB22;P06330;A2MXS8;X5J5I0;A0A075B5V7;X5J5C8;X5J4N8;K7TGV2;X5J5Q0;X5J544;X5J533;K7T947;A0A075B5U6;Q9QXF0;Q9QXE9;A0A0A6YY38;A0A0A6YXN5;A0A0A6YX66;A0A0A6YWK5;A0A075B5V2;A0A075B5V0;A0A075B5U7;P01757;P01756	A0A075B5V6;A0A075B5V1;A0A0M4LB22;P06330;A2MXS8;X5J5I0;A0A075B5V7;X5J5C8;X5J4N8;K7TGV2;X5J5Q0;X5J544;X5J533;K7T947;A0A075B5U6;Q9QXF0;Q9QXE9;A0A0A6YY38;A0A0A6YXN5;A0A0A6YX66;A0A0A6YWK5;A0A075B5V2;A0A075B5V0;A0A075B5U7;P01757;P01756	2;2;2;2;1;1;1;1;1;1;1;1;1;1;1;1;1;1;1;1;1;1;1;1;1;1	1;1;1;1;0;0;0;0;0;0;0;0;0;0;0;1;1;0;0;0;0;0;0;0;1;1	1;1;1;1;0;0;0;0;0;0;0;0;0;0;0;1;1;0;0;0;0;0;0;0;1;1	Ig heavy chain V region AC38 205.12;Ig heavy chain V region J558;Ig heavy chain V region MOPC 104E	Ighv1-42;Ighv1-31;Ighv1-43;Ighv1-20;Ighv1-34;Ighv1-26;Ighv1-22	;;;;;;;;;;;;;;;;;;;;;;;;;	26	2	1	1	1	1	1	1	1	1	0	0	0	0	0	0	0	0	0	0	0	0	33.7	19.4	19.4	10.776	98	98;98;119;118;37;90;98;102;108;108;109;110;113;113;116;117;117;117;117;117;117;117;117;117;117;117	7			1	0.0024	1.7343	By matching	By matching	By matching	By matching	By matching	By matching	14.3	14.3
A0A075B5V3;A0A0A6YXT2	A0A075B5V3;A0A0A6YXT2	1;1	1;1	1;1		Ighv1-36	;	2	1	1	1	0	0	1	0	0	0	0	0	1	0	0	0	0	0	1	0	0	0	26.7	26.7	26.7	12.904	116	116;117	1	1			0.0021745	1.8815			By MS/MS				0	0
X5J5I3;A0A075B5X6;X5J593;A0A0G2JFN9	X5J5I3;A0A075B5X6;X5J593;A0A0G2JFN9	1;1;1;1	1;1;1;1	1;1;1;1		Ighv1-67	;;;	4	1	1	1	1	1	1	1	1	1	1	1	1	1	1	1	1	1	1	1	1	1	13.3	13.3	13.3	11.101	98	98;98;108;117	3.67	3	3	3	0	3.5242	By MS/MS	By MS/MS	By MS/MS	By MS/MS	By MS/MS	By MS/MS	13.3	13.3
Q7JCZ0;A3R404;A0A141CM32;A0A075DCI0;P03930	Q7JCZ0;A3R404;A0A141CM32;A0A075DCI0;P03930	1;1;1;1;1	1;1;1;1;1	1;1;1;1;1	ATP synthase protein 8	mt-Atp8;ATP8;Mtatp8	;;;;	5	1	1	1	1	1	1	1	1	1	1	1	1	1	1	1	1	1	1	1	1	1	14.9	14.9	14.9	7.7662	67	67;67;67;67;67	3.67	3	3	3	0	19.176	By MS/MS	By MS/MS	By MS/MS	By MS/MS	By MS/MS	By MS/MS	14.9	14.9
A0A087WP63;A0A087WNX7;A0A087WNL7;A0A087WQ44;A0A087WQY5;Q8BV54;Q8BUY7;A0A087WS36;Q8BKT0;Q3U4M6;E9Q9V7	A0A087WP63;A0A087WNX7;A0A087WNL7;A0A087WQ44;A0A087WQY5	3;3;3;3;2;1;1;1;1;1;1	3;3;3;3;2;1;1;1;1;1;1	3;3;3;3;2;1;1;1;1;1;1		Srcap	;;;;	11	3	3	3	1	1	2	3	3	2	1	1	2	3	3	2	1	1	2	3	3	2	1.4	1.4	1.4	331.54	3095	3095;3114;3210;3271;1192;154;431;445;582;936;936	3.95	4	10	7	0	3.9714	By MS/MS	By MS/MS	By MS/MS	By matching	By MS/MS	By MS/MS	0.6	0.6
A0A087WR08;A0A087WQ57;A0A087WNM2;Q8VI33;A2AP82;Q6NZA9	A0A087WR08;A0A087WQ57;A0A087WNM2;Q8VI33;A2AP82;Q6NZA9	2;2;2;2;1;1	2;2;2;2;1;1	2;2;2;2;1;1	Transcription initiation factor TFIID subunit 9;Transcription initiation factor TFIID subunit 9B	Taf9;Taf9b	;;;;;	6	2	2	2	0	0	0	1	2	2	0	0	0	1	2	2	0	0	0	1	2	2	21.9	21.9	21.9	17.311	155	155;170;181;264;293;249	3		5		0.00058668	2.5301				By matching	By MS/MS	By MS/MS	0	0
F8VPU7;A0A087WNP5;Q6PFY2	F8VPU7;A0A087WNP5;Q6PFY2	4;4;4	4;4;4	2;2;2		Gm10778;Gm4767;EG210583	;;	3	4	4	2	1	1	1	4	3	2	1	1	1	4	3	2	0	0	0	2	2	1	11.8	11.8	5.8	57.919	498	498;499;530	2.85	3	9	1	0	5.9442	By matching	By MS/MS	By matching	By MS/MS	By MS/MS	By MS/MS	3	3
A0A087WQE6;A0A087WNT1;P83940;A0A087WPE4	A0A087WQE6;A0A087WNT1;P83940;A0A087WPE4	6;6;6;4	6;6;6;4	6;6;6;4	Transcription elongation factor B polypeptide 1	Tceb1	;;;	4	6	6	6	4	5	4	4	5	4	4	5	4	4	5	4	4	5	4	4	5	4	69.5	69.5	69.5	10.657	95	95;134;112;51	3.45	16	15	13	0	15.188	By MS/MS	By MS/MS	By MS/MS	By MS/MS	By MS/MS	By MS/MS	58.9	60
A0A087WNV1;A0A087WSR7;A0A087WR52;Q8K2K6;A0A087WRL1	A0A087WNV1;A0A087WSR7;A0A087WR52;Q8K2K6;A0A087WRL1	2;2;2;2;1	2;2;2;2;1	2;2;2;2;1	Arf-GAP domain and FG repeat-containing protein 1	Agfg1	;;;;	5	2	2	2	0	2	1	1	2	1	0	2	1	1	2	1	0	2	1	1	2	1	7.1	7.1	7.1	53.974	521	521;537;580;561;200	3.88	5	5	6	0	41.078		By MS/MS	By MS/MS	By matching	By MS/MS	By MS/MS	0	7.1
A0A087WNV6;A0A087WQN7;F8VQ87;P97789	A0A087WNV6;A0A087WQN7;F8VQ87;P97789	1;1;1;1	1;1;1;1	1;1;1;1	5-3 exoribonuclease 1	Xrn1	;;;	4	1	1	1	0	1	0	0	1	1	0	1	0	0	1	1	0	1	0	0	1	1	1.4	1.4	1.4	112.5	969	969;1719;1723;1719	4.2	1	2	2	0.0043769	1.5055		By MS/MS			By MS/MS	By matching	0	1.4
A0A087WP43;A0A087WRJ5;A0A087WP45;Q3V2Z1;A0A087WSS2;E9QPY6;B2RWY6;A0A087WQ16;P13705;A0A087WSR8	A0A087WP43;A0A087WRJ5;A0A087WP45;Q3V2Z1;A0A087WSS2;E9QPY6;B2RWY6;A0A087WQ16;P13705;A0A087WSR8	2;2;2;2;2;2;2;2;2;1	2;2;2;2;2;2;2;2;2;1	2;2;2;2;2;2;2;2;2;1	DNA mismatch repair protein Msh3	Msh3	;;;;;;;;;	10	2	2	2	1	1	1	2	2	2	1	1	1	2	2	2	1	1	1	2	2	2	32.7	32.7	32.7	10.611	101	101;159;167;305;360;1094;1095;1095;1091;56	4.2	3	6	6	0	4.9313	By MS/MS	By MS/MS	By MS/MS	By MS/MS	By MS/MS	By MS/MS	14.9	14.9
A0A087WP92;A0A087WQ02;Q3TP48;A0A087WS65	A0A087WP92;A0A087WQ02;Q3TP48	12;11;8;5	1;1;0;0	1;1;0;0		Trip12	;;	4	12	1	1	12	12	10	10	9	10	1	1	0	0	0	0	1	1	0	0	0	0	38.8	2.6	2.6	44.869	423	423;346;146;65	4	2		2	1	-2	By matching	By MS/MS	By matching	By matching	By matching	By matching	38.8	38.8
A0A087WPF9;A0A087WQS2;Q9CQC6;A0A087WS48	A0A087WPF9;A0A087WQS2;Q9CQC6	3;3;3;1	3;3;3;1	3;3;3;1	Basic leucine zipper and W2 domain-containing protein 1	Bzw1	;;	4	3	3	3	1	2	1	2	2	0	1	2	1	2	2	0	1	2	1	2	2	0	13.4	13.4	13.4	29.032	253	253;451;419;105	3.36	4	4	3	0	5.4694	By matching	By MS/MS	By matching	By MS/MS	By MS/MS		4	9.9
D3YUB7;A0A087WPN2	D3YUB7;A0A087WPN2	3;3	2;2	1;1		Gm3604	;	2	3	2	1	1	1	1	1	1	2	1	1	1	1	1	2	0	0	0	0	0	1	8.2	6.6	4.3	66.206	558	558;559	2.75	3	4	1	0.0021592	1.8047	By matching	By MS/MS	By matching	By matching	By matching	By MS/MS	2.3	2.3
A0A087WPS9	A0A087WPS9	12	2	2		Srrm2		1	12	2	2	10	11	11	11	11	11	2	2	2	2	2	2	2	2	2	2	2	2	84.1	13.6	13.6	9.8218	88	88	3.71	22	27	24	0	73.776	By MS/MS	By MS/MS	By MS/MS	By MS/MS	By MS/MS	By MS/MS	64.8	68.2
A0A087WQ98;Q8CII6;A2AQA0;B6ZLR4;Q8K056;A2ANU7	A0A087WQ98;Q8CII6;A2AQA0;B6ZLR4	3;3;3;2;1;1	1;1;1;1;1;1	1;1;1;1;1;1		Zfp442;3300002I08Rik	;;;	6	3	1	1	1	1	1	3	3	2	0	0	0	1	1	1	0	0	0	1	1	1	7.4	2.5	2.5	71.013	610	610;611;667;531;403;503	4.6		3	2	0.0031554	1.6252	By matching	By matching	By matching	By matching	By matching	By MS/MS	2.5	2.5
A0A087WQC4;H3BJR2;K3W4L1;H3BK01;Q8R2K4	A0A087WQC4;H3BJR2;K3W4L1;H3BK01;Q8R2K4	1;1;1;1;1	1;1;1;1;1	1;1;1;1;1	TAF6-like RNA polymerase II p300/CBP-associated factor-associated factor 65 kDa subunit 6L	Taf6l	;;;;	5	1	1	1	1	1	1	1	1	1	1	1	1	1	1	1	1	1	1	1	1	1	2.8	2.8	2.8	65.049	597	597;598;622;623;616	3.67	3	3	3	0	14.226	By MS/MS	By MS/MS	By MS/MS	By MS/MS	By MS/MS	By MS/MS	2.8	2.8
A0A0U1RNL0;A0A087WQS9;A0A0A6YX17;Q9CWU0;D3YZI6	A0A0U1RNL0;A0A087WQS9;A0A0A6YX17;Q9CWU0;D3YZI6	4;4;4;4;2	4;4;4;4;2	4;4;4;4;2	Putative ATP-dependent RNA helicase TDRD12	Tdrd12	;;;;	5	4	4	4	0	0	0	0	3	2	0	0	0	0	3	2	0	0	0	0	3	2	16.1	16.1	16.1	40.317	354	354;1113;1216;1215;204	4.5		5	3	0.0016461	1.9637					By MS/MS	By matching	0	0
B9EHT6;A0A087WSN6;Q3UHL6;Q3UGY5;A0A087WR50;P11276;B7ZNJ1;Q3UH17;A0A087WS56;Q3TCF1;Q3TCL7;Q3TBB4;Q4KL80;Q8R3F3;Q3UZF9;Q3UHR1;Q99KD0	B9EHT6;A0A087WSN6;Q3UHL6;Q3UGY5;A0A087WR50;P11276;B7ZNJ1;Q3UH17;A0A087WS56;Q3TCF1;Q3TCL7;Q3TBB4;Q4KL80	11;11;11;11;11;11;10;10;10;10;7;7;6;4;4;4;2	11;11;11;11;11;11;10;10;10;10;7;7;6;4;4;4;2	11;11;11;11;11;11;10;10;10;10;7;7;6;4;4;4;2	Fibronectin;Anastellin	Fn1	;;;;;;;;;;;;	17	11	11	11	7	7	7	7	6	6	7	7	7	7	6	6	7	7	7	7	6	6	7.9	7.9	7.9	250.29	2271	2271;2296;2361;2386;2386;2477;2176;2266;2266;2296;1331;1832;383;810;1055;1920;216	3.58	27	22	24	0	26.367	By MS/MS	By MS/MS	By MS/MS	By MS/MS	By MS/MS	By MS/MS	5.3	5.3
A0A087WR75;Q7TT18;A0A087WR39;A0A087WPT6;A0A087WNQ2;A0A0N4SVP5	A0A087WR75;Q7TT18;A0A087WR39	5;5;3;1;1;1	5;5;3;1;1;1	5;5;3;1;1;1	Activating transcription factor 7-interacting protein 1	Atf7ip	;;	6	5	5	5	1	3	2	2	5	4	1	3	2	2	5	4	1	3	2	2	5	4	10.4	10.4	10.4	102.81	969	969;1306;559;46;107;345	3	6	11	3	0	8.001	By matching	By MS/MS	By matching	By matching	By MS/MS	By MS/MS	1.3	6.4
A0A087WRR7	A0A087WRR7	2	1	1		Zfp383		1	2	1	1	1	1	1	1	1	1	1	1	1	0	0	0	1	1	1	0	0	0	6.1	3.1	3.1	56.113	490	490	4	3		3	0.0038911	1.5533	By matching	By matching	By MS/MS	By matching	By matching	By matching	3.1	3.1
A0A087WRY3;Q80XU3	A0A087WRY3;Q80XU3	9;9	9;9	9;9	Nuclear ubiquitous casein and cyclin-dependent kinase substrate 1	Nucks1	;	2	9	9	9	8	8	8	7	7	7	8	8	8	7	7	7	8	8	8	7	7	7	32.2	32.2	32.2	26.184	233	233;234	3.57	34	34	31	0	37.012	By MS/MS	By MS/MS	By MS/MS	By MS/MS	By MS/MS	By MS/MS	31.8	31.8
Q61935;A0A087WRZ7;A0A0G2JDM3;Q545G5;E9PWG4;Q6PCW9;A0A0G2JDW2;Q545T7;P05977;P09542	Q61935;A0A087WRZ7;A0A0G2JDM3;Q545G5;E9PWG4;Q6PCW9;A0A0G2JDW2;Q545T7;P05977;P09542	2;2;2;2;2;2;2;2;2;2	2;2;2;2;2;2;2;2;2;2	2;2;2;2;2;2;2;2;2;2	Myosin light chain 1/3, skeletal muscle isoform;Myosin light chain 3	Myl3;Myl1	;;;;;;;;;	10	2	2	2	1	1	1	2	1	2	1	1	1	2	1	2	1	1	1	2	1	2	27.1	27.1	27.1	6.5243	59	59;92;127;150;161;170;184;188;188;204	3.76	6	8	7	0	21.488	By MS/MS	By MS/MS	By MS/MS	By MS/MS	By MS/MS	By MS/MS	27.1	27.1
A0A087WSG5;A4FUR7;P51949;A0A087WSQ7	A0A087WSG5;A4FUR7;P51949;A0A087WSQ7	2;2;2;1	2;2;2;1	2;2;2;1	CDK-activating kinase assembly factor MAT1	Mnat1	;;;	4	2	2	2	1	1	1	1	2	1	1	1	1	1	2	1	1	1	1	1	2	1	12	12	12	29.148	249	249;299;309;93	3.6	3	4	3	0.0013755	1.9823	By MS/MS	By MS/MS	By MS/MS	By MS/MS	By MS/MS	By matching	6.4	6.4
A0A087WSI8;A0A0R4J0I6;Q80XL6	A0A087WSI8;A0A0R4J0I6;Q80XL6	2;2;2	2;2;2	2;2;2	Acyl-CoA dehydrogenase family member 11	Acad11	;;	3	2	2	2	0	0	0	1	1	0	0	0	0	1	1	0	0	0	0	1	1	0	6.5	6.5	6.5	60.999	541	541;779;779	6		2	6	0.00059684	2.6618				By matching	By MS/MS		0	0
A0A087WST2;A0A0R4J2B6;Q8BX09;A0A087WRV7	A0A087WST2;A0A0R4J2B6;Q8BX09;A0A087WRV7	4;4;4;2	4;4;4;2	4;4;4;2	Retinoblastoma-binding protein 5	Rbbp5	;;;	4	4	4	4	3	3	3	3	4	4	3	3	3	3	4	4	3	3	3	3	4	4	15.6	15.6	15.6	44.763	410	410;537;538;149	3.58	9	13	9	0	5.8249	By MS/MS	By MS/MS	By MS/MS	By MS/MS	By MS/MS	By MS/MS	12.9	12.9
A0A0A0MQ73;Q6PDK2;A0A0A6YY77	A0A0A0MQ73;Q6PDK2	3;3;1	3;3;1	3;3;1	Histone-lysine N-methyltransferase;Histone-lysine N-methyltransferase 2D	Kmt2d	;	3	3	3	3	2	2	2	2	3	3	2	2	2	2	3	3	2	2	2	2	3	3	1	1	1	600.3	5588	5588;5588;218	2.75	6	8	2	0	3.7371	By matching	By MS/MS	By MS/MS	By MS/MS	By MS/MS	By MS/MS	0.7	0.7
S4R2J9;A0A0A0MQ79;Q3TLH4;S4R294;S4R2E2;S4R209;S4R2L9;S4R298	S4R2J9;A0A0A0MQ79;Q3TLH4;S4R294	49;49;49;48;14;14;13;4	49;49;49;48;14;14;13;4	48;48;48;47;13;14;13;3	Protein PRRC2C	Prrc2c	;;;	8	49	49	48	37	38	36	35	40	37	37	38	36	35	40	37	36	37	35	34	39	36	24.6	24.6	24.3	302.43	2765	2765;2844;2846;2724;564;1515;1276;149	3.69	135	138	138	0	216.17	By MS/MS	By MS/MS	By MS/MS	By MS/MS	By MS/MS	By MS/MS	18.4	19.3
A0A0G2JFY0;A0A0A0MQ80;B7ZNK9;Q3UMC0;D3Z0U5;D6RGM7;A0A0E4D027;A0A0E4HJ81;D3Z4J2;A0A0E3WJP9;A0A0E4D014;A0A0E4HEY7;Q9D3R6	A0A0G2JFY0;A0A0A0MQ80;B7ZNK9;Q3UMC0	7;7;7;7;1;1;1;1;1;1;1;1;1	7;7;7;7;1;1;1;1;1;1;1;1;1	7;7;7;7;1;1;1;1;1;1;1;1;1	Spermatogenesis-associated protein 5	Spata5	;;;	13	7	7	7	5	5	4	4	5	4	5	5	4	4	5	4	5	5	4	4	5	4	12.5	12.5	12.5	91.287	842	842;892;893;893;277;372;372;405;495;506;537;539;539	3.68	16	15	16	0	25.424	By MS/MS	By MS/MS	By MS/MS	By MS/MS	By MS/MS	By MS/MS	9	9
S4R203;S4R248;A0A0A0MQ95;B2RUJ8;S4R221;Q8C0D4;S4R1B0;S4R2V0;Q9CZD7	S4R203;S4R248;A0A0A0MQ95;B2RUJ8;S4R221;Q8C0D4;S4R1B0;S4R2V0;Q9CZD7	4;4;4;4;4;4;3;2;2	4;4;4;4;4;4;3;2;2	4;4;4;4;4;4;3;2;2	Rho GTPase-activating protein 12	Arhgap12	;;;;;;;;	9	4	4	4	1	1	1	2	3	3	1	1	1	2	3	3	1	1	1	2	3	3	9.3	9.3	9.3	87.321	766	766;791;796;813;843;838;394;146;394	3.67	3	8	4	0	8.6586	By MS/MS	By MS/MS	By matching	By matching	By MS/MS	By matching	2	2
E3WH32;A0A0A0MQ99;V9GXX7;Q8K3D3	E3WH32;A0A0A0MQ99;V9GXX7;Q8K3D3	2;2;2;2	2;2;2;2	2;2;2;2	DNA repair protein SWI5 homolog	Swi5	;;;	4	2	2	2	2	2	2	1	2	1	2	2	2	1	2	1	2	2	2	1	2	1	42.7	42.7	42.7	10.261	89	89;131;140;89	3.75	6	4	6	0	30.04	By matching	By MS/MS	By matching	By matching	By MS/MS	By MS/MS	42.7	42.7
A0A0A0MQA5;P68368;A0A087WQS4;A0A087WRB4;A0A087WSB0;A0A087WSL5;A0A087WS35	A0A0A0MQA5;P68368	24;24;7;6;3;3;1	4;4;3;2;2;2;1	4;4;3;2;2;2;1	Tubulin alpha-4A chain	Tuba4a	;	7	24	4	4	17	17	17	20	21	20	3	3	3	3	4	3	3	3	3	3	4	3	57.4	12.8	12.8	52.793	477	477;448;125;100;81;89;75	3.56	12	13	11	0	49.043	By MS/MS	By MS/MS	By MS/MS	By MS/MS	By MS/MS	By MS/MS	46.3	46.3
A0A0A0MQB0;Q4PJX1	A0A0A0MQB0;Q4PJX1	7;7	7;7	7;7	Protein odr-4 homolog	BC003331;Odr4	;	2	7	7	7	4	3	3	6	5	5	4	3	3	6	5	5	4	3	3	6	5	5	24.5	24.5	24.5	38.111	339	339;447	3.98	10	16	15	0	10.302	By MS/MS	By MS/MS	By MS/MS	By MS/MS	By MS/MS	By MS/MS	15	10.9
A0A0A0MQM6;I1E4X2;A0A0A0MQE0;E9Q6Z8;F8VQL7;A0A0R4J1Z4;P25425;P70260;H3BKB7;Q7TSC9;Q00196	A0A0A0MQM6;I1E4X2;A0A0A0MQE0;E9Q6Z8;F8VQL7;A0A0R4J1Z4;P25425	3;3;3;3;3;3;3;1;1;1;1	3;3;3;3;3;3;3;1;1;1;1	2;2;2;2;2;2;2;0;0;0;0	POU domain protein;POU domain, class 2, transcription factor 1	Pou2f1	;;;;;;	11	3	3	2	1	1	1	1	3	2	1	1	1	1	3	2	1	1	1	1	2	2	9	9	6.7	61.017	580	580;706;758;769;782;793;770;119;467;568;463	4.2	3	6	6	0	5.5377	By matching	By MS/MS	By MS/MS	By MS/MS	By MS/MS	By MS/MS	3.6	3.6
A0A0A0MQF5;Q8K2H2;F6VDQ9	A0A0A0MQF5;Q8K2H2	4;4;1	4;4;1	4;4;1	OTU domain-containing protein 6B	Otud6b	;	3	4	4	4	1	2	2	2	4	4	1	2	2	2	4	4	1	2	2	2	4	4	14.5	14.5	14.5	37.187	325	325;294;118	3.72	5	13	7	0	9.1192	By MS/MS	By MS/MS	By MS/MS	By MS/MS	By MS/MS	By MS/MS	4.3	8.6
A0A0A0MQL8;B0FTY3;Q8R1N4	A0A0A0MQL8;B0FTY3;Q8R1N4	2;2;2	2;2;2	2;2;2	NudC domain-containing protein 3	Nudcd3	;;	3	2	2	2	0	0	0	0	2	0	0	0	0	0	2	0	0	0	0	0	2	0	12.7	12.7	12.7	28.435	251	251;363;363	3		2		0.00060132	2.7156					By MS/MS		0	0
A0A0A0MQM0;P63242;Q8BGY2;Q8VHU9;J3QPS8	A0A0A0MQM0;P63242;Q8BGY2	12;12;8;2;2	12;12;8;2;2	6;6;4;0;2	Eukaryotic translation initiation factor 5A;Eukaryotic translation initiation factor 5A-1;Eukaryotic translation initiation factor 5A-2	Eif5a;Eif5a2	;;	5	12	12	6	9	9	10	10	12	11	9	9	10	10	12	11	5	5	6	4	6	5	75.2	75.2	39.6	16.302	149	149;154;153;61;76	3.66	46	57	48	0	162.34	By MS/MS	By MS/MS	By MS/MS	By MS/MS	By MS/MS	By MS/MS	49.7	49.7
A0A0A0MQM3;Q9CY59;F2Z456;Q9DCN2	A0A0A0MQM3;Q9CY59;F2Z456;Q9DCN2	3;3;3;3	3;3;3;3	3;3;3;3	NADH-cytochrome b5 reductase;NADH-cytochrome b5 reductase 3;NADH-cytochrome b5 reductase 3 membrane-bound form;NADH-cytochrome b5 reductase 3 soluble form	Cyb5r3	;;;	4	3	3	3	1	2	1	1	2	0	1	2	1	1	2	0	1	2	1	1	2	0	33.6	33.6	33.6	16.22	143	143;302;313;301	4.75	4	3	9	0	6.6446	By matching	By MS/MS	By matching	By matching	By MS/MS		13.3	21.7
A0A0A1HAM8;P26645;Q05BL6	A0A0A1HAM8;P26645;Q05BL6	2;2;1	2;2;1	2;2;1	Myristoylated alanine-rich C-kinase substrate	Marcks	;;	3	2	2	2	2	2	2	0	0	0	2	2	2	0	0	0	2	2	2	0	0	0	13.3	13.3	13.3	29.721	309	309;309;149	3	6		3	0	3.7458	By MS/MS	By MS/MS	By matching				13.3	13.3
A0A0A6YVP2;A0A0A6YXK6;A0A0A6YVV7;B2RXW4;Q9R1A8	A0A0A6YVP2;A0A0A6YXK6;A0A0A6YVV7;B2RXW4;Q9R1A8	1;1;1;1;1	1;1;1;1;1	1;1;1;1;1	E3 ubiquitin-protein ligase RFWD2	Rfwd2	;;;;	5	1	1	1	0	0	0	1	1	1	0	0	0	1	1	1	0	0	0	1	1	1	7.9	7.9	7.9	22.788	202	202;227;346;733;733	4.6		3	2	0.0013778	1.9923				By MS/MS	By MS/MS	By MS/MS	0	0
A0A0A6YVQ3;A0A0A6YXW7;A0A0B4J1E5;Q8C476;Q543C2;Q99PM9	A0A0A6YVQ3;A0A0A6YXW7;A0A0B4J1E5;Q8C476;Q543C2;Q99PM9	1;1;1;1;1;1	1;1;1;1;1;1	1;1;1;1;1;1	Uridine kinase;Uridine-cytidine kinase;Uridine-cytidine kinase 2	Uck2	;;;;;	6	1	1	1	1	1	1	1	1	1	1	1	1	1	1	1	1	1	1	1	1	1	13.8	13.8	13.8	14.444	130	130;187;250;261;261;261	3.25	3	3	2	0.0021569	1.7972	By MS/MS	By MS/MS	By MS/MS	By matching	By matching	By MS/MS	13.8	13.8
A0A0A6YVQ9;A2APZ2;A0A0A6YXY1;A2APZ3;Q8R2U4	A0A0A6YVQ9;A2APZ2;A0A0A6YXY1;A2APZ3;Q8R2U4	1;1;1;1;1	1;1;1;1;1	1;1;1;1;1	N-terminal Xaa-Pro-Lys N-methyltransferase 1;N-terminal Xaa-Pro-Lys N-methyltransferase 1, N-terminally processed	Ntmt1	;;;;	5	1	1	1	0	0	0	0	1	0	0	0	0	0	1	0	0	0	0	0	1	0	20	20	20	7.6766	70	70;78;118;146;223	3		1		0.0014061	2.1396					By MS/MS		0	0
Q3V4A0;A0A0A6YVS2;Q921L3	Q3V4A0;A0A0A6YVS2;Q921L3	2;2;2	2;2;2	2;2;2	Transmembrane and coiled-coil domain-containing protein 1	Tmco1	;;	3	2	2	2	1	1	2	2	2	2	1	1	2	2	2	2	1	1	2	2	2	2	14.5	14.5	14.5	22.34	200	200;200;188	3.8	4	6	5	0.00030506	2.8304	By matching	By MS/MS	By MS/MS	By MS/MS	By MS/MS	By matching	7.5	7.5
A0A0A6YVU8;A0A1S6GWG3;Q9JKV1;Q8VCI8;D3YUD8	A0A0A6YVU8;A0A1S6GWG3;Q9JKV1;Q8VCI8;D3YUD8	4;4;4;2;2	4;4;4;2;2	4;4;4;2;2	Proteasomal ubiquitin receptor ADRM1	Gm9774;Adrm1	;;;;	5	4	4	4	3	3	3	3	3	3	3	3	3	3	3	3	3	3	3	3	3	3	13	13	13	42.147	407	407;470;407;309;309	3.62	10	12	10	0	63.577	By MS/MS	By MS/MS	By MS/MS	By MS/MS	By MS/MS	By MS/MS	11.1	11.1
Q3TPN5;Q921M8;A0A0A6YW28;Q6NXV6;Q3TEX8;P35123;A0A0A6YWM7;A0A0A6YW63;A0A0A6YVY7;Q5DTK8	Q3TPN5;Q921M8;A0A0A6YW28;Q6NXV6;Q3TEX8;P35123;A0A0A6YWM7	5;5;5;5;5;5;3;2;2;2	4;4;4;4;4;4;3;2;2;2	4;4;4;4;4;4;3;2;2;2	Ubiquitin carboxyl-terminal hydrolase;Ubiquitin carboxyl-terminal hydrolase 4	Usp4	;;;;;;	10	5	4	4	1	1	1	1	4	2	0	0	0	0	3	1	0	0	0	0	3	1	12.4	10.8	10.8	65.822	582	582;915;915;961;962;962;394;190;734;747	4.71		4	3	0	3.9673	By matching	By matching	By matching	By matching	By MS/MS	By MS/MS	1.5	1.5
B7ZNR9;A0A0A6YWR8;F8VPL5;E9PVG7;A0A0A6YW53;P97820;B2RUE8;A0A0A6YWM8;B7ZNR8;Q6ZQ68;A0A0A6YWJ2;A0A0A6YVR7;A0A0A6YXE5;Q3UTY9	B7ZNR9;A0A0A6YWR8;F8VPL5;E9PVG7;A0A0A6YW53;P97820;B2RUE8;A0A0A6YWM8;B7ZNR8;Q6ZQ68	8;8;8;8;8;8;7;7;7;6;3;2;2;1	8;8;8;8;8;8;7;7;7;6;3;2;2;1	8;8;8;8;8;8;7;7;7;6;3;2;2;1	Mitogen-activated protein kinase kinase kinase kinase 4	Map4k4;mKIAA0687	;;;;;;;;;	14	8	8	8	4	5	5	6	5	6	4	5	5	6	5	6	4	5	5	6	5	6	11.2	11.2	11.2	137.9	1208	1208;1234;1238;1288;1288;1233;1221;1272;1288;1255;236;209;237;245	3.77	14	17	16	0	10.289	By matching	By MS/MS	By MS/MS	By MS/MS	By MS/MS	By MS/MS	5.8	8.5
A0A0A6YX33;A0A0A6YWI6;A0A0A6YX71;Q6PGN3	A0A0A6YX33;A0A0A6YWI6;A0A0A6YX71;Q6PGN3	5;5;5;5	5;5;5;5	5;5;5;5	Serine/threonine-protein kinase DCLK2	Dclk2	;;;	4	5	5	5	0	0	0	0	0	0	0	0	0	0	0	0	0	0	0	0	0	0	14	14	14	64.926	591	591;641;711;756	7			13	0	4.6419							0	0
A0A0A6YWP9;A0A0A6YXY0;Q9CQ79;A0A0A6YVV3	A0A0A6YWP9;A0A0A6YXY0;Q9CQ79;A0A0A6YVV3	4;4;4;3	4;4;4;3	4;4;4;3	Thioredoxin domain-containing protein 9	Txndc9	;;;	4	4	4	4	1	3	2	1	2	1	1	3	2	1	2	1	1	3	2	1	2	1	27.8	27.8	27.8	19.666	169	169;188;226;141	4.26	6	4	9	0	4.0781	By MS/MS	By MS/MS	By matching	By matching	By MS/MS	By matching	14.8	23.7
A0A0A6YWQ4;Q1WLP7;A0A0A6YY04;P45448;Q9ER11;Q3U0G1;P97782;P33242	A0A0A6YWQ4;Q1WLP7;A0A0A6YY04;P45448;Q9ER11;Q3U0G1;P97782;P33242	2;2;2;2;1;1;1;1	2;2;2;2;1;1;1;1	2;2;2;2;1;1;1;1	Nuclear receptor subfamily 5 group A member 2;Steroidogenic factor 1	Nr5a2;Nr5a1	;;;;;;;	8	2	2	2	2	2	2	2	1	2	2	2	2	2	1	2	2	2	2	2	1	2	20.6	20.6	20.6	15.88	136	136;499;539;560;34;462;463;462	3.27	6	5	4	0	7.8641	By MS/MS	By MS/MS	By MS/MS	By MS/MS	By MS/MS	By MS/MS	20.6	20.6
A0A0A6YWX1;J3KMM1;E9Q9M5;Q3UJD6;A0A0A6YWN9;A0A0A6YX42	A0A0A6YWX1;J3KMM1;E9Q9M5;Q3UJD6	12;12;11;11;5;1	12;12;11;11;5;1	12;12;11;11;5;1	Ubiquitin carboxyl-terminal hydrolase;Ubiquitin carboxyl-terminal hydrolase 19	Usp19	;;;	6	12	12	12	5	4	3	4	7	6	5	4	3	4	7	6	5	4	3	4	7	6	17.4	17.4	17.4	146.28	1322	1322;1324;1299;1360;991;295	4.2	12	17	21	0	18.292	By MS/MS	By MS/MS	By MS/MS	By matching	By MS/MS	By MS/MS	6.4	4.5
A0A0A6YX02;Q9CQ22	A0A0A6YX02;Q9CQ22	1;1	1;1	1;1	Ragulator complex protein LAMTOR1	Lamtor1	;	2	1	1	1	1	0	1	0	1	1	1	0	1	0	1	1	1	0	1	0	1	1	9.2	9.2	9.2	15.738	142	142;161	4.14	2	2	3	0.00057753	2.3707	By MS/MS		By MS/MS		By MS/MS	By MS/MS	9.2	0
A0A0A6YX18;Q8BVE3;A0A0A6YWP6	A0A0A6YX18;Q8BVE3;A0A0A6YWP6	4;4;3	4;4;3	4;4;3	V-type proton ATPase subunit H	Atp6v1h	;;	3	4	4	4	3	3	3	3	3	3	3	3	3	3	3	3	3	3	3	3	3	3	11.2	11.2	11.2	54.108	465	465;483;441	3.9	9	9	11	0	8.9913	By MS/MS	By MS/MS	By MS/MS	By MS/MS	By MS/MS	By MS/MS	8.8	8.8
A0A0A6YY28;A0A0A6YX73;Q8K1M3;P12367	A0A0A6YY28;A0A0A6YX73;Q8K1M3;P12367	1;1;1;1	1;1;1;1	1;1;1;1	cAMP-dependent protein kinase type II-alpha regulatory subunit	Prkar2a	;;;	4	1	1	1	1	1	1	1	1	1	1	1	1	1	1	1	1	1	1	1	1	1	10	10	10	23.012	200	200;380;402;401	4.38	3	4	6	0	3.4887	By MS/MS	By MS/MS	By matching	By MS/MS	By MS/MS	By MS/MS	10	10
A0A0A6YX88;A0A0R4J0H8;Q6NWW9	A0A0A6YX88;A0A0R4J0H8;Q6NWW9	1;1;1	1;1;1	1;1;1	Fibronectin type III domain-containing protein 3B	Fndc3b	;;	3	1	1	1	0	0	0	0	0	0	0	0	0	0	0	0	0	0	0	0	0	0	16	16	16	13.023	119	119;1207;1207	7			3	0.0090976	1.252							0	0
A0A0A6YX96;A2AK70;P48760	A0A0A6YX96;A2AK70;P48760	1;1;1	1;1;1	1;1;1	Folylpolyglutamate synthase, mitochondrial	Fpgs	;;	3	1	1	1	1	1	1	1	1	1	1	1	1	1	1	1	1	1	1	1	1	1	9	9	9	21.499	189	189;243;587	3.25	3	3	2	0.00030414	2.8059	By MS/MS	By MS/MS	By MS/MS	By MS/MS	By MS/MS	By MS/MS	9	9
A0A0A6YXX3;A0A0A6YXL6;E9Q3Y4;Q9ESE1;A0A1D5RM41	A0A0A6YXX3;A0A0A6YXL6;E9Q3Y4;Q9ESE1;A0A1D5RM41	3;3;3;3;2	3;3;3;3;2	3;3;3;3;2	Lipopolysaccharide-responsive and beige-like anchor protein	Lrba	;;;;	5	3	3	3	2	2	2	2	2	2	2	2	2	2	2	2	2	2	2	2	2	2	1.6	1.6	1.6	286.19	2577	2577;2790;2854;2856;2124	3	6	6	3	0.00030441	2.8147	By matching	By MS/MS	By matching	By matching	By MS/MS	By MS/MS	1.1	1.1
V9GXY8;A0A0A6YXR4;Q80XR3;Q3UYY0;P47199;D3YWU6;D3Z4Q4;D3Z2X0;D3YUG9;A0A0G2JFU5;A0A0A6YVS7	V9GXY8;A0A0A6YXR4;Q80XR3;Q3UYY0;P47199;D3YWU6;D3Z4Q4;D3Z2X0;D3YUG9	3;3;3;3;3;2;2;2;2;1;1	3;3;3;3;3;2;2;2;2;1;1	3;3;3;3;3;2;2;2;2;1;1	Quinone oxidoreductase	Cryz	;;;;;;;;	11	3	3	3	0	0	0	1	2	0	0	0	0	1	2	0	0	0	0	1	2	0	17.5	17.5	17.5	23.831	223	223;301;331;331;331;97;137;152;173;56;171	5.67		3	6	0.0014164	2.1809				By MS/MS	By MS/MS		0	0
A0A0A6YXW8;Q9R0Y5;Z4YN97	A0A0A6YXW8;Q9R0Y5;Z4YN97	2;2;1	2;2;1	2;2;1	Adenylate kinase isoenzyme 1	Ak1	;;	3	2	2	2	1	1	1	1	2	2	1	1	1	1	2	2	1	1	1	1	2	2	28.1	28.1	28.1	10.632	96	96;194;89	4.29	3	5	6	0	3.4303	By MS/MS	By MS/MS	By MS/MS	By MS/MS	By MS/MS	By MS/MS	13.5	13.5
A0A0A6YY47;E9QB01;A0A0A6YY91;P13595;A0A0A6YWU2;E9Q589	A0A0A6YY47;E9QB01;A0A0A6YY91;P13595;A0A0A6YWU2;E9Q589	4;4;4;4;3;3	4;4;4;4;3;3	4;4;4;4;3;3	Neural cell adhesion molecule 1	Ncam1	;;;;;	6	4	4	4	2	2	2	2	3	3	2	2	2	2	3	3	2	2	2	2	3	3	7.8	7.8	7.8	93.491	848	848;849;1089;1115;605;725	3.91	6	8	8	0	5.9247	By matching	By MS/MS	By MS/MS	By MS/MS	By MS/MS	By MS/MS	3.3	3.3
Q8K1F2;A0A0A6YYE7;U5JE48;A0A0B4J1I3;A0A0A6YYE5;A0A075B5M4;A0A075B5L8	Q8K1F2;A0A0A6YYE7;U5JE48;A0A0B4J1I3;A0A0A6YYE5;A0A075B5M4;A0A075B5L8	2;2;1;1;1;1;1	1;1;1;1;1;1;1	0;0;0;0;0;0;0		Igkv4-57;Igkv4-74;Igkv4-78;Igkv4-57-1;Igkv4-79	;;;;;;	7	2	1	0	2	2	2	2	2	2	1	1	1	1	1	1	0	0	0	0	0	0	28.6	14.3	0	11.953	112	112;117;111;119;119;119;119	3.67	3	3	3	0.00059934	2.6875	By MS/MS	By MS/MS	By MS/MS	By MS/MS	By MS/MS	By MS/MS	28.6	28.6
A0A0B4J1E2;Q9CSN1;Q9CV75;Q3TM37;Q80VH1	A0A0B4J1E2;Q9CSN1;Q9CV75;Q3TM37	17;16;12;9;4	17;16;12;9;4	17;16;12;9;4	SNW domain-containing protein 1	Snw1	;;;	5	17	17	17	17	16	17	14	13	13	17	16	17	14	13	13	17	16	17	14	13	13	35.4	35.4	35.4	61.461	536	536;536;333;313;102	3.24	53	40	34	0	43.012	By MS/MS	By MS/MS	By MS/MS	By MS/MS	By MS/MS	By MS/MS	35.4	35.4
Q3UZ20;A0A0B4J1G5;Q58E60;Q3TVH6;Q9JHC9	Q3UZ20;A0A0B4J1G5;Q58E60;Q3TVH6;Q9JHC9	2;2;2;2;2	2;2;2;2;2	2;2;2;2;2	ETS-related transcription factor Elf-2	Elf2	;;;;	5	2	2	2	0	1	0	2	2	2	0	1	0	2	2	2	0	1	0	2	2	2	9.8	9.8	9.8	45.699	428	428;504;581;581;593	3.25	1	6	1	0	4.0366		By MS/MS		By MS/MS	By MS/MS	By MS/MS	0	3.3
A0A0B4J1H9	A0A0B4J1H9	1	1	1		Igkv1-132		1	1	1	1	0	0	0	1	1	1	0	0	0	1	1	1	0	0	0	1	1	1	10.8	10.8	10.8	13.434	120	120	4.6		3	2	0.0062972	1.3722				By MS/MS	By matching	By matching	0	0
A0A0B4J1L4;D3YYU8;A0A0A0MQG1;Q80TU8	A0A0B4J1L4;D3YYU8;A0A0A0MQG1	10;10;7;1	10;10;7;1	10;10;7;1	Obscurin-like protein 1	Obsl1	;;	4	10	10	10	3	3	6	7	6	7	3	3	6	7	6	7	3	3	6	7	6	7	14.9	14.9	14.9	113.84	1025	1025;1804;1162;782	3.37	12	21	10	0	11.555	By MS/MS	By MS/MS	By MS/MS	By MS/MS	By MS/MS	By MS/MS	5.7	5.7
A2AKI5;A0A0F7IQ06;P43406	A2AKI5;A0A0F7IQ06;P43406	1;1;1	1;1;1	1;1;1	Integrin alpha-V;Integrin alpha-V heavy chain;Integrin alpha-V light chain	Itgav	;;	3	1	1	1	0	0	0	0	0	0	0	0	0	0	0	0	0	0	0	0	0	0	1.6	1.6	1.6	111.51	1008	1008;1044;1044	7			3	0.0090931	1.2468							0	0
A0A0G2JDI9;Q9DBZ6;Q3UNS0;Q3U645;P55096;Q91VT3	A0A0G2JDI9;Q9DBZ6;Q3UNS0;Q3U645;P55096;Q91VT3	6;6;6;6;6;5	6;6;6;6;6;5	6;6;6;6;6;5	ATP-binding cassette sub-family D member 3	Abcd3	;;;;;	6	6	6	6	3	3	3	4	4	3	3	3	3	4	4	3	3	3	3	4	4	3	11.1	11.1	11.1	62.697	549	549;659;659;659;659;659	3.84	9	11	11	0	5.0151	By MS/MS	By MS/MS	By matching	By MS/MS	By matching	By MS/MS	7.1	7.1
Q6PFA1;Q99KZ1;A0A0G2JDK3;A0A0G2JGU4;Q9JIF6;A0A0G2JF29;A0A0G2JG79;Q3TVF4;P53612	Q6PFA1;Q99KZ1;A0A0G2JDK3;A0A0G2JGU4;Q9JIF6;A0A0G2JF29;A0A0G2JG79;Q3TVF4;P53612	2;2;2;2;2;2;2;2;2	2;2;2;2;2;2;2;2;2	2;2;2;2;2;2;2;2;2	Geranylgeranyl transferase type-2 subunit beta	Rabggtb	;;;;;;;;	9	2	2	2	0	0	0	2	2	0	0	0	0	2	2	0	0	0	0	2	2	0	16.7	16.7	16.7	14.804	132	132;148;149;152;153;162;205;331;339	3		4		0.00085911	2.2778				By matching	By MS/MS		0	0
A0A0G2JDL9;Q3U7U8;C5H0E8;P62835;A0A0G2JE52;Q3V3W9;Q52L50;Q99JI6;C5H0E9;A0A0G2JED9;A0A1W2P777	A0A0G2JDL9;Q3U7U8;C5H0E8;P62835;A0A0G2JE52;Q3V3W9;Q52L50;Q99JI6;C5H0E9	5;5;5;5;4;4;4;4;3;2;1	5;5;5;5;4;4;4;4;3;2;1	5;5;5;5;4;4;4;4;3;2;1	Ras-related protein Rap-1A;Ras-related protein Rap-1b	Rap1a;Gm9392;Rap1b	;;;;;;;;	11	5	5	5	1	1	1	2	5	3	1	1	1	2	5	3	1	1	1	2	5	3	63.6	63.6	63.6	13.426	118	118;184;184;184;159;184;184;184;184;109;53	3.32	3	13	3	0	17.458	By MS/MS	By MS/MS	By MS/MS	By matching	By MS/MS	By MS/MS	11.9	11.9
Q3UV25;A0A0G2JDU2;O54992;F7DD22;A0A0G2JDF3	Q3UV25;A0A0G2JDU2;O54992	10;10;10;3;2	10;10;10;3;2	10;10;10;3;2	MAP kinase-activated protein kinase 5	Mapkapk5	;;	5	10	10	10	4	3	4	5	5	6	4	3	4	5	5	6	4	3	4	5	5	6	31.4	31.4	31.4	53.967	471	471;471;473;114;187	4.56	16	20	36	0	31.951	By MS/MS	By MS/MS	By MS/MS	By MS/MS	By MS/MS	By MS/MS	11.7	9.3
A0A0G2JDW7;Q6ZWU9;A0A0G2JG29;A0A0G2JEX7	A0A0G2JDW7;Q6ZWU9;A0A0G2JG29	6;6;5;2	2;2;2;0	2;2;2;0	40S ribosomal protein S27	Rps27	;;	4	6	2	2	6	5	6	5	4	5	2	2	2	2	1	2	2	2	2	2	1	2	76.8	15.9	15.9	9.2327	82	82;84;83;52	3.48	16	13	13	0	37.58	By MS/MS	By MS/MS	By MS/MS	By MS/MS	By MS/MS	By MS/MS	76.8	42.7
A0A0G2JE32;Q9D7F5;Q9D1S1;Q4QQL2;Q3U5V6;A0A0G2JGL0;P61079;Q3UT95;P62838;A0A0G2JF40;Q05CK8;A0A0G2JGZ3;Q3UFQ4;Q6ZWY6;P61080	A0A0G2JE32;Q9D7F5;Q9D1S1;Q4QQL2;Q3U5V6;A0A0G2JGL0;P61079;Q3UT95;P62838	3;3;3;3;3;3;3;2;2;1;1;1;1;1;1	3;3;3;3;3;3;3;2;2;1;1;1;1;1;1	3;3;3;3;3;3;3;2;2;1;1;1;1;1;1	Ubiquitin-conjugating enzyme E2 D3;Ubiquitin-conjugating enzyme E2 D2	Ube2d3;Ube2d2a;Ube2d2	;;;;;;;;	15	3	3	3	0	1	1	2	2	1	0	1	1	2	2	1	0	1	1	2	2	1	29.5	29.5	29.5	14.731	132	132;147;147;147;147;148;147;147;147;29;50;73;147;147;147	4.47	4	6	9	0	16.706		By MS/MS	By MS/MS	By matching	By MS/MS	By MS/MS	0	13.6
A0A0G2JE99;Q9D8W4;A4FU62;G0YP42;P01843	A0A0G2JE99;Q9D8W4;A4FU62;G0YP42;P01843	2;2;2;2;2	2;2;2;2;2	2;2;2;2;2	Beta-2-microglobulin;Ig lambda-1 chain C region	Iglv1;LOC207685	;;;;	5	2	2	2	2	2	2	2	2	2	2	2	2	2	2	2	2	2	2	2	2	2	32.1	32.1	32.1	11.575	106	106;130;233;234;105	3.67	6	6	6	0	6.5731	By MS/MS	By MS/MS	By MS/MS	By MS/MS	By MS/MS	By MS/MS	32.1	32.1
A0A0G2JF33;A0A0G2JEE9;Q9CVI2	A0A0G2JF33;A0A0G2JEE9;Q9CVI2	8;8;8	8;8;8	8;8;8	Protein FAM133B	Fam133b	;;	3	8	8	8	7	6	7	5	6	5	7	6	7	5	6	5	7	6	7	5	6	5	64.2	64.2	64.2	13.025	109	109;228;245	2.67	28	24	9	0	13.264	By MS/MS	By MS/MS	By MS/MS	By MS/MS	By MS/MS	By MS/MS	57.8	60.6
A0A0G2JEG2;Q3TCX3	A0A0G2JEG2;Q3TCX3	3;3	3;3	3;3	UPF0469 protein KIAA0907	Kiaa0907	;	2	3	3	3	1	2	1	0	3	2	1	2	1	0	3	2	1	2	1	0	3	2	11.6	11.6	11.6	45.423	432	432;612	2.2	4	6		0.002181	1.9065	By matching	By MS/MS	By matching		By MS/MS	By matching	3	7.6
A0A0G2JEN2;Q8BKW4	A0A0G2JEN2;Q8BKW4	1;1	1;1	1;1	Zinc finger CCHC domain-containing protein 4	Zcchc4	;	2	1	1	1	1	1	1	0	0	0	1	1	1	0	0	0	1	1	1	0	0	0	20.3	20.3	20.3	16.088	143	143;512	1	3			0.00060187	2.7205	By MS/MS	By matching	By matching				20.3	20.3
A0A0G2JEP0;A0A0H2UH27;Q8C7U4;A0A0G2JGL6	A0A0G2JEP0;A0A0H2UH27	28;19;8;6	2;2;2;0	2;2;2;0			;	4	28	2	2	16	16	16	19	19	19	2	0	1	1	0	1	2	0	1	1	0	1	56.7	5.1	5.1	63.915	568	568;454;233;133	1.8	3	2		0	27.594	By MS/MS	By matching	By matching	By MS/MS	By matching	By matching	41.5	37.7
A0A0G2JEP4;Q8C062;A0A0R4J169;E9QN52;A0A0G2JFV5;A0A1L1SVG1;Q91WK0;A0A1L1SSC0;A0A1L1SQW1;A0A0G2JDR6;A0A0G2JGZ1;A0A0G2JEF6	A0A0G2JEP4;Q8C062;A0A0R4J169;E9QN52;A0A0G2JFV5;A0A1L1SVG1;Q91WK0;A0A1L1SSC0;A0A1L1SQW1;A0A0G2JDR6	15;12;12;12;12;11;11;10;9;8;6;4	15;12;12;12;12;11;11;10;9;8;6;4	14;11;11;11;11;10;10;9;8;7;5;4	Leucine-rich repeat flightless-interacting protein 2	Lrrfip2	;;;;;;;;;	12	15	15	14	12	12	12	14	13	10	12	12	12	14	13	10	11	11	11	13	12	9	34.2	34.2	31.4	48.414	424	424;378;400;415;437;373;415;530;403;173;173;150	3.38	43	44	33	0	31.305	By MS/MS	By MS/MS	By MS/MS	By MS/MS	By MS/MS	By MS/MS	28.5	28.5
A0A0G2JF52;Q9R0Q6;D3YVI5;Q9CTB9	A0A0G2JF52;Q9R0Q6;D3YVI5;Q9CTB9	3;3;2;2	3;3;2;2	3;3;2;2	Actin-related protein 2/3 complex subunit 1A	Arpc1a	;;;	4	3	3	3	1	1	1	1	2	1	1	1	1	1	2	1	1	1	1	1	2	1	20.2	20.2	20.2	29.325	262	262;370;135;195	3.91	3	4	4	0	3.7731	By MS/MS	By MS/MS	By matching	By matching	By MS/MS	By matching	6.5	6.5
A0A0G2JF55;Q4JK59;D0VLQ5;A0A0G2JG87	A0A0G2JF55;Q4JK59;D0VLQ5	36;36;35;4	36;36;35;4	36;36;35;4	Methylcytosine dioxygenase TET2	Tet2	;;	4	36	36	36	25	24	26	18	21	22	25	24	26	18	21	22	25	24	26	18	21	22	25.6	25.6	25.6	213.01	1920	1920;1912;1921;157	3.52	89	71	75	0	98.463	By MS/MS	By MS/MS	By MS/MS	By MS/MS	By MS/MS	By MS/MS	18.5	18.1
A0A0G2JFJ6;Q7TPD0;A0A4X7	A0A0G2JFJ6;Q7TPD0;A0A4X7	5;5;3	5;5;3	5;5;3	Integrator complex subunit 3	Ints3	;;	3	5	5	5	2	2	2	3	4	2	2	2	2	3	4	2	2	2	2	3	4	2	9.4	9.4	9.4	117.25	1035	1035;1041;518	4.33	6	9	12	0	21.821	By MS/MS	By MS/MS	By MS/MS	By MS/MS	By MS/MS	By MS/MS	3.8	3.8
A0A0G2JFR8	A0A0G2JFR8	3	1	1				1	3	1	1	2	2	2	3	2	3	1	1	1	1	1	1	1	1	1	1	1	1	10.8	7.2	7.2	37.274	334	334	3.67	3	3	3	0	24.219	By MS/MS	By MS/MS	By MS/MS	By MS/MS	By MS/MS	By MS/MS	7.2	7.2
A0A0G2JFT8	A0A0G2JFT8	1	1	1				1	1	1	1	0	0	0	0	0	0	0	0	0	0	0	0	0	0	0	0	0	0	1.5	1.5	1.5	74.769	669	669	7			2	0.00060096	2.7106							0	0
A0A0G2JFW6;Q6NXI6	A0A0G2JFW6;Q6NXI6	2;2	2;2	2;2	Regulation of nuclear pre-mRNA domain-containing protein 2	Rprd2	;	2	2	2	2	2	2	2	2	2	1	2	2	2	2	2	1	2	2	2	2	2	1	2	2	2	147.62	1386	1386;1469	3	6	5	3	0.0079741	1.3176	By matching	By MS/MS	By matching	By matching	By MS/MS	By matching	2	2
E9PVP1;A0A0G2JG52	E9PVP1;A0A0G2JG52	1;1	1;1	1;1		Aim1	;	2	1	1	1	1	0	1	1	1	1	1	0	1	1	1	1	1	0	1	1	1	1	0.7	0.7	0.7	184.73	1691	1691;2065	4	2	3	3	0.0095285	1.2218	By MS/MS		By matching	By matching	By MS/MS	By MS/MS	0.7	0
D6RFC5;A0A0G2JGC9;F6RDA7;D6RHB1;A0A0R4J0W6;Q9CRC8	D6RFC5;A0A0G2JGC9;F6RDA7;D6RHB1;A0A0R4J0W6;Q9CRC8	2;2;2;2;2;2	2;2;2;2;2;2	2;2;2;2;2;2	Leucine-rich repeat-containing protein 40	Lrrc40	;;;;;	6	2	2	2	1	1	1	0	0	0	1	1	1	0	0	0	1	1	1	0	0	0	40.7	40.7	40.7	5.7715	54	54;54;114;131;602;602	4.43	3		4	0.0070352	1.3614	By matching	By MS/MS	By MS/MS				18.5	18.5
A0A0G2JGL8;Q99PU8;Q80TP6;A0A0G2JE53;A0A0G2JGY7;A0A0G2JGD9	A0A0G2JGL8;Q99PU8;Q80TP6	11;11;9;3;2;1	11;11;9;3;2;1	11;11;9;3;2;1	Putative ATP-dependent RNA helicase DHX30	Dhx30;mKIAA0890	;;	6	11	11	11	5	6	6	6	6	3	5	6	6	6	6	3	5	6	6	6	6	3	12.4	12.4	12.4	133.03	1186	1186;1217;1041;175;134;101	4.28	17	16	28	0	15.925	By MS/MS	By MS/MS	By MS/MS	By MS/MS	By MS/MS	By MS/MS	6.9	7.8
Q3UYM1;A0A0G2JGQ4;P54729;A0PJ90;A0JLP6	Q3UYM1;A0A0G2JGQ4;P54729;A0PJ90;A0JLP6	8;8;8;7;6	8;8;8;7;6	8;8;8;7;6	NEDD8 ultimate buster 1	Nub1	;;;;	5	8	8	8	3	2	3	4	5	5	3	2	3	4	5	5	3	2	3	4	5	5	20.8	20.8	20.8	70.306	614	614;638;614;427;427	4.11	9	14	15	0	11.029	By MS/MS	By MS/MS	By MS/MS	By MS/MS	By MS/MS	By MS/MS	6.7	5.4
A0A0G2JGR7;Q99MR1	A0A0G2JGR7;Q99MR1	2;2	2;2	2;2	PERQ amino acid-rich with GYF domain-containing protein 1	Gigyf1	;	2	2	2	2	1	1	1	1	1	1	1	1	1	1	1	1	1	1	1	1	1	1	10.9	10.9	10.9	25.65	229	229;1044	3.67	3	3	3	0.0021575	1.7991	By matching	By matching	By MS/MS	By matching	By MS/MS	By matching	5.2	5.2
Q0P6B2;Q3TUE1;A0A0G2JGW9;A0A0G2JFY5;Q3UUU2;Q91WJ8;Q3TIS5;A0A0G2JG00;A0A0G2JFK2;A0A0G2JE55;A0A0G2JGT1;A0A0G2JGV9;A0A0G2JG96	Q0P6B2;Q3TUE1;A0A0G2JGW9;A0A0G2JFY5;Q3UUU2;Q91WJ8;Q3TIS5;A0A0G2JG00	20;20;20;19;19;19;17;16;8;4;3;1;1	18;18;18;17;17;17;16;15;8;3;2;1;1	18;18;18;17;17;17;16;15;8;3;2;1;1	Far upstream element-binding protein 1	Fubp1	;;;;;;;	13	20	18	18	4	14	12	11	19	12	3	13	11	10	18	11	3	13	11	10	18	11	38.8	36.4	36.4	67.195	640	640;642;643;654;700;651;654;523;306;142;157;69;149	3.78	29	41	35	0	94	By matching	By MS/MS	By MS/MS	By matching	By MS/MS	By MS/MS	8.3	26.9
A0A0G2JH04;Q3TK95;P63073;A0A0G2JFB4;A0A0G2JGT5;Q8C470;A0A0G2JG98	A0A0G2JH04;Q3TK95;P63073;A0A0G2JFB4;A0A0G2JGT5;Q8C470	5;5;5;4;4;3;1	5;5;5;4;4;3;1	5;5;5;4;4;3;1	Eukaryotic translation initiation factor 4E	Eif4e	;;;;;	7	5	5	5	4	5	3	2	3	2	4	5	3	2	3	2	4	5	3	2	3	2	36.8	36.8	36.8	21.009	185	185;217;217;132;183;217;79	3.18	15	9	9	0	9.1802	By MS/MS	By MS/MS	By MS/MS	By MS/MS	By MS/MS	By MS/MS	36.8	36.8
K3W4P2;A0A0G2JH17;Q6P4S8;Q3U1N8;A0A0G2JDG8;A0A0G2JFR3;Q0KK53	K3W4P2;A0A0G2JH17;Q6P4S8;Q3U1N8	7;7;7;4;3;1;1	7;7;7;4;3;1;1	7;7;7;4;3;1;1	Integrator complex subunit 1	Ints1	;;;	7	7	7	7	3	4	4	5	6	6	3	4	4	5	6	6	3	4	4	5	6	6	5	5	5	247.71	2220	2220;2222;2195;751;175;137;806	3.88	11	17	15	0	9.065	By MS/MS	By MS/MS	By MS/MS	By MS/MS	By MS/MS	By MS/MS	2.4	2.9
H7CHP8;E9Q5A3;Z4YJZ7;A0A0H2UH19;Q5DW34;A0A0G2JFI9;A2AIS5;Q8BHB2;Q8C358;Q8C3T0;A0A1B0GXE2;Q8BRN2;A0A0A6YWA0;F6WWY8;A0A140LII4;Q3UF17;Q6ZPG6	H7CHP8;E9Q5A3;Z4YJZ7;A0A0H2UH19;Q5DW34;A0A0G2JFI9;A2AIS5;Q8BHB2	6;6;6;6;6;3;3;3;2;2;2;2;1;1;1;1;1	6;6;6;6;6;3;3;3;2;2;2;2;1;1;1;1;1	6;6;6;6;6;3;3;3;2;2;2;2;1;1;1;1;1	Histone-lysine N-methyltransferase EHMT1	Ehmt1	;;;;;;;	17	6	6	6	3	3	3	4	5	4	3	3	3	4	5	4	3	3	3	4	5	4	7.5	7.5	7.5	135.89	1241	1241;1248;1288;1289;1296;254;362;917;263;278;286;287;203;224;232;282;348	3.89	9	16	13	0	7.5656	By MS/MS	By matching	By MS/MS	By MS/MS	By MS/MS	By MS/MS	4.2	4.2
A0A0J9YUN2;A0A0J9YTT1;Q3TQ27;Q3UCS1;Q9Z255	A0A0J9YUN2;A0A0J9YTT1;Q3TQ27;Q3UCS1;Q9Z255	1;1;1;1;1	1;1;1;1;1	1;1;1;1;1	Ubiquitin-conjugating enzyme E2 A	Ube2a	;;;;	5	1	1	1	0	0	0	0	1	0	0	0	0	0	1	0	0	0	0	0	1	0	8.4	8.4	8.4	13.635	119	119;122;149;152;152	3		1		0.0095448	1.2269					By MS/MS		0	0
Q3U6F1;E9Q7W0;Q3UM17;A0A0J9YTV5;P31266;A0A0J9YVE0;Q3V2I2;O08674	Q3U6F1;E9Q7W0;Q3UM17;A0A0J9YTV5;P31266	11;11;11;11;11;4;1;1	11;11;11;11;11;4;1;1	11;11;11;11;11;4;1;1	Recombining binding protein suppressor of hairless	Rbpj	;;;;	8	11	11	11	7	7	8	7	6	5	7	7	8	7	6	5	7	7	8	7	6	5	34	34	34	51.926	465	465;485;487;507;526;180;515;515	3.9	27	20	31	0	42.88	By MS/MS	By MS/MS	By MS/MS	By MS/MS	By MS/MS	By MS/MS	26	26
A0A0J9YTX7;Q6PD35;Q5XJY7;Q9JI57;Q8BP10;Q8C555;A0A0J9YUW7;A0A0J9YV59;A0A0J9YV72;A0A0J9YUI9;A0A0J9YUK2;Q80ZG7;A0A0J9YV21;Q80ZG8;Q80ZG9	A0A0J9YTX7;Q6PD35;Q5XJY7;Q9JI57;Q8BP10;Q8C555;A0A0J9YUW7	7;7;7;7;6;5;4;1;1;1;1;1;1;1;1	7;7;7;7;6;5;4;1;1;1;1;1;1;1;1	7;7;7;7;6;5;4;1;1;1;1;1;1;1;1	General transcription factor II-I repeat domain-containing protein 1	Gtf2ird1	;;;;;;	15	7	7	7	4	5	3	3	4	4	4	5	3	3	4	4	4	5	3	3	4	4	10.8	10.8	10.8	105.29	942	942;1045;1045;1104;1077;871;251;66;74;167;193;249;262;325;345	3.89	14	14	17	0	9.0499	By MS/MS	By MS/MS	By MS/MS	By MS/MS	By MS/MS	By MS/MS	5.9	8
A0A0J9YTY0;A0A0J9YUL3;Q8C1B7;A0A0J9YUV6;A0A0J9YVA6;Q3UUU4;Q9R1T4;A2A3W1	A0A0J9YTY0;A0A0J9YUL3;Q8C1B7	16;16;16;5;4;4;4;1	16;16;16;5;4;4;4;1	14;14;14;5;3;3;3;1	Septin-11	2020-09-11	;;	8	16	16	14	15	14	14	16	16	15	15	14	14	16	16	15	13	12	12	14	14	13	38.8	38.8	32.5	48.978	425	425;432;431;97;204;427;434;141	3.75	49	54	54	0	213.23	By MS/MS	By MS/MS	By MS/MS	By MS/MS	By MS/MS	By MS/MS	36.2	36.2
A0A0J9YU92;Q8VDH1;Q8C658	A0A0J9YU92;Q8VDH1	11;11;5	11;11;5	11;11;5	F-box only protein 21	Fbxo21	;	3	11	11	11	8	8	7	7	8	9	8	8	7	7	8	9	8	8	7	7	8	9	24.6	24.6	24.6	59.063	504	504;627;242	4.08	24	26	35	0	46.42	By MS/MS	By MS/MS	By MS/MS	By MS/MS	By MS/MS	By MS/MS	23	23
A0A0J9YUA3;Q8VD75	A0A0J9YUA3;Q8VD75	1;1	1;1	1;1	Huntingtin-interacting protein 1	Hip1	;	2	1	1	1	0	1	1	1	1	1	0	1	1	1	1	1	0	1	1	1	1	1	2.1	2.1	2.1	68.138	618	618;1029	4	2	3	3	0.005102	1.4479		By matching	By MS/MS	By matching	By MS/MS	By matching	0	2.1
B9EJ54;A0A0J9YUD5;Q6ZQG1;Q6PDG0;Q6P9L5;Q3UFI7;E9Q880;Q6P9Y6;Q80VE6;Q9D6C1	B9EJ54;A0A0J9YUD5;Q6ZQG1;Q6PDG0;Q6P9L5	19;19;19;18;15;7;7;5;4;3	19;19;19;18;15;7;7;5;4;3	19;19;19;18;15;7;7;5;4;3		Nup205	;;;;	10	19	19	19	11	11	8	10	13	11	11	11	8	10	13	11	11	11	8	10	13	11	13	13	13	227.46	2008	2008;2061;2067;2003;1851;322;322;573;427;611	3.65	31	34	31	0	19.91	By MS/MS	By MS/MS	By MS/MS	By MS/MS	By MS/MS	By MS/MS	7	7.3
A0A0J9YUI1;Q6ZWQ6;P61087;Q3TL77;D3Z4U3;Q3V3R8;A0A0J9YU07;F8WIC2;A0A0J9YUR9	A0A0J9YUI1;Q6ZWQ6;P61087;Q3TL77;D3Z4U3	6;6;6;5;4;2;2;1;1	6;6;6;5;4;2;2;1;1	6;6;6;5;4;2;2;1;1	Ubiquitin-conjugating enzyme E2 K	Ube2k	;;;;	9	6	6	6	1	2	1	1	5	0	1	2	1	1	5	0	1	2	1	1	5	0	64.7	64.7	64.7	15.81	139	139;200;200;174;157;97;149;57;73	3.8	4	6	5	0	8.1306	By matching	By MS/MS	By MS/MS	By matching	By MS/MS		7.2	19.4
A0A0J9YUT8;Q8R3C6	A0A0J9YUT8;Q8R3C6	6;6	6;6	6;6	Probable RNA-binding protein 19	Rbm19	;	2	6	6	6	4	3	3	5	5	4	4	3	3	5	5	4	4	3	3	5	5	4	8.6	8.6	8.6	96.654	870	870;952	4.24	10	14	18	0	16.031	By MS/MS	By MS/MS	By MS/MS	By MS/MS	By MS/MS	By MS/MS	6.1	4.3
Q8C7C4;Q8BNM0;A0A0J9YUZ4;Q58EV5;Q497Z6;P63158;A0A0J9YUD8;Q8BQ02;Q6P202;Q3UBK2;Q3UJK0;D3YZ18;D3YVC6;Q8CH24;Q80YZ1	Q8C7C4;Q8BNM0;A0A0J9YUZ4;Q58EV5;Q497Z6;P63158;A0A0J9YUD8;Q8BQ02;Q6P202;Q3UBK2;Q3UJK0;D3YZ18;D3YVC6	18;18;18;18;18;18;17;17;17;16;15;11;9;4;2	18;18;18;18;18;18;17;17;17;16;15;11;9;4;2	14;14;14;14;14;14;14;13;13;13;11;8;6;4;2	High mobility group protein B1	Hmgb1	;;;;;;;;;;;;	15	18	18	14	17	17	18	15	15	17	17	17	18	15	15	17	13	14	14	11	11	13	67.4	67.4	53.4	20.303	178	178;181;211;215;215;215;171;215;215;215;215;124;92;199;208	3.53	121	107	105	0	323.31	By MS/MS	By MS/MS	By MS/MS	By MS/MS	By MS/MS	By MS/MS	66.9	67.4
A0A0J9YV20;A0A0R4J0B7;Q80UZ2;A0A0J9YU58	A0A0J9YV20;A0A0R4J0B7;Q80UZ2	7;7;7;1	7;7;7;1	7;7;7;1	Protein SDA1 homolog	Sdad1	;;	4	7	7	7	1	1	1	6	4	6	1	1	1	6	4	6	1	1	1	6	4	6	8.6	8.6	8.6	79.458	686	686;687;687;64	3.76	3	19	7	0	5.5142	By MS/MS	By MS/MS	By MS/MS	By MS/MS	By MS/MS	By MS/MS	1.2	1.2
A0A0J9YV90;Q8BHJ5;A0A0J9YUE3	A0A0J9YV90;Q8BHJ5	6;6;1	2;2;1	2;2;1	F-box-like/WD repeat-containing protein TBL1XR1	Tbl1xr1	;	3	6	2	2	3	3	2	5	5	6	1	1	0	1	1	2	1	1	0	1	1	2	21.9	8.6	8.6	51.622	474	474;514;144	4.67	2	4	6	0	9.4264	By MS/MS	By MS/MS	By matching	By matching	By MS/MS	By MS/MS	13.5	13.5
A0A0J9YVJ0;A0A0J9YVE6	A0A0J9YVJ0;A0A0J9YVE6	1;1	1;1	1;1			;	2	1	1	1	0	1	1	0	0	0	0	1	1	0	0	0	0	1	1	0	0	0	2.7	2.7	2.7	112.82	986	986;1200	1	2			0.0070211	1.35		By MS/MS	By matching				0	2.7
A0A0J9YVH9;Q99LS3;D3Z4T3	A0A0J9YVH9;Q99LS3;D3Z4T3	2;2;1	2;2;1	2;2;1	Phosphoserine phosphatase	Psph	;;	3	2	2	2	1	1	1	1	2	1	1	1	1	1	2	1	1	1	1	1	2	1	22.1	22.1	22.1	12.578	113	113;225;101	3.6	3	4	3	0.0021692	1.8506	By matching	By MS/MS	By MS/MS	By matching	By MS/MS	By matching	11.5	11.5
A0A0M3HEP3;Q8CCZ4;Q99M04;A0A0G2JFF7	A0A0M3HEP3;Q8CCZ4;Q99M04	4;4;4;1	4;4;4;1	4;4;4;1	Lipoyl synthase, mitochondrial	Lias	;;	4	4	4	4	4	4	4	2	2	2	4	4	4	2	2	2	4	4	4	2	2	2	16.3	16.3	16.3	32.173	289	289;373;373;74	3.44	12	6	9	0	3.8159	By MS/MS	By MS/MS	By MS/MS	By matching	By MS/MS	By MS/MS	16.3	16.3
A0A0M4KM70;U5LP42;I6L985;A0A075B5P4;A0A0A6YWR2;A0A0B6VMB2;A0A0C6E3V3	A0A0M4KM70;U5LP42;I6L985;A0A075B5P4;A0A0A6YWR2;A0A0B6VMB2;A0A0C6E3V3	32;31;28;25;25;25;25	32;31;28;25;25;25;25	2;2;2;2;2;2;2		Igh;Ighg1;HC	;;;;;;	7	32	32	2	28	30	29	25	28	28	28	30	29	25	28	28	2	2	2	2	2	2	58	58	4.8	50.294	457	457;463;469;324;393;460;463	3.69	368	328	367	0	323.31	By MS/MS	By MS/MS	By MS/MS	By MS/MS	By MS/MS	By MS/MS	53	53
A0A0N4SUH4;Q8BKS9;Q8C0F4;Q7TMX0	A0A0N4SUH4;Q8BKS9;Q8C0F4;Q7TMX0	10;10;5;5	10;10;5;5	10;10;5;5	Pumilio domain-containing protein KIAA0020	Kiaa0020;D19Bwg1357e	;;;	4	10	10	10	9	9	9	5	6	5	9	9	9	5	6	5	9	9	9	5	6	5	22.4	22.4	22.4	72.93	648	648;647;226;250	2.57	27	16	8	0	22.66	By MS/MS	By MS/MS	By MS/MS	By MS/MS	By MS/MS	By MS/MS	20.1	20.1
A0A0N4SUH8;Q9QZ23	A0A0N4SUH8;Q9QZ23	1;1	1;1	1;1	NFU1 iron-sulfur cluster scaffold homolog, mitochondrial	Nfu1	;	2	1	1	1	0	0	0	0	1	0	0	0	0	0	1	0	0	0	0	0	1	0	9	9	9	28.654	256	256;255	3		2		0.00030395	2.7981					By MS/MS		0	0
A0A0N4SUT0;P62322	A0A0N4SUT0;P62322	1;1	1;1	1;1	U6 snRNA-associated Sm-like protein LSm5	Lsm5	;	2	1	1	1	0	0	0	0	1	0	0	0	0	0	1	0	0	0	0	0	1	0	45.8	45.8	45.8	6.3782	59	59;91	3		1		0	10.191					By MS/MS		0	0
A0A0N4SUV0;A0A0N4SW19;A0A0N4SV65;A0A0N4SUY3;A0A0N4SWF5;Q8CIA7;A0A0N4SUU0;A0A0N4SWD7;Q6ZPK1;E9Q6H8;Q8VDM7;Q91YS3	A0A0N4SUV0;A0A0N4SW19;A0A0N4SV65;A0A0N4SUY3;A0A0N4SWF5;Q8CIA7;A0A0N4SUU0;A0A0N4SWD7;Q6ZPK1;E9Q6H8;Q8VDM7;Q91YS3	3;3;3;3;3;3;3;3;3;3;2;2	3;3;3;3;3;3;3;3;3;3;2;2	3;3;3;3;3;3;3;3;3;3;2;2		Plekha5	;;;;;;;;;;;	12	3	3	3	0	1	0	0	0	1	0	1	0	0	0	1	0	1	0	0	0	1	6.7	6.7	6.7	59.85	525	525;531;662;668;770;853;956;1000;1205;1269;645;708	5	1	1	3	0.0050942	1.4355		By MS/MS				By MS/MS	0	1.9
Q8BN64;A0A0N4SUV6;Q499X6;Q3UGH6;Q9JHW4;A0A0N4SWB3;A0A0N4SUU3;Q3TAF0	Q8BN64;A0A0N4SUV6;Q499X6;Q3UGH6;Q9JHW4;A0A0N4SWB3;A0A0N4SUU3	3;3;3;3;3;2;2;1	3;3;3;3;3;2;2;1	3;3;3;3;3;2;2;1	Selenocysteine-specific elongation factor	Eefsec	;;;;;;	8	3	3	3	0	1	1	2	3	1	0	1	1	2	3	1	0	1	1	2	3	1	4.5	4.5	4.5	58.02	534	534;534;583;583;583;125;266;583	4.43	2	6	6	0	2.9418		By MS/MS	By MS/MS	By MS/MS	By MS/MS	By matching	0	2.8
Q3U202;A0A0N4SV29;Q3UQJ0;B2RSU4;Q80V62;Q3TLN3	Q3U202;A0A0N4SV29;Q3UQJ0;B2RSU4;Q80V62;Q3TLN3	2;2;2;2;2;1	2;2;2;2;2;1	2;2;2;2;2;1	Fanconi anemia group D2 protein homolog	Fancd2	;;;;;	6	2	2	2	1	1	0	1	1	1	1	1	0	1	1	1	1	1	0	1	1	1	1.9	1.9	1.9	161.29	1429	1429;1437;1450;1450;1450;1144	2.2	2	3		0.0048581	1.4606	By matching	By MS/MS		By matching	By MS/MS	By matching	0.8	0.8
A0A0N4SV66;A0AUV1;A3KPD0;Q8CGP4;C0HKE9;C0HKE8;C0HKE7;C0HKE6;C0HKE5;C0HKE4;C0HKE3;C0HKE2;C0HKE1;B2RVF0;A2AB79;Q8CGP6;Q8R1M2;Q8CGP7;Q8CGP5;Q8BFU2;P27661;Q61668;Q64522;G3UWL7	A0A0N4SV66;A0AUV1;A3KPD0;Q8CGP4;C0HKE9;C0HKE8;C0HKE7;C0HKE6;C0HKE5;C0HKE4;C0HKE3;C0HKE2;C0HKE1;B2RVF0;A2AB79;Q8CGP6;Q8R1M2;Q8CGP7;Q8CGP5;Q8BFU2;P27661	8;8;8;8;8;8;8;8;8;8;8;8;8;8;8;8;8;8;8;8;4;2;2;1	8;8;8;8;8;8;8;8;8;8;8;8;8;8;8;8;8;8;8;8;4;2;2;1	2;2;2;2;2;2;2;2;2;2;2;2;2;2;2;2;2;2;2;2;0;0;0;0	Histone H2A;Histone H2A type 1-H;Histone H2A.J;Histone H2A type 1-K;Histone H2A type 1-F;Histone H2A type 3;Histone H2AX	Hist1h2ah;Hist1h2aa;Hist1h2ad;Hist3h2a;H2afj;Hist1h2ak;Hist1h2af;H2afx	;;;;;;;;;;;;;;;;;;;;	24	8	8	2	7	7	7	6	7	8	7	7	7	6	7	8	2	2	2	2	2	2	37.3	37.3	14.3	13.66	126	126;127;128;129;130;130;130;130;130;130;130;130;130;130;130;128;129;130;130;130;143;37;130;87	3.57	38	39	35	0	179.24	By MS/MS	By MS/MS	By MS/MS	By MS/MS	By MS/MS	By MS/MS	36.5	36.5
A0A0N4SV80;E9QML5;Q61464;A0A0N4SV38;A0A0N4SVI8;E9QKZ7;A0A0N4SVM8;Q3TNM0;Q3TZK9;Q3TQM2;Q3TQ35;A0A0N4SUP3;Q99LP9;A0A0N4SWG8;Q3UEX6	A0A0N4SV80;E9QML5;Q61464;A0A0N4SV38;A0A0N4SVI8;E9QKZ7;A0A0N4SVM8;Q3TNM0;Q3TZK9;Q3TQM2;Q3TQ35	36;35;34;30;30;30;25;25;25;24;24;3;2;1;1	36;35;34;30;30;30;25;25;25;24;24;3;2;1;1	36;35;34;30;30;30;25;25;25;24;24;3;2;1;1	Zinc finger protein 638	Zfml;Znf638	;;;;;;;;;;	15	36	36	36	32	32	33	30	30	30	32	32	33	30	30	30	32	32	33	30	30	30	22.1	22.1	22.1	214.46	1926	1926;1960;1960;1239;1273;1275;832;833;891;716;852;266;97;185;411	3.31	110	97	77	0	323.31	By MS/MS	By MS/MS	By MS/MS	By MS/MS	By MS/MS	By MS/MS	18.6	19.9
A0A0N4SVB8;F6QKK2;Q9DAB3;Q9CQW2;Q8VEH3	A0A0N4SVB8;F6QKK2;Q9DAB3;Q9CQW2;Q8VEH3	1;1;1;1;1	1;1;1;1;1	1;1;1;1;1	ADP-ribosylation factor-like protein 8B;ADP-ribosylation factor-like protein 8A	Arl8a;Arl8b	;;;;	5	1	1	1	0	0	0	1	1	0	0	0	0	1	1	0	0	0	0	1	1	0	12.3	12.3	12.3	15.985	138	138;165;166;186;186	5.4		2	3	0.0021657	1.8396				By matching	By MS/MS		0	0
A0A0N4SVC2;E9QP00;Q6PFR5;Q3TAP5;Q3TNU2	A0A0N4SVC2;E9QP00;Q6PFR5;Q3TAP5	10;10;9;7;2	8;8;7;6;1	8;8;7;6;1	Transformer-2 protein homolog alpha	Tra2a	;;;	5	10	8	8	9	8	9	10	10	10	8	7	8	8	8	8	8	7	8	8	8	8	45.4	39.3	39.3	32.259	280	280;282;281;212;55	3.72	28	31	30	0	65.817	By MS/MS	By MS/MS	By MS/MS	By MS/MS	By MS/MS	By MS/MS	42.5	42.1
A0A0N4SVE1;F7B2B4;Q9D1K2	A0A0N4SVE1;F7B2B4;Q9D1K2	1;1;1	1;1;1	1;1;1	V-type proton ATPase subunit F	Atp6v1f	;;	3	1	1	1	0	0	0	1	1	1	0	0	0	1	1	1	0	0	0	1	1	1	26.8	26.8	26.8	8.1613	71	71;100;119	5		3	3	0.0023917	1.7221				By MS/MS	By MS/MS	By MS/MS	0	0
A0A0N4SVH3;A4QMV1;A0A0R4J0U2;Q0VGB7	A0A0N4SVH3;A4QMV1;A0A0R4J0U2;Q0VGB7	1;1;1;1	1;1;1;1	1;1;1;1	Serine/threonine-protein phosphatase 4 regulatory subunit 2	Ppp4r2	;;;	4	1	1	1	1	1	1	1	1	1	1	1	1	1	1	1	1	1	1	1	1	1	6	6	6	33.119	300	300;310;417;417	3.67	3	3	3	0	4.2734	By MS/MS	By MS/MS	By MS/MS	By MS/MS	By MS/MS	By MS/MS	6	6
A0A0N4SVL9;Q9CQR6;A0A0N4SVE2;Q9CVB2	A0A0N4SVL9;Q9CQR6;A0A0N4SVE2	4;4;2;1	4;4;2;1	4;4;2;1	Serine/threonine-protein phosphatase 6 catalytic subunit;Serine/threonine-protein phosphatase 6 catalytic subunit, N-terminally processed	Ppp6c	;;	4	4	4	4	4	4	4	4	4	4	4	4	4	4	4	4	4	4	4	4	4	4	22.6	22.6	22.6	32.547	283	283;305;81;86	3.43	15	15	12	0	46.083	By MS/MS	By MS/MS	By MS/MS	By MS/MS	By MS/MS	By MS/MS	22.6	22.6
A0A0N4SVQ1;Q62425	A0A0N4SVQ1;Q62425	5;5	5;5	5;5	Cytochrome c oxidase subunit NDUFA4	Ndufa4	;	2	5	5	5	2	2	2	1	4	2	2	2	2	1	4	2	2	2	2	1	4	2	79.6	79.6	79.6	5.8765	49	49;82	3.8	6	7	7	0	4.8371	By MS/MS	By MS/MS	By MS/MS	By matching	By MS/MS	By MS/MS	44.9	44.9
A0A0N4SVS6	A0A0N4SVS6	11	1	1				1	11	1	1	10	10	10	10	11	10	0	0	0	0	1	0	0	0	0	0	1	0	59.6	9.4	9.4	18.799	171	171	3		1		0	2.8559	By matching	By matching	By matching	By matching	By MS/MS	By matching	50.3	50.3
A0A0N4SW73;Q8R361;Q6ZQ33;Q3UM85	A0A0N4SW73;Q8R361;Q6ZQ33	12;12;11;5	12;12;11;5	12;12;11;5	Rab11 family-interacting protein 5	Rab11fip5	;;	4	12	12	12	6	5	5	1	2	1	6	5	5	1	2	1	6	5	5	1	2	1	13.4	13.4	13.4	139.55	1318	1318;645;1353;518	4.09	19	5	22	0	30.566	By MS/MS	By MS/MS	By MS/MS	By matching	By MS/MS	By MS/MS	7.5	6.4
A0A0N5E9G7;G3X8Z6;Q5U4B1;G3UWX1;P35601;Q3UJT6;Q3UVT8;Q61944;Q3UYI2;Q3UPY0;A0A0N4SVN6;Q3V247	A0A0N5E9G7;G3X8Z6;Q5U4B1;G3UWX1;P35601	34;34;34;33;33;15;13;13;10;5;4;3	34;34;34;33;33;15;13;13;10;5;4;3	34;34;34;33;33;15;13;13;10;5;4;3	Replication factor C subunit 1	Rfc1	;;;;	12	34	34	34	26	29	25	22	23	22	26	29	25	22	23	22	26	29	25	22	23	22	40	40	40	125.86	1130	1130;1131;1132;1145;1131;584;319;428;428;255;212;81	3.58	91	79	82	0	152.82	By MS/MS	By MS/MS	By MS/MS	By MS/MS	By MS/MS	By MS/MS	28.8	34.9
A0A0R3P9C4;Q8C1Q6	A0A0R3P9C4;Q8C1Q6	1;1	1;1	1;1	Small integral membrane protein 4	Smim4	;	2	1	1	1	1	1	1	1	1	1	1	1	1	1	1	1	1	1	1	1	1	1	14	14	14	10.469	86	86;80	3.25	3	3	2	0.0005848	2.4992	By MS/MS	By matching	By matching	By MS/MS	By MS/MS	By MS/MS	14	14
A0A0R3P9C8;Q9DC69	A0A0R3P9C8;Q9DC69	2;2	2;2	2;2	NADH dehydrogenase [ubiquinone] 1 alpha subcomplex subunit 9, mitochondrial	Ndufa9	;	2	2	2	2	1	2	2	1	2	2	1	2	2	1	2	2	1	2	2	1	2	2	7.5	7.5	7.5	42.121	373	373;377	3.15	5	5	3	0.0013986	2.103	By MS/MS	By MS/MS	By MS/MS	By matching	By MS/MS	By matching	3.8	7.5
A0A0R3P9D3;D3YY67;Q5U4E2;E9Q8A0	A0A0R3P9D3;D3YY67;Q5U4E2;E9Q8A0	2;2;2;1	2;2;2;1	2;2;2;1	Replication initiator 1	Repin1	;;;	4	2	2	2	0	0	0	1	1	1	0	0	0	1	1	1	0	0	0	1	1	1	4.7	4.7	4.7	67.782	598	598;601;545;360	4.6		3	2	0.00059365	2.6028				By matching	By matching	By MS/MS	0	0
Q4KML8;A0A0R4IZW5;P09803;Q80VY6;Q8BRE1;P10287	Q4KML8;A0A0R4IZW5;P09803	10;10;10;1;1;1	10;10;10;1;1;1	10;10;10;1;1;1	Cadherin-1;E-Cad/CTF1;E-Cad/CTF2;E-Cad/CTF3	Cdh1	;;	6	10	10	10	6	6	6	4	4	4	6	6	6	4	4	4	6	6	6	4	4	4	16	16	16	98.255	884	884;884;884;753;821;822	4.26	18	12	27	0	20.186	By MS/MS	By MS/MS	By MS/MS	By MS/MS	By MS/MS	By MS/MS	8.4	8.4
Q5I0W5;Q6P5I1;A0A0R4IZW9;Q9DCT5	Q5I0W5;Q6P5I1;A0A0R4IZW9;Q9DCT5	1;1;1;1	1;1;1;1	1;1;1;1	Stromal cell-derived factor 2	Sdf2	;;;	4	1	1	1	0	0	0	1	1	1	0	0	0	1	1	1	0	0	0	1	1	1	8.4	8.4	8.4	19.596	178	178;211;219;211	4.6		3	2	0.0016429	1.9421				By matching	By MS/MS	By matching	0	0
A0A0R4IZX1;Q8C2K1	A0A0R4IZX1;Q8C2K1	2;2	2;2	2;2	Differentially expressed in FDCP 6	Def6	;	2	2	2	2	1	1	1	1	2	1	1	1	1	1	2	1	1	1	1	1	2	1	3.7	3.7	3.7	73.452	630	630;630	4.17	3	4	5	0.0067907	1.3676	By MS/MS	By MS/MS	By matching	By matching	By MS/MS	By matching	2.1	2.1
A0A0R4IZY0;Q8C1A5;Q99LK5	A0A0R4IZY0;Q8C1A5	14;14;1	14;14;1	14;14;1	Thimet oligopeptidase	Thop1	;	3	14	14	14	3	2	3	4	11	5	3	2	3	4	11	5	3	2	3	4	11	5	23	23	23	78.026	687	687;687;81	4.5	8	23	25	0	68.767	By MS/MS	By MS/MS	By MS/MS	By MS/MS	By MS/MS	By MS/MS	7.6	4.8
A0A0R4IZY9;Q91XI1;A4FTV5	A0A0R4IZY9;Q91XI1	7;6;1	7;6;1	7;6;1	tRNA-dihydrouridine(47) synthase [NAD(P)(+)]-like	Dus3l	;	3	7	7	7	4	4	4	3	6	5	4	4	4	3	6	5	4	4	4	3	6	5	14	14	14	71.15	637	637;637;274	3.96	12	17	17	0	35.75	By MS/MS	By MS/MS	By MS/MS	By MS/MS	By MS/MS	By MS/MS	9.7	9.1
A0A0R4IZZ6;Q6ZQ03	A0A0R4IZZ6;Q6ZQ03	3;3	3;3	3;3	Formin-binding protein 4	Fnbp4	;	2	3	3	3	3	3	3	3	3	3	3	3	3	3	3	3	3	3	3	3	3	3	2.6	2.6	2.6	116.31	1077	1077;1031	3.67	9	9	9	0	7.8576	By MS/MS	By MS/MS	By MS/MS	By MS/MS	By MS/MS	By MS/MS	2.6	2.6
A0A0R4J000;Q8VC57;Q9CSZ1	A0A0R4J000;Q8VC57;Q9CSZ1	17;17;9	17;17;9	2;2;0	BTB/POZ domain-containing protein KCTD5	Kctd5	;;	3	17	17	2	15	15	15	15	15	16	15	15	15	15	15	16	1	1	1	1	1	2	74.4	74.4	11.1	26.135	234	234;234;164	3.7	69	69	71	0	323.31	By MS/MS	By MS/MS	By MS/MS	By MS/MS	By MS/MS	By MS/MS	70.9	70.9
B2RQ13;B7ZMW5;A0A0R4J007;P70261;B7ZMW4	B2RQ13;B7ZMW5;A0A0R4J007;P70261;B7ZMW4	2;2;2;2;1	2;2;2;2;1	2;2;2;2;1	Paladin	Pald1	;;;;	5	2	2	2	1	1	1	1	2	2	1	1	1	1	2	2	1	1	1	1	2	2	2.9	2.9	2.9	96.589	857	857;859;859;859;860	3.63	6	7	6	0.0019152	1.9369	By matching	By MS/MS	By MS/MS	By MS/MS	By MS/MS	By MS/MS	1.6	1.6
A0A0R4J031;Q8C006;F6U6G6;Q3UJA9;Q8C0B8	A0A0R4J031;Q8C006;F6U6G6	13;13;10;5;3	13;13;10;5;3	13;13;10;5;3	Tripartite motif-containing protein 35	Trim35	;;	5	13	13	13	10	9	11	8	8	8	10	9	11	8	8	8	10	9	11	8	8	8	38.4	38.4	38.4	58.724	516	516;501;358;293;196	3.11	32	24	18	0	52.112	By MS/MS	By MS/MS	By MS/MS	By MS/MS	By MS/MS	By MS/MS	28.9	29.5
D3YTY9;A0A0R4J038;O08677;D3Z2B2	D3YTY9;A0A0R4J038;O08677	13;13;13;4	13;13;13;4	10;10;10;4	Kininogen-1;Kininogen-1 heavy chain;Bradykinin;Kininogen-1 light chain	Kng1	;;	4	13	13	10	10	10	9	10	10	10	10	10	9	10	10	10	8	8	7	9	9	9	36.2	36.2	32.7	53.204	480	480;661;661;133	3.76	48	48	52	0	323.31	By MS/MS	By MS/MS	By MS/MS	By MS/MS	By MS/MS	By MS/MS	28.3	28.3
A0A0R4J039;Q9ESB3	A0A0R4J039;Q9ESB3	7;7	7;7	7;7	Histidine-rich glycoprotein	Hrg	;	2	7	7	7	5	6	6	7	7	7	5	6	6	7	7	7	5	6	6	7	7	7	15.3	15.3	15.3	60.438	536	536;525	3.49	17	21	15	0	9.4514	By MS/MS	By MS/MS	By MS/MS	By MS/MS	By MS/MS	By MS/MS	10.8	13.6
A0A0R4J045;Q3UFY0	A0A0R4J045;Q3UFY0	4;2	4;2	4;2	Ribosomal RNA processing protein 36 homolog	Rrp36	;	2	4	4	4	4	3	4	1	2	2	4	3	4	1	2	2	4	3	4	1	2	2	28.3	28.3	28.3	26.63	226	226;244	3.38	11	7	8	0	29.685	By MS/MS	By MS/MS	By MS/MS	By MS/MS	By MS/MS	By MS/MS	28.3	22.6
E9PYA3;A0A0R4J052;G5E8T9;Q99KB8;E9Q2H8	E9PYA3;A0A0R4J052;G5E8T9;Q99KB8;E9Q2H8	2;2;2;2;1	2;2;2;2;1	2;2;2;2;1	Hydroxyacylglutathione hydrolase, mitochondrial	Hagh	;;;;	5	2	2	2	2	2	2	2	2	2	2	2	2	2	2	2	2	2	2	2	2	2	11.8	11.8	11.8	26	237	237;260;309;309;217	3.76	6	8	7	0.00059773	2.6679	By matching	By MS/MS	By MS/MS	By MS/MS	By MS/MS	By MS/MS	11.8	11.8
A0A0R4J060;J3QNK5;Q8BIH0	A0A0R4J060;J3QNK5;Q8BIH0	5;5;5	5;5;5	5;5;5	Histone deacetylase complex subunit SAP130	Sap130	;;	3	5	5	5	2	4	3	2	5	3	2	4	3	2	5	3	2	4	3	2	5	3	6	6	6	111.16	1056	1056;1057;1057	3.64	9	10	9	0	13.166	By MS/MS	By MS/MS	By MS/MS	By MS/MS	By MS/MS	By MS/MS	3	5
E9Q577;A0A0R4J073;Q5U5Q9;A0A0R4J183;E9PWM5;Q8C5J8	E9Q577;A0A0R4J073;Q5U5Q9;A0A0R4J183	11;11;11;9;5;3	11;11;11;9;5;3	11;11;11;9;5;3	BRCA1-A complex subunit RAP80	Uimc1	;;;	6	11	11	11	8	7	8	8	10	10	8	7	8	8	10	10	8	7	8	8	10	10	18.6	18.6	18.6	81.479	727	727;727;727;446;406;130	3.61	26	28	25	0	36.434	By MS/MS	By MS/MS	By MS/MS	By MS/MS	By MS/MS	By MS/MS	16.5	14
Q3ULE5;A0A0R4J078;Q8VCH8;Q6ZQF6	Q3ULE5;A0A0R4J078;Q8VCH8	3;3;3;1	3;3;3;1	3;3;3;1	UBX domain-containing protein 4	Ubxn4	;;	4	3	3	3	1	1	1	1	1	1	1	1	1	1	1	1	1	1	1	1	1	1	9.5	9.5	9.5	46.384	411	411;506;506;194	5	3	3	9	0.00059435	2.6282	By matching	By MS/MS	By matching	By MS/MS	By MS/MS	By matching	2.2	2.2
A0A0R4J079;Q8BMP6;Q3TJW1;Q6P9T6	A0A0R4J079;Q8BMP6;Q3TJW1;Q6P9T6	2;2;1;1	2;2;1;1	2;2;1;1	Golgi resident protein GCP60	Acbd3	;;;	4	2	2	2	1	1	1	1	2	0	1	1	1	1	2	0	1	1	1	1	2	0	5	5	5	60.181	525	525;525;460;525	3.67	3	3	3	0	3.6512	By matching	By MS/MS	By matching	By MS/MS	By MS/MS		3.2	3.2
A2AQ17;A0A0R4J081;Q9CWX2	A2AQ17;A0A0R4J081;Q9CWX2	1;1;1	1;1;1	1;1;1	Complex I intermediate-associated protein 30, mitochondrial	Ndufaf1	;;	3	1	1	1	1	1	1	0	1	1	1	1	1	0	1	1	1	1	1	0	1	1	4.9	4.9	4.9	37.782	328	328;330;328	3.8	4	2	4	0.0048656	1.4754	By matching	By MS/MS	By matching		By MS/MS	By matching	4.9	4.9
A0A0R4J093;Q9DBP5	A0A0R4J093;Q9DBP5	4;4	4;4	4;4	UMP-CMP kinase	Cmpk1	;	2	4	4	4	0	0	1	2	4	2	0	0	1	2	4	2	0	0	1	2	4	2	24.7	24.7	24.7	25.714	227	227;196	4.62	1	8	7	0	22.901			By MS/MS	By matching	By MS/MS	By MS/MS	0	0
A0A0R4J098;O88291;D6RG92;D3YXQ7	A0A0R4J098;O88291	6;6;1;1	6;6;1;1	6;6;1;1	DBIRD complex subunit ZNF326	Znf326	;	4	6	6	6	3	3	2	4	5	5	3	3	2	4	5	5	3	3	2	4	5	5	16	16	16	65.166	580	580;580;53;415	4.05	8	16	14	0	20.077	By MS/MS	By MS/MS	By MS/MS	By MS/MS	By MS/MS	By MS/MS	7.9	7.9
A0A0R4J099;Q3UY34	A0A0R4J099;Q3UY34	7;7	7;7	7;7	Uncharacterized protein C12orf43 homolog		;	2	7	7	7	4	4	4	7	7	6	4	4	4	7	7	6	4	4	4	7	7	6	33.6	33.6	33.6	27.603	256	256;256	3.72	15	21	17	0	32.572	By MS/MS	By MS/MS	By MS/MS	By MS/MS	By MS/MS	By MS/MS	28.9	28.9
A0A0R4J0A8;Q9Z2D7;Q3UG18;A0A0N4SWA0;Q3TU27;Q3UGS3;A0A0N4SV30	A0A0R4J0A8;Q9Z2D7;Q3UG18;A0A0N4SWA0;Q3TU27	8;8;5;5;4;3;3	8;8;5;5;4;3;3	8;8;5;5;4;3;3	Methyl-CpG-binding domain protein 4	Mbd4	;;;;	7	8	8	8	5	6	6	1	0	1	5	6	6	1	0	1	5	6	6	1	0	1	23.3	23.3	23.3	62.578	554	554;554;386;386;365;108;175	2	17	2	3	0	6.0952	By MS/MS	By MS/MS	By MS/MS	By MS/MS		By MS/MS	16.2	18.8
Q80TT3;Q3U350;Q3U0V5;A0A0R4J0B3;Q6PB82;Q3UFT4;O70405	Q80TT3;Q3U350;Q3U0V5;A0A0R4J0B3;Q6PB82;Q3UFT4;O70405	4;4;4;4;4;4;4	4;4;4;4;4;4;4	4;4;4;4;4;4;4	Serine/threonine-protein kinase ULK1	Ulk1	;;;;;;	7	4	4	4	2	2	2	4	4	4	2	2	2	4	4	4	2	2	2	4	4	4	6.3	6.3	6.3	107.21	1004	1004;1051;1051;1051;1057;1057;1051	3.5	6	12	6	0	6.1538	By matching	By MS/MS	By MS/MS	By MS/MS	By MS/MS	By MS/MS	4	4
A0A0R4J0B4;Q99KK2	A0A0R4J0B4;Q99KK2	1;1	1;1	1;1	N-acylneuraminate cytidylyltransferase	Cmas	;	2	1	1	1	0	0	0	1	1	1	0	0	0	1	1	1	0	0	0	1	1	1	3.7	3.7	3.7	48.029	432	432;432	3		3		0.0095378	1.225				By matching	By matching	By MS/MS	0	0
D3Z150;S4R2E1;A0A0R4J0B6;Q7TMS5;D3YZX5;A0A0N4SWA2;Q3UQE4;W8DLN2;D3YVG8	D3Z150;S4R2E1;A0A0R4J0B6;Q7TMS5;D3YZX5;A0A0N4SWA2;Q3UQE4;W8DLN2;D3YVG8	4;4;4;4;3;3;3;3;2	4;4;4;4;3;3;3;3;2	4;4;4;4;3;3;3;3;2	ATP-binding cassette sub-family G member 2	Abcg2	;;;;;;;;	9	4	4	4	2	2	2	1	2	1	2	2	2	1	2	1	2	2	2	1	2	1	29.1	29.1	29.1	18.745	172	172;576;657;657;115;159;168;623;50	3.29	6	4	4	0.0013978	2.1007	By matching	By MS/MS	By MS/MS	By MS/MS	By MS/MS	By MS/MS	11.6	11.6
A0A0R4J0C0;Q9D720	A0A0R4J0C0;Q9D720	1;1	1;1	1;1	Non-structural maintenance of chromosomes element 1 homolog	Nsmce1	;	2	1	1	1	1	1	0	1	1	1	1	1	0	1	1	1	1	1	0	1	1	1	7.5	7.5	7.5	32.038	280	280;266	4	2	3	3	0	3.2128	By MS/MS	By MS/MS		By MS/MS	By MS/MS	By matching	7.5	7.5
A0A0R4J0C8;Q7TMF2	A0A0R4J0C8;Q7TMF2	5;5	5;5	5;5	3-5 exoribonuclease 1	Eri1	;	2	5	5	5	2	3	1	3	4	3	2	3	1	3	4	3	2	3	1	3	4	3	24.3	24.3	24.3	39.551	345	345;345	3.83	6	10	8	0	4.2896	By matching	By MS/MS	By matching	By MS/MS	By MS/MS	By MS/MS	9.3	17.1
A0A0R4J0D3;Q3TDQ1	A0A0R4J0D3;Q3TDQ1	10;10	10;10	10;10	Dolichyl-diphosphooligosaccharide--protein glycosyltransferase subunit STT3B	Stt3b	;	2	10	10	10	6	5	6	6	7	8	6	5	6	6	7	8	6	5	6	6	7	8	15.1	15.1	15.1	93.314	823	823;823	3.94	19	22	25	0	16.033	By MS/MS	By MS/MS	By MS/MS	By MS/MS	By MS/MS	By MS/MS	8.5	8.3
A0A0R4J0E4;Q7TQK1	A0A0R4J0E4;Q7TQK1	3;3	3;3	3;3	Integrator complex subunit 7	Ints7	;	2	3	3	3	1	2	2	0	1	1	1	2	2	0	1	1	1	2	2	0	1	1	5.1	5.1	5.1	106.87	966	966;966	3.71	5	4	5	0.0097609	1.2181	By matching	By MS/MS	By matching		By MS/MS	By matching	1.9	3.6
Q3UFN2;B2RX76;A0A0R4J0G6;Q9CYK2	Q3UFN2;B2RX76;A0A0R4J0G6;Q9CYK2	5;5;5;5	5;5;5;5	5;5;5;5	Glutaminyl-peptide cyclotransferase	Qpct	;;;	4	5	5	5	1	1	1	1	1	1	1	1	1	1	1	1	1	1	1	1	1	1	21	21	21	41.094	362	362;362;362;362	5.42	3	3	13	0	10.593	By matching	By matching	By MS/MS	By matching	By matching	By MS/MS	3.9	3.9
A0A0R4J0H7;Q8K2Z4;A0A087WRK6;A0A087WNQ1	A0A0R4J0H7;Q8K2Z4	15;14;1;1	15;14;1;1	15;14;1;1	Condensin complex subunit 1	Ncapd2	;	4	15	15	15	10	11	10	11	11	10	10	11	10	11	11	10	10	11	10	11	11	10	14.4	14.4	14.4	155.59	1392	1392;1392;94;162	3.65	37	40	37	0	62.095	By MS/MS	By MS/MS	By MS/MS	By MS/MS	By MS/MS	By MS/MS	11.3	11.9
A0A0R4J0I0;P70459;D3YXK6	A0A0R4J0I0;P70459;D3YXK6	5;5;3	5;5;3	5;5;3	ETS domain-containing transcription factor ERF	Erf	;;	3	5	5	5	3	3	3	3	4	4	3	3	3	3	4	4	3	3	3	3	4	4	10.7	10.7	10.7	59.066	551	551;551;149	3.56	12	13	11	0	11.225	By MS/MS	By MS/MS	By MS/MS	By MS/MS	By MS/MS	By MS/MS	7.1	7.1
A0A0R4J0I4;Q8BIW9	A0A0R4J0I4;Q8BIW9	4;4	4;4	4;4	Chromosome transmission fidelity protein 18 homolog	Chtf18	;	2	4	4	4	1	2	2	2	2	2	1	2	2	2	2	2	1	2	2	2	2	2	6.6	6.6	6.6	108.14	969	969;969	4.16	5	6	8	0	3.6073	By matching	By MS/MS	By matching	By matching	By matching	By MS/MS	1.9	4.2
A0A0R4J0I9;Q91ZX7	A0A0R4J0I9;Q91ZX7	2;2	2;2	2;2	Prolow-density lipoprotein receptor-related protein 1;Low-density lipoprotein receptor-related protein 1 85 kDa subunit;Low-density lipoprotein receptor-related protein 1 515 kDa subunit;Low-density lipoprotein receptor-related protein 1 intracellular domain	Lrp1	;	2	2	2	2	1	1	1	1	1	1	1	1	1	1	1	1	1	1	1	1	1	1	0.7	0.7	0.7	504.77	4545	4545;4545	3.73	4	3	4	0	2.9027	By MS/MS	By matching	By matching	By matching	By MS/MS	By MS/MS	0.4	0.4
A3KMF3;A0A0R4J0J3;Q75NR7	A3KMF3;A0A0R4J0J3;Q75NR7	14;14;14	14;14;14	14;14;14	ATP-dependent DNA helicase Q4	Recql4	;;	3	14	14	14	11	7	10	9	9	8	11	7	10	9	9	8	11	7	10	9	9	8	17.2	17.2	17.2	134.79	1214	1214;1216;1216	3.67	30	29	30	0	31.233	By MS/MS	By MS/MS	By MS/MS	By MS/MS	By MS/MS	By MS/MS	14.6	10.6
A0A0R4J0J5;Q8K114	A0A0R4J0J5;Q8K114	2;2	2;2	2;2	Integrator complex subunit 9	Ints9	;	2	2	2	2	1	1	0	1	2	2	1	1	0	1	2	2	1	1	0	1	2	2	5.7	5.7	5.7	77.426	687	687;658	2.43	2	5		0	9.1173	By MS/MS	By MS/MS		By matching	By MS/MS	By matching	3.1	3.1
A0A0R4J0J6;Q8BKT7;Q5SVF9;Q5SVF8	A0A0R4J0J6;Q8BKT7;Q5SVF9	3;3;2;1	3;3;2;1	3;3;2;1	THO complex subunit 5 homolog	Thoc5	;;	4	3	3	3	1	1	1	2	2	2	1	1	1	2	2	2	1	1	1	2	2	2	7.9	7.9	7.9	78.699	683	683;683;635;300	4.53	3	6	8	0	7.1839	By matching	By MS/MS	By matching	By matching	By MS/MS	By MS/MS	2.6	2.6
Q8C714;A0A0R4J0J8;Q2KN98;A0A1W2P785;Q8C9Q9;Q6GQV8	Q8C714;A0A0R4J0J8;Q2KN98;A0A1W2P785;Q8C9Q9;Q6GQV8	2;2;2;1;1;1	2;2;2;1;1;1	2;2;2;1;1;1	Cytospin-A	Specc1l	;;;;;	6	2	2	2	1	0	1	0	0	0	1	0	1	0	0	0	1	0	1	0	0	0	7.4	7.4	7.4	57.303	524	524;1135;1118;120;342;1028	4.6	2		3	0.0048768	1.4909	By matching		By MS/MS				4.2	0
Z4YL78;A0A0R4J0K2;K3W4R5;A2AGT5;Q80U79;Q6PB55;Q4V782;Q8K250	Z4YL78;A0A0R4J0K2;K3W4R5;A2AGT5;Q80U79;Q6PB55	29;29;29;28;25;15;14;14	29;29;29;28;25;15;14;14	29;29;29;28;25;15;14;14	Cytoskeleton-associated protein 5	Ckap5	;;;;;	8	29	29	29	24	22	23	19	19	18	24	22	23	19	19	18	24	22	23	19	19	18	22.2	22.2	22.2	218.71	1972	1972;2011;2032;2032;1711;852;771;838	3.3	84	70	58	0	111.24	By MS/MS	By MS/MS	By MS/MS	By MS/MS	By MS/MS	By MS/MS	18.9	16.6
A0A0R4J0L6;Q8BJZ4;A0A0N4SV23	A0A0R4J0L6;Q8BJZ4	4;4;1	4;4;1	4;4;1	28S ribosomal protein S35, mitochondrial	Mrps35	;	3	4	4	4	2	2	2	2	2	1	2	2	2	2	2	1	2	2	2	2	2	1	19.4	19.4	19.4	35.917	320	320;320;85	3.27	6	5	4	0.00059224	2.5778	By MS/MS	By MS/MS	By matching	By MS/MS	By MS/MS	By MS/MS	10	10
A0A0R4J0L8;A0PJ68;Q3U155;A0A0U1RQA8;Q8C4Q1	A0A0R4J0L8;A0PJ68;Q3U155	3;2;2;1;1	3;2;2;1;1	3;2;2;1;1	Coiled-coil domain-containing protein 174	Ccdc174	;;	5	3	3	3	1	2	2	2	2	2	1	2	2	2	2	2	1	2	2	2	2	2	11.6	11.6	11.6	53.957	467	467;263;467;104;359	3.4	5	6	4	0	5.4823	By matching	By MS/MS	By MS/MS	By MS/MS	By MS/MS	By MS/MS	3.9	6.6
A0A0R4J0M1;Q8VCN9	A0A0R4J0M1;Q8VCN9	2;2	2;2	2;2	Tubulin-specific chaperone C	Tbcc	;	2	2	2	2	0	0	0	1	2	1	0	0	0	1	2	1	0	0	0	1	2	1	8.5	8.5	8.5	38.094	341	341;341	4.71		4	3	0.00085763	2.2609				By MS/MS	By MS/MS	By matching	0	0
A0A0R4J0M5;Q9CPV1	A0A0R4J0M5;Q9CPV1	3;3	3;3	3;3	Spindle and kinetochore-associated protein 1	Ska1	;	2	3	3	3	1	1	0	1	1	1	1	1	0	1	1	1	1	1	0	1	1	1	9.8	9.8	9.8	29.459	254	254;254	5.4	2	3	10	0.0031471	1.6066	By MS/MS	By matching		By MS/MS	By matching	By matching	4.3	4.3
Q3UMT4;Q05DM9;A0A0R4J0M9;Q80T83;Q8CDG3	Q3UMT4;Q05DM9;A0A0R4J0M9;Q80T83;Q8CDG3	1;1;1;1;1	1;1;1;1;1	1;1;1;1;1	Deubiquitinating protein VCIP135	Vcpip1	;;;;	5	1	1	1	0	1	1	0	1	1	0	1	1	0	1	1	0	1	1	0	1	1	2.2	2.2	2.2	80.844	729	729;739;1220;1245;1220	4.14	2	2	3	0.0029024	1.6609		By matching	By MS/MS		By MS/MS	By matching	0	2.2
A0A0R4J0N5;P46718;Q7TNW4;A2T4N6;Q6RI66	A0A0R4J0N5;P46718;Q7TNW4;A2T4N6	3;3;2;2;1	3;3;2;2;1	3;3;2;2;1	Programmed cell death protein 2	Pdcd2	;;;	5	3	3	3	3	3	2	1	1	0	3	3	2	1	1	0	3	3	2	1	1	0	15.5	15.5	15.5	38.325	343	343;343;174;258;168	2.69	8	2	3	0	18.755	By MS/MS	By MS/MS	By MS/MS	By matching	By MS/MS		15.5	15.5
Q2KHL1;A0A0R4J0P2;Q9Z0R0;Q3UU60	Q2KHL1;A0A0R4J0P2;Q9Z0R0	3;3;3;1	3;3;3;1	3;3;3;1	Serine/threonine-protein kinase haspin	Gsg2	;;	4	3	3	3	0	0	0	0	0	0	0	0	0	0	0	0	0	0	0	0	0	0	6.8	6.8	6.8	84.208	754	754;754;754;319	7			8	0.0013763	1.985							0	0
Q3TUQ8;A0A0R4J0P6;Q8VDG3	Q3TUQ8;A0A0R4J0P6;Q8VDG3	3;3;3	3;3;3	3;3;3	Poly(A)-specific ribonuclease PARN	Parn	;;	3	3	3	3	1	1	1	2	3	3	1	1	1	2	3	3	1	1	1	2	3	3	5.8	5.8	5.8	71.574	624	624;624;624	3.4	3	9	3	0.002907	1.6755	By MS/MS	By MS/MS	By MS/MS	By MS/MS	By MS/MS	By MS/MS	1.9	1.9
A0A0R4J0Q5;P21619;Q3V159	A0A0R4J0Q5;P21619;Q3V159	5;5;4	3;3;3	3;3;3	Lamin-B2	Lmnb2	;;	3	5	3	3	0	1	1	4	5	4	0	1	1	2	3	3	0	1	1	2	3	3	11.4	8	8	69.084	615	615;596;474	2.6	2	8		0.0013889	2.0491		By MS/MS	By matching	By matching	By MS/MS	By matching	0	2.4
Q8BVS4;A0A0R4J0R3;Q3U1G5;Q3TUJ2	Q8BVS4;A0A0R4J0R3;Q3U1G5;Q3TUJ2	4;4;4;3	4;4;4;3	4;4;4;3	Interferon-stimulated 20 kDa exonuclease-like 2	Isg20l2	;;;	4	4	4	4	3	3	3	3	3	3	3	3	3	3	3	3	3	3	3	3	3	3	26.7	26.7	26.7	22.977	210	210;368;368;142	3.9	9	9	11	0	9.1025	By MS/MS	By MS/MS	By MS/MS	By MS/MS	By MS/MS	By MS/MS	20.5	20.5
A0A0R4J0S4;Q80Y17	A0A0R4J0S4;Q80Y17	2;2	2;2	2;2	Lethal(2) giant larvae protein homolog 1	Llgl1	;	2	2	2	2	1	2	2	2	2	1	1	2	2	2	2	1	1	2	2	2	2	1	3.2	3.2	3.2	115.56	1062	1062;1036	3.15	5	5	3	0	4.0635	By matching	By MS/MS	By MS/MS	By MS/MS	By MS/MS	By MS/MS	1.9	3.2
A0A1L1SVG0;A0A0R4J0S7;Q8CGB3;Q8CIA8;A0A1L1STY4	A0A1L1SVG0;A0A0R4J0S7;Q8CGB3;Q8CIA8;A0A1L1STY4	2;2;2;1;1	2;2;2;1;1	2;2;2;1;1	Uveal autoantigen with coiled-coil domains and ankyrin repeats	Uaca	;;;;	5	2	2	2	1	1	1	1	1	1	1	1	1	1	1	1	1	1	1	1	1	1	2.3	2.3	2.3	160.8	1411	1411;1413;1411;1201;1236	2	3	3		0.0029001	1.6531	By matching	By MS/MS	By matching	By matching	By MS/MS	By MS/MS	1.1	1.1
A0A0R4J0T5;P28659;S4R2J2;S4R2L5;A3KGT0;A0A0R4J2B0;V9GX43;S4R2U7;S4R1S7;E9QA47;Q9Z0H4	A0A0R4J0T5;P28659	5;5;1;1;1;1;1;1;1;1;1	5;5;1;1;1;1;1;1;1;1;1	5;5;1;1;1;1;1;1;1;1;1	CUGBP Elav-like family member 1	Celf1	;	11	5	5	5	0	3	2	2	5	3	0	3	2	2	5	3	0	3	2	2	5	3	12.9	12.9	12.9	52.178	487	487;486;92;134;159;440;443;460;472;478;508	4.2	5	10	10	0	12.862		By MS/MS	By MS/MS	By matching	By MS/MS	By MS/MS	0	7.6
A0A0R4J0T6;I6L987;Q9Z248;F6V059	A0A0R4J0T6;I6L987;Q9Z248	6;6;6;2	6;6;6;2	6;6;6;2	Zinc finger protein AEBP2	Aebp2	;;	4	6	6	6	5	4	5	4	3	3	5	4	5	4	3	3	5	4	5	4	3	3	32.7	32.7	32.7	33.993	303	303;496;504;180	3.35	14	10	10	0	12.567	By MS/MS	By MS/MS	By MS/MS	By MS/MS	By MS/MS	By MS/MS	24.1	20.1
A0A0R4J0U8;A2RSY6;A0A087WQ23	A0A0R4J0U8;A2RSY6	6;6;1	6;6;1	6;6;1	TRMT1-like protein	Trmt1l	;	3	6	6	6	4	3	4	2	3	2	4	3	4	2	3	2	4	3	4	2	3	2	14.6	14.6	14.6	80.919	728	728;728;158	3.97	11	7	13	0	10.301	By MS/MS	By MS/MS	By MS/MS	By MS/MS	By MS/MS	By MS/MS	11.3	9.1
Q8BXH8;E9Q361;E9Q360;A0A0R4J0V1;Q8K2A7;Q3TE59	Q8BXH8;E9Q361;E9Q360;A0A0R4J0V1;Q8K2A7	4;4;4;4;4;1	4;4;4;4;4;1	4;4;4;4;4;1	Integrator complex subunit 10	Ints10	;;;;	6	4	4	4	1	1	0	1	1	2	1	1	0	1	1	2	1	1	0	1	1	2	10.2	10.2	10.2	44.525	383	383;659;736;736;710;155	3	2	4	1	0.00242	1.7796	By MS/MS	By matching		By MS/MS	By matching	By MS/MS	3.1	3.1
A0A0R4J0V5;O08847;P08775;Q3TC95	A0A0R4J0V5;O08847;P08775	42;42;42;6	42;42;42;6	42;42;42;6	DNA-directed RNA polymerase;DNA-directed RNA polymerase II subunit RPB1	Polr2a	;;	4	42	42	42	28	29	27	28	30	25	28	29	27	28	30	25	28	29	27	28	30	25	31.3	31.3	31.3	213.48	1932	1932;1966;1970;321	3.91	93	99	117	0	217.21	By MS/MS	By MS/MS	By MS/MS	By MS/MS	By MS/MS	By MS/MS	21.8	22.6
A0A0R4J0X5;Q00896;A0A0A0MQA3;P07758	A0A0R4J0X5;Q00896;A0A0A0MQA3;P07758	16;16;15;15	16;16;15;15	5;5;4;4	Alpha-1-antitrypsin 1-3;Alpha-1-antitrypsin 1-1	Serpina1c;Serpina1a	;;;	4	16	16	5	12	13	14	10	12	13	12	13	14	10	12	13	3	4	4	3	4	4	42.6	42.6	19.1	45.854	413	413;412;436;413	3.68	46	44	46	0	239.01	By MS/MS	By MS/MS	By MS/MS	By MS/MS	By MS/MS	By MS/MS	33.2	37.3
D3Z0V2;A0A0R4J0X8;Q9ES28	D3Z0V2;A0A0R4J0X8;Q9ES28	2;2;2	2;2;2	2;2;2	Rho guanine nucleotide exchange factor 7	Arhgef7	;;	3	2	2	2	2	1	2	1	2	1	2	1	2	1	2	1	2	1	2	1	2	1	4.2	4.2	4.2	72.353	636	636;646;862	3.17	5	4	3	0.00059827	2.6771	By MS/MS	By matching	By MS/MS	By MS/MS	By MS/MS	By matching	4.2	2.7
A2AAU5;A2AAU3;A0A0R4J0Y3;Q6DFV5	A2AAU5;A2AAU3;A0A0R4J0Y3;Q6DFV5	1;1;1;1	1;1;1;1	1;1;1;1	Probable helicase with zinc finger domain	Helz	;;;	4	1	1	1	1	1	0	0	1	1	1	1	0	0	1	1	1	1	0	0	1	1	2	2	2	105.01	935	935;1616;1965;1964	4.14	2	2	3	0	4.2983	By matching	By MS/MS			By MS/MS	By MS/MS	2	2
A0A0R4J0Z1;P08003	A0A0R4J0Z1;P08003	22;22	22;22	22;22	Protein disulfide-isomerase A4	Pdia4	;	2	22	22	22	12	11	14	10	15	14	12	11	14	10	15	14	12	11	14	10	15	14	34.5	34.5	34.5	72.369	641	641;638	4.04	47	47	65	0	79.574	By MS/MS	By MS/MS	By MS/MS	By MS/MS	By MS/MS	By MS/MS	20.4	17
A0A0R4J119;Q7TMB8;Q5SQX6;Q810V4;Q8C8R2;F6QD74;G3UZI5;Q6PGK0;A0A0U1RQ05	A0A0R4J119;Q7TMB8	7;7;3;2;2;2;1;1;1	7;7;3;2;2;2;1;1;1	7;7;3;2;2;2;1;1;1	Cytoplasmic FMR1-interacting protein 1	Cyfip1	;	9	7	7	7	4	3	4	7	7	6	4	3	4	7	7	6	4	3	4	7	7	6	6.7	6.7	6.7	144.92	1251	1251;1253;1253;265;451;948;229;894;969	3.52	11	20	11	0	6.5683	By MS/MS	By MS/MS	By MS/MS	By MS/MS	By MS/MS	By MS/MS	4	3
A0A0R4J124;O54781;Q8C9R8;Q8CBI1;A0A0G2JDY2;Q3UF35;A0A0G2JG74;Q6P5E1;Q3TEK9;Q3TTG2;O08551	A0A0R4J124;O54781;Q8C9R8;Q8CBI1	5;5;4;4;1;1;1;1;1;1;1	3;3;2;2;1;1;1;1;1;1;1	3;3;2;2;1;1;1;1;1;1;1	SRSF protein kinase 2;SRSF protein kinase 2 N-terminal;SRSF protein kinase 2 C-terminal	Srpk2	;;;	11	5	3	3	2	2	2	3	3	3	0	0	0	1	1	1	0	0	0	1	1	1	8.8	5.7	5.7	76.884	682	682;681;187;221;129;131;134;156;261;270;306	5		3	3	0.0013951	2.0814	By matching	By matching	By matching	By matching	By matching	By MS/MS	3.1	3.1
Z4YLI8;A0A0R4J140;Q5SW19;Q6P7U7	Z4YLI8;A0A0R4J140;Q5SW19	17;17;15;1	17;17;15;1	17;17;15;1	Clustered mitochondria protein homolog	Cluh	;;	4	17	17	17	5	5	6	7	14	8	5	5	6	7	14	8	5	5	6	7	14	8	18.3	18.3	18.3	146.02	1302	1302;1353;1315;163	3.47	16	29	15	0	15.631	By MS/MS	By MS/MS	By MS/MS	By MS/MS	By MS/MS	By MS/MS	4.8	4.8
A0A0R4J145;O89033;E9PY34	A0A0R4J145;O89033;E9PY34	5;5;4	5;5;4	5;5;4	Cell division control protein 6 homolog	Cdc6	;;	3	5	5	5	4	4	4	4	2	4	4	4	4	4	2	4	4	4	4	4	2	4	10.7	10.7	10.7	65.739	589	589;562;417	3.86	12	11	14	0	5.9147	By MS/MS	By MS/MS	By MS/MS	By MS/MS	By MS/MS	By MS/MS	8.5	8.5
A0A0R4J150;B9EJ86	A0A0R4J150;B9EJ86	3;3	3;3	3;3	Oxysterol-binding protein	Osbpl8	;	2	3	3	3	3	3	3	2	2	2	3	3	3	2	2	2	3	3	3	2	2	2	6.5	6.5	6.5	96.98	847	847;889	3.17	10	7	6	0	5.927	By MS/MS	By MS/MS	By MS/MS	By MS/MS	By MS/MS	By matching	6.5	6.5
Q3TRE4;A0A0R4J159;Q9Z2E2	Q3TRE4;A0A0R4J159;Q9Z2E2	7;7;7	7;7;7	7;7;7	Methyl-CpG-binding domain protein 1	Mbd1	;;	3	7	7	7	4	4	4	6	4	6	4	4	4	6	4	6	4	4	4	6	4	6	31.2	31.2	31.2	33.078	298	298;588;636	4.04	12	16	18	0	13.995	By MS/MS	By MS/MS	By MS/MS	By MS/MS	By MS/MS	By MS/MS	18.5	18.5
A0A0R4J1I5;D3Z726;A0A0R4J161;Q9DBY0	A0A0R4J1I5;D3Z726;A0A0R4J161;Q9DBY0	2;2;2;2	2;2;2;2	2;2;2;2	Forkhead box protein P4	Foxp4	;;;	4	2	2	2	1	1	1	1	2	2	1	1	1	1	2	2	1	1	1	1	2	2	8	8	8	72.829	673	673;683;685;795	3.5	6	5	5	0	3.7643	By MS/MS	By MS/MS	By MS/MS	By MS/MS	By MS/MS	By matching	3.1	3.1
A0A0R4J170;Q3TKT4;Q3UI73;Q8R0K1;Q8R569;Q8CGJ5;Q8BQ54;Q7TQL1;Q6P8K2;Q7TND4;Q3UX55;Q8R1W7;A0A140LID0;H3BKN5;A0A140LJD7;O35845;H3BJM2;A0A140LJK1;A0A140LIV3;A0A140LHZ8;H3BJI1;H3BLI4;A0A140LHE2;A0A140LIQ9;Q9D007;A0A140LI14;H3BKJ3;A0A140LIM0;H3BK47;A0A140LHP6;A0A140LHF4	A0A0R4J170;Q3TKT4;Q3UI73	59;59;31;29;19;16;16;16;16;12;9;6;3;3;2;2;1;1;1;1;1;1;1;1;1;1;1;1;1;1;1	59;59;31;29;19;16;16;16;16;12;9;6;3;3;2;2;1;1;1;1;1;1;1;1;1;1;1;1;1;1;1	5;5;3;3;3;2;2;2;2;0;0;0;0;0;0;2;0;0;0;0;0;0;0;0;0;0;0;0;0;0;0	Transcription activator BRG1	Smarca4	;;	31	59	59	5	54	53	54	29	27	26	54	53	54	29	27	26	5	5	5	3	2	2	38.3	38.3	4.8	181.85	1617	1617;1613;806;749;563;545;580;587;590;985;517;495;267;299;228;288;149;169;170;200;201;211;228;229;236;244;254;260;276;278;296	2.88	230	113	102	0	323.31	By MS/MS	By MS/MS	By MS/MS	By MS/MS	By MS/MS	By MS/MS	32.8	33.8
E9QKB1;A0A0R4J171;E9PXD2;D5M8I5;Q9R0Z9;B9EKA3;D2JZZ6	E9QKB1;A0A0R4J171;E9PXD2;D5M8I5;Q9R0Z9;B9EKA3	6;6;6;6;6;5;1	6;6;6;6;6;5;1	6;6;6;6;6;5;1	Rho GTPase-activating protein 7	Dlc1	;;;;;	7	6	6	6	6	4	6	5	2	5	6	4	6	5	2	5	6	4	6	5	2	5	12.3	12.3	12.3	123.33	1092	1092;1126;1543;1543;1092;1092;216	3.87	16	12	18	0	28.388	By MS/MS	By MS/MS	By MS/MS	By MS/MS	By MS/MS	By MS/MS	12.3	8.7
A0A0R4J173;G5E8C4;Q8BRH0	A0A0R4J173;G5E8C4;Q8BRH0	1;1;1	1;1;1	1;1;1	Transmembrane and TPR repeat-containing protein 3	Tmtc3	;;	3	1	1	1	0	0	0	0	1	1	0	0	0	0	1	1	0	0	0	0	1	1	2.6	2.6	2.6	74.224	658	658;920;920	3		2		0.0024233	1.7861					By MS/MS	By matching	0	0
A0A0R4J175;Q3UQU0;Q3U3P9	A0A0R4J175;Q3UQU0	16;15;4	16;15;4	16;15;4	Bromodomain-containing protein 9	Brd9	;	3	16	16	16	16	16	15	5	4	4	16	16	15	5	4	4	16	16	15	5	4	4	45.9	45.9	45.9	66.968	597	597;596;147	2.27	54	16	12	0	280.08	By MS/MS	By MS/MS	By MS/MS	By MS/MS	By MS/MS	By MS/MS	45.9	45.9
A0A0R4J187;P23475;E9Q0B8;E9PZD4;E9Q4A4;E9Q163	A0A0R4J187;P23475	10;10;4;2;1;1	10;10;4;2;1;1	10;10;4;2;1;1	X-ray repair cross-complementing protein 6	Xrcc6	;	6	10	10	10	3	5	4	7	8	8	3	5	4	7	8	8	3	5	4	7	8	8	18.8	18.8	18.8	69.484	608	608;608;217;97;27;106	4.2	12	24	24	0	22.044	By MS/MS	By MS/MS	By MS/MS	By MS/MS	By MS/MS	By MS/MS	5.6	11.5
F6YB25;A0A0R4J195;Q9CSU0;F7DAY5	F6YB25;A0A0R4J195;Q9CSU0;F7DAY5	4;4;4;3	4;4;4;3	4;4;4;3	Regulation of nuclear pre-mRNA domain-containing protein 1B	Rprd1b	;;;	4	4	4	4	0	1	0	0	3	0	0	1	0	0	3	0	0	1	0	0	3	0	25.3	25.3	25.3	21.99	194	194;325;326;143	4.43	1	3	3	0	3.6742		By MS/MS			By MS/MS		0	8.2
F6WNT4;F6SH61;A0A0R4J196;F8WH31;E9PUD1;B8X349;Q58A65	F6WNT4;F6SH61;A0A0R4J196;F8WH31;E9PUD1;B8X349;Q58A65	1;1;1;1;1;1;1	1;1;1;1;1;1;1	1;1;1;1;1;1;1	C-Jun-amino-terminal kinase-interacting protein 4	Spag9	;;;;;;	7	1	1	1	0	0	0	0	0	0	0	0	0	0	0	0	0	0	0	0	0	0	3.4	3.4	3.4	76.442	706	706;775;1164;1169;1169;1320;1321	7			1	0.0021716	1.8685							0	0
A0A0R4J1A6;Q3UWW6	A0A0R4J1A6;Q3UWW6	1;1	1;1	1;1	GAS2-like protein 3	Gas2l3	;	2	1	1	1	1	1	1	1	1	1	1	1	1	1	1	1	1	1	1	1	1	1	2.2	2.2	2.2	74.234	683	683;683	3.67	3	3	3	0	8.0887	By MS/MS	By MS/MS	By MS/MS	By MS/MS	By MS/MS	By MS/MS	2.2	2.2
A0A0R4J1B9;G3X9M0;Q9ER88;G3UWM7;G3UWZ6;G3UWJ4;G3UZC0	A0A0R4J1B9;G3X9M0;Q9ER88;G3UWM7;G3UWZ6	3;3;3;2;2;1;1	3;3;3;2;2;1;1	3;3;3;2;2;1;1	28S ribosomal protein S29, mitochondrial	Dap3	;;;;	7	3	3	3	2	2	2	2	2	2	2	2	2	2	2	2	2	2	2	2	2	2	10.4	10.4	10.4	42.123	366	366;396;391;217;255;200;212	4.14	6	6	9	0	2.9018	By MS/MS	By MS/MS	By MS/MS	By MS/MS	By MS/MS	By MS/MS	6.6	6.6
A0A0R4J1C0;P70351	A0A0R4J1C0;P70351	3;3	1;1	1;1	Histone-lysine N-methyltransferase EZH1	Ezh1	;	2	3	1	1	2	2	3	2	2	1	1	1	1	0	0	0	1	1	1	0	0	0	6.1	2.7	2.7	85.603	750	750;747	4	3		3	0.0048818	1.4935	By MS/MS	By matching	By MS/MS	By matching	By matching	By matching	4.4	4.4
F6WYU8;A0A0R4J1D5;O70374	F6WYU8;A0A0R4J1D5;O70374	2;2;2	2;2;2	2;2;2	Protein CBFA2T2	Cbfa2t2	;;	3	2	2	2	1	0	0	1	2	1	1	0	0	1	2	1	1	0	0	1	2	1	12.4	12.4	12.4	33.297	299	299;593;594	4.25	1	4	3	0	3.4638	By MS/MS			By MS/MS	By MS/MS	By MS/MS	5.7	0
A0A0R4J1F8;E9QPB3;P59328;Q3TUH0	A0A0R4J1F8;E9QPB3;P59328	19;19;19;5	19;19;19;5	19;19;19;5	WD repeat and HMG-box DNA-binding protein 1	Wdhd1	;;	4	19	19	19	14	14	12	12	15	14	14	14	12	12	15	14	14	14	12	12	15	14	29.3	29.3	29.3	120.34	1081	1081;1118;1117;189	3.28	42	45	29	0	61.481	By MS/MS	By MS/MS	By MS/MS	By MS/MS	By MS/MS	By MS/MS	20.2	20.2
A0A0R4J1H1;A0A0R4J1G4;Q8C551	A0A0R4J1H1;A0A0R4J1G4;Q8C551	5;5;5	5;5;5	5;5;5	RAD51-associated protein 1	Rad51ap1	;;	3	5	5	5	4	4	4	3	4	3	4	4	4	3	4	3	4	4	4	3	4	3	19.9	19.9	19.9	36.091	336	336;337;337	3.42	13	10	10	0	9.7173	By MS/MS	By MS/MS	By MS/MS	By MS/MS	By MS/MS	By MS/MS	15.2	19.9
A0A0R4J1H6;E9QP99;P55937;Q3UZV1	A0A0R4J1H6;E9QP99;P55937	6;6;6;2	6;6;6;2	6;6;6;2	Golgin subfamily A member 3	Golga3	;;	4	6	6	6	0	0	0	2	2	2	0	0	0	2	2	2	0	0	0	2	2	2	5.7	5.7	5.7	162.89	1447	1447;1487;1487;951	5.5		6	10	0	4.6708				By MS/MS	By MS/MS	By matching	0	0
A0A0R4J1H8;E9QMY5;Q9QXN0;E9Q6I3;B7ZNA0	A0A0R4J1H8;E9QMY5;Q9QXN0;E9Q6I3;B7ZNA0	4;4;4;2;2	4;4;4;2;2	4;4;4;2;2	Protein Shroom3	Shroom3	;;;;	5	4	4	4	3	2	3	4	2	4	3	2	3	4	2	4	3	2	3	4	2	4	4.1	4.1	4.1	195.43	1805	1805;1980;1986;1849;1849	2.63	11	13	3	0	7.8282	By MS/MS	By MS/MS	By MS/MS	By MS/MS	By MS/MS	By MS/MS	3	1.3
Q8CCZ5;D3Z0J5;H3BJR8;A0A0R4J282;H3BJ24;A0A0R4J1H9;H3BL33;H3BJM1;E2S038;H3BLF2;D3Z6Q4;D3Z6Q3;P58462	Q8CCZ5;D3Z0J5;H3BJR8;A0A0R4J282;H3BJ24;A0A0R4J1H9;H3BL33;H3BJM1;E2S038;H3BLF2;D3Z6Q4;D3Z6Q3;P58462	1;1;1;1;1;1;1;1;1;1;1;1;1	1;1;1;1;1;1;1;1;1;1;1;1;1	1;1;1;1;1;1;1;1;1;1;1;1;1	Forkhead box protein P1	Foxp1	;;;;;;;;;;;;	13	1	1	1	1	1	1	0	0	0	1	1	1	0	0	0	1	1	1	0	0	0	6.4	6.4	6.4	25.743	236	236;348;564;576;577;673;674;675;705;706;706;706;705	4	3		3	0.0031562	1.6302	By MS/MS	By MS/MS	By matching				6.4	6.4
A0A0R4J1I0;Q8C796;D3YUX3	A0A0R4J1I0;Q8C796	7;7;1	7;7;1	7;7;1	REST corepressor 2	Rcor2	;	3	7	7	7	2	3	3	3	6	3	2	3	3	3	6	3	2	3	3	3	6	3	23.8	23.8	23.8	53.304	479	479;523;76	4.41	8	12	17	0	20.673	By MS/MS	By MS/MS	By MS/MS	By MS/MS	By MS/MS	By matching	7.7	12.7
D3YZC2;F8WHD9;A0A0R4J1I3;O88559;F7CJP6	D3YZC2;F8WHD9;A0A0R4J1I3;O88559;F7CJP6	2;2;2;2;1	2;2;2;2;1	2;2;2;2;1	Menin	Men1	;;;;	5	2	2	2	1	1	1	2	2	2	1	1	1	2	2	2	1	1	1	2	2	2	4.9	4.9	4.9	63.751	576	576;616;617;611;108	4.2	3	6	6	0	3.5951	By MS/MS	By MS/MS	By MS/MS	By MS/MS	By MS/MS	By MS/MS	2.8	2.8
A0A0R4J1I6;Q9QY81;Q8BPS7	A0A0R4J1I6;Q9QY81;Q8BPS7	2;2;1	2;2;1	2;2;1	Nuclear pore membrane glycoprotein 210	Nup210	;;	3	2	2	2	2	2	0	2	1	2	2	2	0	2	1	2	2	2	0	2	1	2	2.2	2.2	2.2	199.48	1842	1842;1886;288	4.07	4	5	6	0	4.9887	By MS/MS	By matching		By MS/MS	By MS/MS	By MS/MS	2.2	2.2
A0A0R4J1L2;Q91VK2;F6ZFU0;D3Z7N2;D3YY68	A0A0R4J1L2;Q91VK2;F6ZFU0;D3Z7N2;D3YY68	15;14;13;11;10	1;0;1;1;0	1;0;1;1;0		Eef1d	;;;;	5	15	1	1	14	14	14	11	12	12	1	1	1	1	1	1	1	1	1	1	1	1	65.8	8.2	8.2	28.728	257	257;276;552;129;190	3.87	6	9	8	0	8.7349	By MS/MS	By MS/MS	By MS/MS	By MS/MS	By MS/MS	By matching	61.9	59.9
Q9CSC5;A0A0R4J1L3;Q91VW9;Q8BSQ2;B9EIX6;Q5SZT6	Q9CSC5;A0A0R4J1L3;Q91VW9;Q8BSQ2	3;3;3;2;1;1	3;3;3;2;1;1	3;3;3;2;1;1	Zinc finger protein with KRAB and SCAN domains 3	Zkscan3	;;;	6	3	3	3	1	1	1	1	2	1	1	1	1	1	2	1	1	1	1	1	2	1	17.7	17.7	17.7	32.833	288	288;553;553;459;477;480	3.22	3	4	2	0	8.3767	By matching	By MS/MS	By matching	By MS/MS	By MS/MS	By MS/MS	5.2	5.2
A0A0R4J1N1;E9Q5L2;E9PVD2;A6X935;CON__Q3T052	A0A0R4J1N1;E9Q5L2;E9PVD2;A6X935	13;13;13;13;1	13;13;13;13;1	13;13;13;13;1	Inter alpha-trypsin inhibitor, heavy chain 4	Itih4	;;;	5	13	13	13	9	9	9	7	9	7	9	9	9	7	9	7	9	9	9	7	9	7	18.5	18.5	18.5	100.32	902	902;925;941;942;916	3.77	31	27	33	0	169.5	By MS/MS	By MS/MS	By MS/MS	By MS/MS	By MS/MS	By MS/MS	12.3	12.3
A0A0R4J1N8;Q8CEE7	A0A0R4J1N8;Q8CEE7	1;1	1;1	1;1	Retinol dehydrogenase 13	Rdh13	;	2	1	1	1	1	1	1	1	1	1	1	1	1	1	1	1	1	1	1	1	1	1	5.7	5.7	5.7	32.367	299	299;334	2	3	3		0.0097537	1.2126	By MS/MS	By matching	By matching	By matching	By MS/MS	By matching	5.7	5.7
A0A0R4J1N9;Q3TSW9;P40630;D3Z0F3	A0A0R4J1N9;Q3TSW9;P40630	7;7;7;3	7;7;7;3	7;7;7;3	Transcription factor A, mitochondrial	Tfam	;;	4	7	7	7	7	6	6	6	6	4	7	6	6	6	6	4	7	6	6	6	6	4	29.6	29.6	29.6	23.384	199	199;243;243;143	3.76	19	16	20	0	43.122	By MS/MS	By MS/MS	By MS/MS	By MS/MS	By MS/MS	By MS/MS	29.6	26.1
D3Z4N6;E9QP07;A0A0R4J1S2;Q80W14;E9QMI6;F6XW22	D3Z4N6;E9QP07;A0A0R4J1S2;Q80W14;E9QMI6	3;3;3;3;2;1	2;2;2;2;1;1	2;2;2;2;1;1	Pre-mRNA-processing factor 40 homolog B	Prpf40b	;;;;	6	3	2	2	1	2	1	1	2	1	1	2	1	1	2	1	1	2	1	1	2	1	4.1	3.2	3.2	97.846	857	857;870;873;870;852;257	4.14	4	4	6	0.0011393	2.2226	By matching	By MS/MS	By MS/MS	By matching	By MS/MS	By matching	2	3.2
A0A0R4J1W7;Q8BGZ4;G3X8W7;Q8BXQ5;Q3TEF0	A0A0R4J1W7;Q8BGZ4;G3X8W7	5;5;4;1;1	5;5;4;1;1	5;5;4;1;1	Cell division cycle protein 23 homolog	Cdc23	;;	5	5	5	5	3	2	3	3	5	4	3	2	3	3	5	4	3	2	3	3	5	4	11.1	11.1	11.1	68.564	597	597;597;571;170;431	4.09	8	12	13	0	6.8372	By MS/MS	By MS/MS	By MS/MS	By MS/MS	By MS/MS	By MS/MS	9	4.2
Q58EU1;Q3UQ67;A0A0R4J1Y3;Q8BWU5;E0CYN9;E9QMF4;E0CXW7;E0CYK9	Q58EU1;Q3UQ67;A0A0R4J1Y3;Q8BWU5;E0CYN9	5;5;5;5;4;2;1;1	5;5;5;5;4;2;1;1	5;5;5;5;4;2;1;1	Probable tRNA N6-adenosine threonylcarbamoyltransferase	Osgep	;;;;	8	5	5	5	0	1	1	0	4	0	0	1	1	0	4	0	0	1	1	0	4	0	19.7	19.7	19.7	36.3	335	335;335;335;335;254;186;80;156	2.33	2	4		0	3.3561		By MS/MS	By matching		By MS/MS		0	3
B9EIT8;A0A0R4J205;Q8C1Z8;E9Q663;E0CY61;E0CZ56	B9EIT8;A0A0R4J205;Q8C1Z8;E9Q663;E0CY61;E0CZ56	3;3;3;2;2;2	3;3;3;2;2;2	3;3;3;2;2;2	tRNA methyltransferase 10 homolog A	Trmt10a	;;;;;	6	3	3	3	2	2	2	2	3	3	2	2	2	2	3	3	2	2	2	2	3	3	9.1	9.1	9.1	37.992	328	328;330;328;66;100;165	3.29	7	9	5	0	5.3473	By MS/MS	By MS/MS	By MS/MS	By MS/MS	By MS/MS	By MS/MS	9.1	9.1
A0A0R4J233;A0A1W2P6J7;Q8C650;A0A1W2P866	A0A0R4J233;A0A1W2P6J7;Q8C650;A0A1W2P866	4;4;4;2	3;3;3;2	3;3;3;2	Septin-10	2020-09-10	;;;	4	4	3	3	3	3	3	3	3	3	2	2	2	2	2	2	2	2	2	2	2	2	13.8	11.7	11.7	49.829	427	427;452;452;196	4.14	6	6	9	0	10.086	By MS/MS	By MS/MS	By MS/MS	By MS/MS	By MS/MS	By matching	9.1	9.1
A0A0R4J243;Q8BR65	A0A0R4J243;Q8BR65	4;4	4;4	4;4	Sin3 histone deacetylase corepressor complex component SDS3	Suds3	;	2	4	4	4	1	1	0	3	4	3	1	1	0	3	4	3	1	1	0	3	4	3	18.7	18.7	18.7	38.801	332	332;328	4.26	2	10	7	0	7.6635	By matching	By MS/MS		By MS/MS	By MS/MS	By matching	5.1	5.1
A0A0R4J254;Q9ESJ0;G3UX04;Q3TQK5;Q8C976	A0A0R4J254;Q9ESJ0	5;5;1;1;1	5;5;1;1;1	5;5;1;1;1	Exportin-4	Xpo4	;	5	5	5	5	1	1	1	3	3	2	1	1	1	3	3	2	1	1	1	3	3	2	6.3	6.3	6.3	129.96	1151	1151;1151;70;106;265	3.88	3	8	5	0	5.5187	By MS/MS	By matching	By MS/MS	By MS/MS	By MS/MS	By MS/MS	1.5	1.5
A0A0R4J260;B2RRE7	A0A0R4J260;B2RRE7	28;28	28;28	28;28	OTU domain-containing protein 4	Otud4	;	2	28	28	28	25	24	24	18	20	18	25	24	24	18	20	18	25	24	24	18	20	18	31.6	31.6	31.6	122.93	1106	1106;1107	3.23	89	67	57	0	270.35	By MS/MS	By MS/MS	By MS/MS	By MS/MS	By MS/MS	By MS/MS	28.5	29.4
A0A0R4J262;Q8K136	A0A0R4J262;Q8K136	7;7	7;7	7;7	Sodium channel modifier 1	Scnm1	;	2	7	7	7	3	3	3	1	1	2	3	3	3	1	1	2	3	3	3	1	1	2	65.1	65.1	65.1	20.788	186	186;229	4.5	10	5	17	0	10.935	By MS/MS	By MS/MS	By MS/MS	By MS/MS	By MS/MS	By MS/MS	33.3	33.3
Q8BME2;Q5M9K5;A0A0R4J275;Q7TMF3	Q8BME2;Q5M9K5;A0A0R4J275;Q7TMF3	2;2;2;2	2;2;2;2	2;2;2;2	NADH dehydrogenase [ubiquinone] 1 alpha subcomplex subunit 12	Ndufa12	;;;	4	2	2	2	1	1	1	2	2	2	1	1	1	2	2	2	1	1	1	2	2	2	23.1	23.1	23.1	17.374	147	147;149;149;145	3.5	3	6	3	0	3.9312	By MS/MS	By MS/MS	By MS/MS	By MS/MS	By MS/MS	By MS/MS	11.6	11.6
A0A0R4J291;Q7TMV3	A0A0R4J291;Q7TMV3	2;2	2;2	2;2	FAST kinase domain-containing protein 5	Fastkd5	;	2	2	2	2	1	1	2	2	1	2	1	1	2	2	1	2	1	1	2	2	1	2	4.6	4.6	4.6	91.621	807	807;762	3	4	5	2	0	4.1216	By MS/MS	By MS/MS	By matching	By matching	By matching	By MS/MS	2.2	2.4
E9PUG7;A0A0R4J298;Q61211;Q8C8I3	E9PUG7;A0A0R4J298;Q61211;Q8C8I3	9;9;9;8	9;9;9;8	9;9;9;8	Eukaryotic translation initiation factor 2D	Eif2d	;;;	4	9	9	9	5	4	4	5	5	6	5	4	4	5	5	6	5	4	4	5	5	6	23.9	23.9	23.9	60.877	552	552;587;570;453	3.67	15	25	17	0	9.7408	By MS/MS	By MS/MS	By MS/MS	By MS/MS	By MS/MS	By MS/MS	12.5	9.1
A0A0R4J2D0;Q8C0R0	A0A0R4J2D0;Q8C0R0	5;5	5;5	5;5	Ubiquitin carboxyl-terminal hydrolase 37	Usp37	;	2	5	5	5	4	5	4	1	2	1	4	5	4	1	2	1	4	5	4	1	2	1	6.8	6.8	6.8	110.03	979	979;979	2.3	13	4	3	0	4.0165	By MS/MS	By MS/MS	By MS/MS	By MS/MS	By MS/MS	By MS/MS	5.5	6.8
A0A0U1RNE6;D3Z3N8;B2RS11;Q61457	A0A0U1RNE6;D3Z3N8;B2RS11;Q61457	2;2;2;2	2;2;2;2	2;2;2;2	G1/S-specific cyclin-E1	Ccne1	;;;	4	2	2	2	0	0	0	0	1	0	0	0	0	0	1	0	0	0	0	0	1	0	33.3	33.3	33.3	7.6104	69	69;166;408;408	6		1	3	0.0079582	1.308					By MS/MS		0	0
A0A0U1RNH1;A0A0U1RPT9;Q9DA08	A0A0U1RNH1;A0A0U1RPT9;Q9DA08	2;2;2	2;2;2	2;2;2	SAGA-associated factor 29 homolog	Ccdc101	;;	3	2	2	2	1	1	1	1	1	1	1	1	1	1	1	1	1	1	1	1	1	1	14.5	14.5	14.5	17.307	152	152;163;293	4	3	3	4	0	7.1578	By matching	By matching	By MS/MS	By MS/MS	By MS/MS	By MS/MS	8.6	8.6
A0A0U1RNK7;E9PX48;A2A9M5;A2A9M4;Q8R1A4;Q7TPP0;Q3U806;A0A0U1RNY4	A0A0U1RNK7;E9PX48;A2A9M5;A2A9M4;Q8R1A4	23;23;23;23;23;9;7;1	23;23;23;23;23;9;7;1	20;20;20;20;20;7;5;1	Dedicator of cytokinesis protein 7	Dock7	;;;;	8	23	23	20	16	15	15	12	13	13	16	15	15	12	13	13	15	14	14	12	12	12	15.3	15.3	13.7	238.09	2098	2098;2100;2128;2130;2130;314;581;811	3.48	52	40	42	0	33.295	By MS/MS	By MS/MS	By MS/MS	By MS/MS	By MS/MS	By MS/MS	11.2	10.4
Q05DR9;A0A0U1RNL9;A0A0U1RNL1;F8VPK3;P56671;Q0H9Q2;A0A0U1RPH5	Q05DR9;A0A0U1RNL9;A0A0U1RNL1;F8VPK3;P56671;Q0H9Q2	9;9;7;7;7;6;2	9;9;7;7;7;6;2	9;9;7;7;7;6;2	Myc-associated zinc finger protein	Maz	;;;;;	7	9	9	9	9	9	9	8	7	7	9	9	9	8	7	7	9	9	9	8	7	7	61.1	61.1	61.1	23.834	211	211;493;454;477;477;401;172	3.42	39	32	30	0	75.32	By MS/MS	By MS/MS	By MS/MS	By MS/MS	By MS/MS	By MS/MS	61.1	61.1
Q6ZQE2;A0A0U1RNR6;Q6NV66;Q8BHQ4;D3Z083	Q6ZQE2;A0A0U1RNR6;Q6NV66;Q8BHQ4	8;8;8;5;1	8;8;8;5;1	8;8;8;5;1		Zfp646	;;;	5	8	8	8	5	5	7	1	2	2	5	5	7	1	2	2	5	5	7	1	2	2	8.8	8.8	8.8	170.01	1541	1541;1562;1788;1104;512	3.32	20	5	13	0	11.73	By MS/MS	By MS/MS	By MS/MS	By MS/MS	By MS/MS	By MS/MS	5.8	5.8
Q3TNS3;A0A0U1RPG9;A0A0U1RNX4;Q3TLD5	Q3TNS3;A0A0U1RPG9;A0A0U1RNX4;Q3TLD5	2;2;2;2	2;2;2;2	2;2;2;2	Unconventional prefoldin RPB5 interactor	Uri1	;;;	4	2	2	2	1	2	1	1	1	1	1	2	1	1	1	1	1	2	1	1	1	1	8.9	8.9	8.9	31.733	292	292;526;533;531	3.73	4	3	4	0.0036449	1.571	By matching	By MS/MS	By MS/MS	By matching	By matching	By MS/MS	4.5	8.9
A0A0U1RNX8;O08664	A0A0U1RNX8;O08664	2;2	1;1	1;1	B-cell CLL/lymphoma 7 protein family member C	Bcl7c	;	2	2	1	1	2	2	2	0	0	0	1	1	1	0	0	0	1	1	1	0	0	0	15.4	11.2	11.2	26.353	241	241;217	1	4			0	7.004	By MS/MS	By MS/MS	By MS/MS				15.4	15.4
A0A0U1RP06;Q7TSZ1;P51612	A0A0U1RP06;Q7TSZ1;P51612	2;2;2	2;2;2	2;2;2	DNA repair protein complementing XP-C cells homolog	Xpc	;;	3	2	2	2	2	2	2	1	1	1	2	2	2	1	1	1	2	2	2	1	1	1	4.7	4.7	4.7	77.898	697	697;930;930	3.45	9	6	7	0	110.91	By MS/MS	By MS/MS	By MS/MS	By MS/MS	By MS/MS	By MS/MS	4.7	4.7
A0A0U1RP30	A0A0U1RP30	7	1	1				1	7	1	1	5	5	4	6	7	7	1	1	1	0	1	1	1	1	1	0	1	1	31.5	14.5	14.5	13.819	124	124	3.75	3	2	3	0.00030184	2.7357	By MS/MS	By MS/MS	By MS/MS	By matching	By MS/MS	By MS/MS	24.2	24.2
A0A0U1RPI8;A0A0U1RP62;Q9BCZ4	A0A0U1RPI8;A0A0U1RP62;Q9BCZ4	1;1;1	1;1;1	1;1;1	Selenoprotein S	Vimp	;;	3	1	1	1	1	1	1	1	1	1	1	1	1	1	1	1	1	1	1	1	1	1	21	21	21	11.111	100	100;187;190	3.67	3	3	3	0	6.4219	By MS/MS	By MS/MS	By MS/MS	By MS/MS	By MS/MS	By MS/MS	21	21
Q7TMJ7;A0A0U1RQ91;D3Z3H0;A0A0U1RP99	Q7TMJ7;A0A0U1RQ91;D3Z3H0;A0A0U1RP99	1;1;1;1	1;1;1;1	1;1;1;1		Ino80e	;;;	4	1	1	1	0	0	0	1	1	1	0	0	0	1	1	1	0	0	0	1	1	1	10.9	10.9	10.9	15.352	138	138;205;244;260	5		3	3	0.0024038	1.7435				By MS/MS	By MS/MS	By matching	0	0
A0A0U1RPA0;S4R190;A0A1L1SV63;A0A1L1SU82;S4R243	A0A0U1RPA0	9;2;1;1;1	1;0;1;1;0	1;0;1;1;0				5	9	1	1	6	5	5	6	7	7	0	0	0	0	1	1	0	0	0	0	1	1	8.1	1.2	1.2	137.12	1212	1212;207;98;124;176	4.33		2	1	0	4.3556	By matching	By matching	By matching	By matching	By MS/MS	By MS/MS	5.4	5.3
D3YZ84;D3YY06;D3YWG5;D6RH65;A0A0U1RPF7;H7BX14;Q8BMZ5;A0A0U1RNS7	D3YZ84;D3YY06;D3YWG5;D6RH65;A0A0U1RPF7;H7BX14;Q8BMZ5	3;3;3;3;3;3;3;1	3;3;3;3;3;3;3;1	3;3;3;3;3;3;3;1	tRNA-splicing endonuclease subunit Sen34	Tsen34	;;;;;;	8	3	3	3	2	2	1	3	3	1	2	2	1	3	3	1	2	2	1	3	3	1	28.7	28.7	28.7	15.518	143	143;150;158;167;295;312;316;85	3.13	5	7	3	0	4.7241	By matching	By MS/MS	By matching	By matching	By MS/MS	By matching	21	21
A0A0U1RPJ7;D3YVR9;Q9R0P4	A0A0U1RPJ7;D3YVR9;Q9R0P4	2;2;2	2;2;2	2;2;2	Small acidic protein	1110004F10Rik;Smap	;;	3	2	2	2	2	2	2	2	2	2	2	2	2	2	2	2	2	2	2	2	2	2	38.3	38.3	38.3	6.8525	60	60;137;181	3.57	6	9	6	0	97.578	By MS/MS	By MS/MS	By MS/MS	By MS/MS	By MS/MS	By MS/MS	38.3	38.3
A0A0U1RPL0;Q7TQH0;Q3TGG2;E9Q5Q0;Q3TYH7;J3QP59	A0A0U1RPL0;Q7TQH0;Q3TGG2;E9Q5Q0;Q3TYH7	18;17;14;13;13;4	18;17;14;13;13;4	18;17;14;13;13;4	Ataxin-2-like protein	Atxn2l	;;;;	6	18	18	18	13	14	14	14	15	10	13	14	14	14	15	10	13	14	14	14	15	10	23.5	23.5	23.5	115.26	1096	1096;1049;994;863;890;218	3.73	44	42	46	0	69.005	By MS/MS	By MS/MS	By MS/MS	By MS/MS	By MS/MS	By MS/MS	17.1	20.4
A0A0U1RQ37;Q921J4;A0A0U1RQ22	A0A0U1RQ37;Q921J4;A0A0U1RQ22	4;4;2	4;4;2	4;4;2	Ubiquitin-conjugating enzyme E2 S	Ube2s	;;	3	4	4	4	2	4	4	3	3	3	2	4	4	3	3	3	2	4	4	3	3	3	24.3	24.3	24.3	24.536	226	226;223;151	3.57	10	9	9	0	14.704	By MS/MS	By MS/MS	By MS/MS	By MS/MS	By MS/MS	By MS/MS	12.4	24.3
A0A0U1RQA1;P42209;D3Z3V3;A0A0U1RPA8;D3YVG1	A0A0U1RQA1;P42209;D3Z3V3;A0A0U1RPA8;D3YVG1	10;10;9;6;6	10;10;9;6;6	10;10;9;6;6	Septin-1	2020-09-01	;;;;	5	10	10	10	5	7	6	5	5	5	5	7	6	5	5	5	5	7	6	5	5	5	43	43	43	37.372	328	328;366;338;145;186	4.03	21	19	28	0	24.045	By MS/MS	By MS/MS	By MS/MS	By MS/MS	By MS/MS	By MS/MS	22.9	29
A0A0U1RQA3;Q3UJV1	A0A0U1RQA3;Q3UJV1	1;1	1;1	1;1	Coiled-coil domain-containing protein 61	Ccdc61	;	2	1	1	1	1	1	1	1	1	1	1	1	1	1	1	1	1	1	1	1	1	1	10.2	10.2	10.2	29.272	264	264;511	3.25	6	6	4	0	6.8998	By MS/MS	By matching	By MS/MS	By MS/MS	By MS/MS	By MS/MS	10.2	10.2
A0A0U1RQB6;Q8QZV8;F8VPR5;P45481;Q6GQV9;A0A0U1RPL2	A0A0U1RQB6;Q8QZV8;F8VPR5;P45481	5;5;5;5;2;1	3;3;3;3;2;1	3;3;3;3;2;1	CREB-binding protein	Crebbp	;;;	6	5	3	3	4	4	4	3	3	2	2	2	2	2	2	1	2	2	2	2	2	1	3.4	2.2	2.2	261.21	2403	2403;2429;2441;2441;1589;1107	3.71	6	5	6	0	2.9046	By MS/MS	By matching	By MS/MS	By MS/MS	By MS/MS	By matching	2.6	2.6
A0A0X1KG62;Q69ZP4;Q8C4Y3	A0A0X1KG62;Q69ZP4;Q8C4Y3	2;1;1	2;1;1	2;1;1	Negative elongation factor B	Nelfb	;;	3	2	2	2	0	0	0	0	2	1	0	0	0	0	2	1	0	0	0	0	2	1	4	4	4	70.32	631	631;520;580	4.6		3	2	0.0072609	1.343					By MS/MS	By matching	0	0
A0A140LHA2;Q9WVA3;A0A140LIM5;A0A140LJ21;A0A140LI47;Q8BH42;Q9CSI6	A0A140LHA2;Q9WVA3;A0A140LIM5	12;12;6;5;3;1;1	12;12;6;5;3;1;1	12;12;6;5;3;1;1	Mitotic checkpoint protein BUB3	Bub3	;;	7	12	12	12	8	9	9	9	9	9	8	9	9	9	9	9	8	9	9	9	9	9	37.7	37.7	37.7	36.766	324	324;326;184;220;100;45;82	3.96	31	34	41	0	95.913	By MS/MS	By MS/MS	By MS/MS	By MS/MS	By MS/MS	By MS/MS	30.2	31.8
A0A140LI40;A0A140LI38;A0A140LHD4;A2VCS1;A0A140LHT6;E9QPQ8;Q8JZS9	A0A140LI40;A0A140LI38;A0A140LHD4;A2VCS1;A0A140LHT6;E9QPQ8;Q8JZS9	1;1;1;1;1;1;1	1;1;1;1;1;1;1	1;1;1;1;1;1;1	39S ribosomal protein L48, mitochondrial	Mrpl48	;;;;;;	7	1	1	1	0	0	0	0	1	0	0	0	0	0	1	0	0	0	0	0	1	0	27.5	27.5	27.5	5.8919	51	51;59;74;113;113;211;211	3		1		0.0013939	2.0722					By MS/MS		0	0
A0A140LJ01;A0A140LHG8;Q9CYN2;A0A140LHW5;A0A140LJG6;A0A140LIK0;A0A140LHR3	A0A140LJ01;A0A140LHG8;Q9CYN2;A0A140LHW5;A0A140LJG6;A0A140LIK0;A0A140LHR3	2;2;2;1;1;1;1	2;2;2;1;1;1;1	2;2;2;1;1;1;1	Signal peptidase complex subunit 2	Spcs2	;;;;;;	7	2	2	2	2	2	1	2	2	2	2	2	1	2	2	2	2	2	1	2	2	2	16.3	16.3	16.3	28.078	252	252;260;226;74;123;177;190	3.62	5	6	5	0	6.275	By MS/MS	By MS/MS	By matching	By MS/MS	By MS/MS	By MS/MS	16.3	16.3
A0A140LHQ0;A0A140LI51;A0A140LIH0;A0A140LHG7;Q8VCB2	A0A140LHQ0;A0A140LI51;A0A140LIH0;A0A140LHG7;Q8VCB2	2;1;1;1;1	2;1;1;1;1	2;1;1;1;1	Mediator of RNA polymerase II transcription subunit 25	Med25	;;;;	5	2	2	2	1	1	1	1	1	1	1	1	1	1	1	1	1	1	1	1	1	1	5.3	5.3	5.3	77.864	742	742;242;599;801;745	3.67	3	3	3	0	5.6664	By MS/MS	By matching	By matching	By matching	By MS/MS	By matching	2	2
A0A140LHY7;Q8BH76;Q3THQ7;Q9EQ28;Q3TS65;A0A140LIW6	A0A140LHY7;Q8BH76;Q3THQ7;Q9EQ28;Q3TS65;A0A140LIW6	6;6;6;6;5;4	6;6;6;6;5;4	6;6;6;6;5;4	DNA polymerase delta subunit 3	Pold3	;;;;;	6	6	6	6	5	5	5	4	6	4	5	5	5	4	6	4	5	5	5	4	6	4	14.9	14.9	14.9	46.135	422	422;461;461;462;263;269	3.74	15	15	16	0	11.112	By MS/MS	By MS/MS	By MS/MS	By MS/MS	By MS/MS	By MS/MS	14.9	14.9
A0A140LI34;Q9DAU9	A0A140LI34;Q9DAU9	2;1	2;1	2;1	Zinc finger protein 654	Znf654	;	2	2	2	2	2	2	1	0	1	1	2	2	1	0	1	1	2	2	1	0	1	1	2.7	2.7	2.7	126.44	1112	1112;571	3.86	6	2	6	0.0048831	1.4948	By MS/MS	By MS/MS	By MS/MS		By MS/MS	By matching	2.7	2.7
A0A140LI54;Q3TRM4;A0A140LHU9;A0A140LJI6;A0A140LHT9;A0A140LHJ7;A0A140LJH3	A0A140LI54;Q3TRM4;A0A140LHU9	6;6;5;2;2;1;1	6;6;5;2;2;1;1	6;6;5;2;2;1;1	Neuropathy target esterase	Pnpla6	;;	7	6	6	6	4	4	4	3	4	4	4	4	4	3	4	4	4	4	4	3	4	4	7.8	7.8	7.8	148.66	1345	1345;1355;1316;201;207;109;150	3.78	12	11	13	0	10.072	By MS/MS	By MS/MS	By MS/MS	By MS/MS	By MS/MS	By MS/MS	4.8	4.8
E9PWA1;A0A140LII6;A0A140LII3	E9PWA1;A0A140LII6;A0A140LII3	3;3;2	2;2;2	1;1;1		U2af1l4	;;	3	3	2	1	3	3	3	2	2	2	2	2	2	1	1	1	1	1	1	0	0	0	41.9	33.3	16.2	12.272	105	105;122;90	3	6	3	3	0.0011348	2.2002	By MS/MS	By MS/MS	By matching	By matching	By matching	By MS/MS	41.9	41.9
A0A140LIM2;Q9DCH6	A0A140LIM2;Q9DCH6	2;2	2;2	2;2	AN1-type zinc finger protein 6	Zfand6	;	2	2	2	2	0	1	1	2	2	2	0	1	1	2	2	2	0	1	1	2	2	2	10.1	10.1	10.1	23.261	217	217;223	3	2	6	1	0.0095659	1.2386		By MS/MS	By MS/MS	By matching	By MS/MS	By matching	0	4.6
D3Z6W1;A0A140LIT9;Q7TSJ2	D3Z6W1;A0A140LIT9;Q7TSJ2	2;2;2	2;2;2	2;2;2	Microtubule-associated protein 6	Map6	;;	3	2	2	2	2	2	2	0	0	0	2	2	2	0	0	0	2	2	2	0	0	0	6.7	6.7	6.7	54.711	509	509;703;906	1	6			0	2.9438	By MS/MS	By MS/MS	By MS/MS				6.7	6.7
E9Q5W5;A0A140LJ04;Q5SSH7	E9Q5W5;A0A140LJ04;Q5SSH7	1;1;1	1;1;1	1;1;1	Zinc finger ZZ-type and EF-hand domain-containing protein 1	Zzef1	;;	3	1	1	1	0	0	0	1	0	0	0	0	0	1	0	0	0	0	0	1	0	0	0.5	0.5	0.5	328.27	2924	2924;2953;2924	6		1	3	0.0070263	1.3568				By MS/MS			0	0
A0A140LJ44;Q7TSH4;A0A140LIP6;Q7TSU8	A0A140LJ44;Q7TSH4;A0A140LIP6;Q7TSU8	2;2;1;1	2;2;1;1	2;2;1;1	Centriolar coiled-coil protein of 110 kDa	Ccp110	;;;	4	2	2	2	1	1	1	1	1	1	1	1	1	1	1	1	1	1	1	1	1	1	3.3	3.3	3.3	87.994	796	796;1004;184;198	3.31	6	3	4	0.00059719	2.666	By MS/MS	By MS/MS	By MS/MS	By MS/MS	By MS/MS	By MS/MS	1.8	1.8
A0A140LJF7;A0A140LJK7;E9PW34;A2AGL3	A0A140LJF7;A0A140LJK7;E9PW34;A2AGL3	2;1;1;1	2;1;1;1	2;1;1;1	Ryanodine receptor 3	Ryr3	;;;	4	2	2	2	0	1	0	0	0	0	0	1	0	0	0	0	0	1	0	0	0	0	0.6	0.6	0.6	550.83	4858	4858;4868;4888;4863	6	1		5	0.003883	1.5409		By MS/MS					0	0.4
E9Q394;A0A140LJJ5;A0A140LHG3;A0A140LHQ3;A0A140LID7;Q3UZK5;A0A140LIX0;Q924X9	E9Q394;A0A140LJJ5	6;6;2;1;1;1;1;1	6;6;2;1;1;1;1;1	6;6;2;1;1;1;1;1		Akap13	;	8	6	6	6	4	5	5	2	2	2	4	5	5	2	2	2	4	5	5	2	2	2	3.6	3.6	3.6	303.97	2776	2776;2794;607;423;569;607;870;934	3.2	15	6	9	0	8.2293	By MS/MS	By MS/MS	By MS/MS	By MS/MS	By MS/MS	By MS/MS	2.4	3
A0A140T8J4;Q9R257	A0A140T8J4;Q9R257	1;1	1;1	1;1	Heme-binding protein 1	Hebp1	;	2	1	1	1	0	0	0	0	0	0	0	0	0	0	0	0	0	0	0	0	0	0	8.4	8.4	8.4	21.053	190	190;190	7			3	0.003143	1.5976							0	0
Q8VIJ0;A0A140T8M5	Q8VIJ0;A0A140T8M5	1;1	1;1	1;1		Igkv6-14	;	2	1	1	1	0	0	0	1	1	1	0	0	0	1	1	1	0	0	0	1	1	1	19.4	19.4	19.4	11.859	108	108;115	5		3	3	0	3.6813				By matching	By matching	By MS/MS	0	0
Q91YK6;Q4V9X9;Q5M9M5;A0A140T8M7;P62751;D3YTY6	Q91YK6;Q4V9X9;Q5M9M5;A0A140T8M7;P62751	14;14;14;14;14;4	14;14;14;14;14;4	14;14;14;14;14;4	60S ribosomal protein L23a	Rpl23a	;;;;	6	14	14	14	12	12	12	14	13	13	12	12	12	14	13	13	12	12	12	14	13	13	56.4	56.4	56.4	16.94	149	149;155;156;156;156;151	3.78	45	54	52	0	237.11	By MS/MS	By MS/MS	By MS/MS	By MS/MS	By MS/MS	By MS/MS	49	49
A0A140T8N0;A0A1E1GJG6;P01639	A0A140T8N0;A0A1E1GJG6;P01639	2;2;2	2;2;2	2;2;2	Ig kappa chain V-V region MOPC 41	Gm5571	;;	3	2	2	2	1	1	1	2	2	2	1	1	1	2	2	2	1	1	1	2	2	2	30.8	30.8	30.8	12.805	117	117;240;130	4.2	3	6	6	0.0013866	2.0311	By MS/MS	By MS/MS	By MS/MS	By MS/MS	By MS/MS	By MS/MS	12	12
A0A140T8R7;Q8CFE3	A0A140T8R7;Q8CFE3	1;1	1;1	1;1	REST corepressor 1	Rcor1	;	2	1	1	1	0	0	0	1	1	1	0	0	0	1	1	1	0	0	0	1	1	1	4.2	4.2	4.2	43.886	382	382;480	5		3	3	0.0026497	1.6968				By MS/MS	By matching	By MS/MS	0	0
A0A140T8S5;Q8K327	A0A140T8S5;Q8K327	8;8	8;8	8;8	Chromosome alignment-maintaining phosphoprotein 1	Champ1	;	2	8	8	8	3	4	5	7	7	6	3	4	5	7	7	6	3	4	5	7	7	6	16.3	16.3	16.3	87.56	802	802;802	3.7	12	20	14	0	13.404	By MS/MS	By MS/MS	By MS/MS	By MS/MS	By MS/MS	By MS/MS	4.7	7.9
Q5EBJ0;A0A140T8V1;P11404	Q5EBJ0;A0A140T8V1;P11404	4;4;4	4;4;4	4;4;4	Fatty acid-binding protein, heart	Fabp3	;;	3	4	4	4	2	3	3	2	4	3	2	3	3	2	4	3	2	3	3	2	4	3	35.3	35.3	35.3	14.819	133	133;133;133	4.03	10	11	14	0	6.5998	By matching	By MS/MS	By MS/MS	By MS/MS	By MS/MS	By MS/MS	18	24.8
A0A158RFV1;Q9CW46;A0A1L1SRY4	A0A158RFV1;Q9CW46;A0A1L1SRY4	12;12;9	12;12;9	12;12;9	Ribonucleoprotein PTB-binding 1	Raver1	;;	3	12	12	12	5	9	7	7	7	7	5	9	7	7	7	7	5	9	7	7	7	7	33.8	33.8	33.8	79.381	748	748;748;488	3.5	25	22	21	0	35.522	By MS/MS	By MS/MS	By MS/MS	By MS/MS	By MS/MS	By MS/MS	15.9	27.5
I7HIK9;Q80ZA1;A0A158SIS7;Q549C9;O70366;Q91XH8;P02340;W5VJU6;Q3UGQ1;Q925E2;Q9ER40;Q8C526;Q6TDG9;Q64451	I7HIK9;Q80ZA1;A0A158SIS7;Q549C9;O70366;Q91XH8;P02340;W5VJU6;Q3UGQ1;Q925E2;Q9ER40;Q8C526	4;4;4;4;4;4;4;3;3;2;2;2;1;1	4;4;4;4;4;4;4;3;3;2;2;2;1;1	4;4;4;4;4;4;4;3;3;2;2;2;1;1	Cellular tumor antigen p53	Trp53;Tp53	;;;;;;;;;;;	14	4	4	4	1	1	1	2	3	3	1	1	1	2	3	3	1	1	1	2	3	3	18.3	18.3	18.3	42.15	378	378;381;387;390;390;391;387;342;357;207;307;314;77;135	3.5	4	8	4	0	7.0418	By matching	By MS/MS	By MS/MS	By MS/MS	By MS/MS	By MS/MS	5	5
A0A158SIT3;Q9WV03;Q9WTJ8;Q05AF0	A0A158SIT3;Q9WV03;Q9WTJ8	5;5;3;2	5;5;3;2	5;5;3;2	Protein FAM50A;Protein FAM50B	Fam50a;Fam50b	;;	4	5	5	5	3	3	3	4	4	4	3	3	3	4	4	4	3	3	3	4	4	4	16.8	16.8	16.8	40.251	339	339;339;334;267	4.23	11	16	20	0	8.6156	By MS/MS	By MS/MS	By MS/MS	By MS/MS	By MS/MS	By MS/MS	11.8	11.8
J3JS94;A0A158SIT5;Q9CR70;Q8R2R7	J3JS94;A0A158SIT5;Q9CR70;Q8R2R7	2;2;2;1	2;2;2;1	2;2;2;1	EKC/KEOPS complex subunit Lage3	Lage3	;;;	4	2	2	2	1	1	1	1	1	1	1	1	1	1	1	1	1	1	1	1	1	1	29.7	29.7	29.7	11.614	111	111;148;148;148	4	6	6	8	0	3.1553	By matching	By MS/MS	By MS/MS	By MS/MS	By MS/MS	By MS/MS	18.9	18.9
A0A158SIT8;Q9DBD5	A0A158SIT8;Q9DBD5	3;3	3;3	3;3	Proline-, glutamic acid- and leucine-rich protein 1	Pelp1	;	2	3	3	3	2	2	2	3	3	3	2	2	2	3	3	3	2	2	2	3	3	3	4.9	4.9	4.9	118.07	1123	1123;1123	3.57	6	9	6	0	6.9671	By MS/MS	By MS/MS	By MS/MS	By MS/MS	By MS/MS	By MS/MS	3.5	3.5
Q3TRC8;Q5F2D9;A0A158SIT9;J3JS97;Q91YI4	Q3TRC8;Q5F2D9;A0A158SIT9;J3JS97;Q91YI4	2;2;2;2;2	2;2;2;2;2	2;2;2;2;2	Beta-arrestin-2	Arrb2	;;;;	5	2	2	2	0	0	0	2	2	1	0	0	0	2	2	1	0	0	0	2	2	1	9.7	9.7	9.7	45.155	402	402;406;410;421;410	4.5		5	3	0	4.5122				By MS/MS	By MS/MS	By MS/MS	0	0
A0A1B0GS13;A0A165ELP6;A0A1B0GT81;A0A1B0GTA4;Q8K3J2;Q544Z6;Q3TXJ7;Q07813;A0A1B0GSH8	A0A1B0GS13;A0A165ELP6;A0A1B0GT81;A0A1B0GTA4;Q8K3J2;Q544Z6;Q3TXJ7;Q07813;A0A1B0GSH8	4;4;4;4;4;4;4;4;2	4;4;4;4;4;4;4;4;2	4;4;4;4;4;4;4;4;2	Apoptosis regulator BAX	Bax	;;;;;;;;	9	4	4	4	1	1	1	1	4	2	1	1	1	1	4	2	1	1	1	1	4	2	42.1	42.1	42.1	12.513	114	114;139;171;172;173;192;192;192;263	3.93	3	7	5	0	11.827	By MS/MS	By MS/MS	By MS/MS	By MS/MS	By MS/MS	By MS/MS	11.4	11.4
A0A171EBL2;E9Q555	A0A171EBL2;E9Q555	4;4	4;4	4;4	E3 ubiquitin-protein ligase RNF213	Rnf213	;	2	4	4	4	0	0	0	2	1	2	0	0	0	2	1	2	0	0	0	2	1	2	1	1	1	584.62	5151	5151;5152	5.46		5	8	0.001418	2.1982				By matching	By matching	By MS/MS	0	0
A0A1B0GQU8;Q642K1;Q58EW0;P35980;A0A1B0GSS8;Q0QEW9;A0A1B0GSF7;A0A1B0GSA8;A0A1B0GRZ3;A0A1B0GS28	A0A1B0GQU8;Q642K1;Q58EW0;P35980;A0A1B0GSS8;Q0QEW9;A0A1B0GSF7	9;9;9;9;8;8;7;4;2;2	9;9;9;9;8;8;7;4;2;2	9;9;9;9;8;8;7;4;2;2	60S ribosomal protein L18	Rpl18	;;;;;;	10	9	9	9	8	8	7	8	8	7	8	8	7	8	8	7	8	8	7	8	8	7	47.2	47.2	47.2	18.101	159	159;188;188;188;155;169;136;126;57;80	3.79	33	30	36	0	44.793	By MS/MS	By MS/MS	By MS/MS	By MS/MS	By MS/MS	By MS/MS	46.5	46.5
A0A1B0GR11;Q93092	A0A1B0GR11;Q93092	10;10	10;10	10;10	Transaldolase	Taldo1	;	2	10	10	10	2	4	3	4	10	5	2	4	3	4	10	5	2	4	3	4	10	5	28.5	28.5	28.5	42.151	382	382;337	4	10	21	17	0	20.014	By MS/MS	By MS/MS	By MS/MS	By MS/MS	By MS/MS	By MS/MS	7.3	13.4
A0A1B0GR18;Q8VI63;A0A1B0GRX6;A0A1B0GT55;Q3TYF8	A0A1B0GR18;Q8VI63;A0A1B0GRX6	5;5;3;2;2	5;5;3;2;2	5;5;3;2;2	MOB kinase activator 2	Mob2	;;	5	5	5	5	4	4	4	5	4	5	4	4	4	5	4	5	4	4	4	5	4	5	19.2	19.2	19.2	30.232	266	266;235;126;98;150	3.79	19	22	22	0	15.755	By MS/MS	By MS/MS	By MS/MS	By MS/MS	By MS/MS	By MS/MS	13.2	13.2
A0A1B0GR19;A0A1B0GR86;Q8BH97;A0A1B0GRI0;A0A1B0GSK5;A0A1B0GS22	A0A1B0GR19;A0A1B0GR86;Q8BH97;A0A1B0GRI0;A0A1B0GSK5	4;4;4;3;2;1	4;4;4;3;2;1	4;4;4;3;2;1	Reticulocalbin-3	Rcn3	;;;;	6	4	4	4	1	1	1	1	2	1	1	1	1	1	2	1	1	1	1	1	2	1	15.7	15.7	15.7	31.843	274	274;280;328;115;186;122	3.33	4	5	3	0.00057887	2.385	By matching	By MS/MS	By matching	By matching	By MS/MS	By matching	3.3	3.3
A0A1B0GR56;A0A1B0GSE2;A0A1B0GRE5;Q66JV6;Q9WUJ8;Q3TQX1	A0A1B0GR56;A0A1B0GSE2;A0A1B0GRE5;Q66JV6;Q9WUJ8	3;3;3;3;3;1	3;3;3;3;3;1	3;3;3;3;3;1	Origin recognition complex subunit 6	Orc6	;;;;	6	3	3	3	3	2	2	1	1	1	3	2	2	1	1	1	3	2	2	1	1	1	27.6	27.6	27.6	17.178	156	156;160;197;262;262;186	4.16	7	3	9	0	3.9073	By MS/MS	By MS/MS	By matching	By MS/MS	By matching	By matching	27.6	17.9
A0A1B0GR76;B7ZNF8;Q8BYH8;A0A1B0GS03;Q8BIM5;Q8BUB9;A0A1B0GS89	A0A1B0GR76;B7ZNF8;Q8BYH8;A0A1B0GS03	4;4;4;2;1;1;1	2;2;2;2;1;1;1	2;2;2;2;1;1;1	Chromodomain-helicase-DNA-binding protein 9	Chd9	;;;	7	4	2	2	4	3	3	4	4	4	2	1	1	2	2	2	2	1	1	2	2	2	2.8	1.6	1.6	211.55	1853	1853;2884;2885;874;254;292;641	3.94	4	7	6	0	3.5482	By MS/MS	By MS/MS	By matching	By matching	By MS/MS	By MS/MS	2.8	2.3
A0A1B0GRE8	A0A1B0GRE8	11	4	1				1	11	4	1	10	11	11	6	6	6	4	4	4	2	1	2	1	1	1	0	0	0	29.1	11.1	2.8	57.706	505	505	2.14	18	7	3	0	8.8551	By MS/MS	By MS/MS	By MS/MS	By MS/MS	By matching	By MS/MS	24.6	29.1
A0A1B0GRF6;D3YZA5;O55222	A0A1B0GRF6;D3YZA5;O55222	1;1;1	1;1;1	1;1;1	Integrin-linked protein kinase	Ilk	;;	3	1	1	1	0	0	0	1	1	0	0	0	0	1	1	0	0	0	0	1	1	0	11.2	11.2	11.2	25.844	233	233;295;452	5.4		2	3	0.0014116	2.1606				By matching	By MS/MS		0	0
A0A1B0GRH6;A0A1C7CYV3	A0A1B0GRH6	13;6	2;0	2;0				2	13	2	2	12	12	13	6	7	6	2	1	2	0	0	0	2	1	2	0	0	0	32.6	5.9	5.9	57.805	506	506;506	1	5			0.0099587	1.1926	By MS/MS	By MS/MS	By matching	By matching	By matching	By matching	28.1	28.5
A0A1B0GRI2;F8VPV1;A0A087WRH0;A0A0U1RQ46	A0A1B0GRI2;F8VPV1;A0A087WRH0;A0A0U1RQ46	5;3;3;3	1;0;0;1	0;0;0;0		Zfp951	;;;	4	5	1	0	3	4	4	5	5	4	0	0	0	1	1	0	0	0	0	0	0	0	13.8	2.6	0	66.112	571	571;451;451;609	4.6		3	2	0.0026483	1.6927	By matching	By matching	By matching	By MS/MS	By matching	By matching	10.9	11.2
A0A1B0GRJ0;E9Q8L9;Q9D620	A0A1B0GRJ0;E9Q8L9;Q9D620	3;3;3	3;3;3	3;3;3	Rab11 family-interacting protein 1	Rab11fip1	;;	3	3	3	3	2	2	2	3	3	2	2	2	2	3	3	2	2	2	2	3	3	2	4	4	4	120.11	1127	1127;1166;645	3.6	6	8	6	0	6.847	By MS/MS	By MS/MS	By MS/MS	By MS/MS	By MS/MS	By MS/MS	2.7	2.7
Q544R1;Q3UYN1;A0A1B0GRP7;Q9Z2Y8;A0A1B0GSA1;A0A1B0GQY5;A0A1B0GRR5;Q6P8V7;A0A1B0GSP5;Q80ZV3	Q544R1;Q3UYN1;A0A1B0GRP7;Q9Z2Y8;A0A1B0GSA1;A0A1B0GQY5;A0A1B0GRR5;Q6P8V7	3;3;3;3;2;2;2;2;1;1	3;3;3;3;2;2;2;2;1;1	3;3;3;3;2;2;2;2;1;1	Proline synthase co-transcribed bacterial homolog protein	Prosc	;;;;;;;	10	3	3	3	1	1	1	2	3	1	1	1	1	2	3	1	1	1	1	2	3	1	16.4	16.4	16.4	30.048	274	274;326;330;274;67;129;137;153;128;141	2.45	3	8		0	7.0829	By matching	By MS/MS	By matching	By matching	By MS/MS	By matching	5.8	5.8
Q3UBN8;Q3U449;A0A1B0GRV0;Q9Z0S1;D3Z0E6;D3Z5X0	Q3UBN8;Q3U449;A0A1B0GRV0;Q9Z0S1;D3Z0E6	6;6;6;6;4;2	6;6;6;6;4;2	6;6;6;6;4;2	3(2),5-bisphosphate nucleotidase 1	Bpnt1	;;;;	6	6	6	6	1	3	2	2	5	2	1	3	2	2	5	2	1	3	2	2	5	2	25	25	25	33.212	308	308;308;323;308;253;83	4.19	7	12	13	0	8.0455	By matching	By MS/MS	By MS/MS	By matching	By MS/MS	By matching	4.2	13.6
Q3UL50;A0A1B0GS18;Q8VCG3;Q8R3V4	Q3UL50;A0A1B0GS18;Q8VCG3	4;4;4;1	4;4;4;1	4;4;4;1	WD repeat-containing protein 74	Wdr74	;;	4	4	4	4	3	3	3	3	3	1	3	3	3	3	3	1	3	3	3	3	3	1	18.5	18.5	18.5	37.791	340	340;427;384;249	2.47	9	8	2	0	5.5261	By matching	By MS/MS	By MS/MS	By matching	By MS/MS	By matching	13.2	13.2
A0A1B0GS30;Q3TIR3	A0A1B0GS30;Q3TIR3	1;1	1;1	1;1	Synembryn-A	Ric8a	;	2	1	1	1	0	0	0	0	1	0	0	0	0	0	1	0	0	0	0	0	1	0	11.9	11.9	11.9	17.855	160	160;530	3		1		0.0074963	1.3309					By MS/MS		0	0
Q505A4;A0A1B0GS41;Q9QYY0	Q505A4;A0A1B0GS41;Q9QYY0	5;5;5	5;5;5	5;5;5	GRB2-associated-binding protein 1	Gab1	;;	3	5	5	5	4	4	3	3	5	5	4	4	3	3	5	5	4	4	3	3	5	5	10.4	10.4	10.4	76.812	695	695;725;695	3.72	11	13	12	0	10.777	By MS/MS	By MS/MS	By MS/MS	By MS/MS	By MS/MS	By MS/MS	7.2	7.2
A0A1B0GS58;Q9CQM9;A0A1B0GT04	A0A1B0GS58;Q9CQM9	7;7;1	7;7;1	7;7;1	Glutaredoxin-3	Glrx3	;	3	7	7	7	0	0	0	3	5	1	0	0	0	3	5	1	0	0	0	3	5	1	20.1	20.1	20.1	41.704	374	374;337;163	5.11		9	10	0	32.582				By matching	By MS/MS	By matching	0	0
A0A1B0GSC4;Q9ESW8	A0A1B0GSC4;Q9ESW8	1;1	1;1	1;1	Pyroglutamyl-peptidase 1	Pgpep1	;	2	1	1	1	1	1	1	1	1	1	1	1	1	1	1	1	1	1	1	1	1	1	16.4	16.4	16.4	13.329	122	122;209	3.94	4	7	6	0.00058445	2.4971	By MS/MS	By MS/MS	By MS/MS	By MS/MS	By MS/MS	By MS/MS	16.4	16.4
A0A1B0GSR9;Q564E2;Q3TI99;P06151;Q3TCI7;A0A1B0GSX0;Q3UDU4;Q99K20;Q3THB4;D3YZQ9;Q3UIC3;A0A1B0GT41;A0A1B0GQX5;A0A1B0GSL7;Q6NXW3;A0A1B0GRC1;A0A1B0GRS2;A0A1B0GRW9;A0A1B0GS79;D3YVR7;D3YZE4;A0A1B0GSR2	A0A1B0GSR9;Q564E2;Q3TI99;P06151;Q3TCI7;A0A1B0GSX0;Q3UDU4;Q99K20;Q3THB4;D3YZQ9;Q3UIC3;A0A1B0GT41;A0A1B0GQX5	18;18;18;18;17;16;15;14;14;12;9;9;9;8;7;4;4;4;4;2;2;1	18;18;18;18;17;16;15;14;14;12;9;9;9;8;7;4;4;4;4;2;2;1	16;16;16;16;15;14;13;12;12;10;9;7;7;7;6;4;4;4;4;0;0;0	L-lactate dehydrogenase;L-lactate dehydrogenase A chain	Ldha	;;;;;;;;;;;;	22	18	18	16	12	14	13	16	18	17	12	14	13	16	18	17	10	12	11	14	16	15	52.4	52.4	45.7	34.599	315	315;332;332;332;332;361;330;315;332;236;169;176;201;128;104;66;68;104;205;235;237;171	3.74	55	70	62	0	323.31	By MS/MS	By MS/MS	By MS/MS	By MS/MS	By MS/MS	By MS/MS	34	37.8
D3Z0B9;A0A1B0GSU0;Q571I9;A0A1B0GSN3;Q9CWT9	D3Z0B9;A0A1B0GSU0;Q571I9	10;10;10;1;1	10;10;10;1;1	10;10;10;1;1	Aldehyde dehydrogenase family 16 member A1	Aldh16a1	;;	5	10	10	10	3	4	2	5	6	7	3	4	2	5	6	7	3	4	2	5	6	7	16.4	16.4	16.4	79.488	754	754;802;802;112;188	4.38	9	18	21	0	11.258	By MS/MS	By MS/MS	By MS/MS	By MS/MS	By MS/MS	By MS/MS	5.8	7.3
A0A1B0GSX7;Q6PFD9;B7ZN81;B2RQL0;A0A140T8J8;Q3TPG3;A0A1B0GRB5;Q3UJE5;A0A1B0GRA7;Q4FZE7;Q3TP40	A0A1B0GSX7;Q6PFD9;B7ZN81;B2RQL0;A0A140T8J8	20;20;12;12;12;8;8;8;8;4;2	20;20;12;12;12;8;8;8;8;4;2	20;20;12;12;12;8;8;8;8;4;2	Nuclear pore complex protein Nup98-Nup96;Nuclear pore complex protein Nup98;Nuclear pore complex protein Nup96	Nup98	;;;;	11	20	20	20	9	8	8	15	19	15	9	8	8	15	19	15	9	8	8	15	19	15	18.2	18.2	18.2	197.31	1816	1816;1816;1170;1170;1187;861;967;984;984;298;374	3.76	31	54	39	0	47.131	By MS/MS	By MS/MS	By MS/MS	By MS/MS	By MS/MS	By MS/MS	7.3	6.7
A0A1B0GSZ9;O35972;A0A1B0GQZ1	A0A1B0GSZ9;O35972;A0A1B0GQZ1	3;3;2	3;3;2	3;3;2	39S ribosomal protein L23, mitochondrial	Mrpl23	;;	3	3	3	3	1	1	1	2	3	2	1	1	1	2	3	2	1	1	1	2	3	2	29.1	29.1	29.1	20.059	172	172;146;101	4.12	3	7	6	0	3.8209	By MS/MS	By MS/MS	By MS/MS	By matching	By MS/MS	By matching	12.8	12.8
Q3UPB5;Q5BL04;E9PU88;A0A1B0GT64	Q3UPB5;Q5BL04;E9PU88;A0A1B0GT64	2;2;2;2	2;2;2;2	1;1;1;1		Zfp873	;;;	4	2	2	1	1	1	1	2	2	2	1	1	1	2	2	2	1	1	1	1	1	1	6.7	6.7	3.2	52.846	462	462;518;630;667	4	3	6	5	0	3.4754	By MS/MS	By matching	By matching	By MS/MS	By MS/MS	By MS/MS	3.2	3.2
Q3UWV9;A0A1B0GT78;Q3TKK8;Q7TMK6;A0A1B0GSU8	Q3UWV9;A0A1B0GT78;Q3TKK8;Q7TMK6;A0A1B0GSU8	8;8;8;8;4	8;8;8;8;4	8;8;8;8;4	Protein Hook homolog 2	Hook2	;;;;	5	8	8	8	4	3	4	4	5	5	4	3	4	4	5	5	4	3	4	4	5	5	16.2	16.2	16.2	80.491	692	692;692;715;716;611	3.87	11	14	14	0	8.0692	By MS/MS	By MS/MS	By MS/MS	By MS/MS	By MS/MS	By MS/MS	6.8	4.6
G3UZM8;A0A1B0GX15;G3UWN5;Q6GTX3;Q4FK40;Q3UEE7;Q3UBS0;Q3TXU4;P08226;Q3UF21;Q3TX45	G3UZM8;A0A1B0GX15;G3UWN5;Q6GTX3;Q4FK40;Q3UEE7;Q3UBS0;Q3TXU4;P08226;Q3UF21;Q3TX45	3;3;3;3;3;3;3;3;3;2;2	3;3;3;3;3;3;3;3;3;2;2	3;3;3;3;3;3;3;3;3;2;2	Apolipoprotein E	Apoe	;;;;;;;;;;	11	3	3	3	1	1	1	1	2	2	1	1	1	1	2	2	1	1	1	1	2	2	27.4	27.4	27.4	17.187	146	146;231;232;311;311;311;311;311;311;158;311	4.81	3	7	11	0.0013816	2.0037	By matching	By matching	By MS/MS	By matching	By MS/MS	By MS/MS	9.6	9.6
O88374;A0A1B0GX27;Q3ULU3;O35855;A0A1B0GST1;Q8CAX1;A0A1B0GQY4	O88374;A0A1B0GX27;Q3ULU3;O35855;A0A1B0GST1;Q8CAX1	4;4;4;4;2;2;1	4;4;4;4;2;2;1	4;4;4;4;2;2;1	Branched-chain-amino-acid aminotransferase;Branched-chain-amino-acid aminotransferase, mitochondrial	Bcat2	;;;;;	7	4	4	4	1	1	0	0	4	1	1	1	0	0	4	1	1	1	0	0	4	1	22.1	22.1	22.1	39.774	353	353;388;393;393;97;233;101	3.8	2	5	3	0	7.2813	By matching	By MS/MS			By MS/MS	By matching	6.2	6.2
A0A1C7CYU3;Q02819;A0A1B0GR92;Q3TCI1;Q8BRD3;A0A1B0GT83;A0A1B0GS16	A0A1C7CYU3;Q02819;A0A1B0GR92;Q3TCI1;Q8BRD3	3;3;2;2;2;1;1	3;3;2;2;2;1;1	3;3;2;2;2;1;1	Nucleobindin-1	Nucb1	;;;;	7	3	3	3	1	1	1	1	2	0	1	1	1	1	2	0	1	1	1	1	2	0	12.1	12.1	12.1	52.997	455	455;459;220;376;459;121;170	4.5	3	3	6	0	5.8612	By matching	By MS/MS	By matching	By matching	By MS/MS		3.5	3.5
A0A1C7CYU6;Q3URS2	A0A1C7CYU6;Q3URS2	14;14	14;14	0;0	Zinc finger and SCAN domain containing protein 4F	Zscan4f	;	2	14	14	0	13	14	14	9	10	9	13	14	14	9	10	9	0	0	0	0	0	0	33.6	33.6	0	57.72	506	506;506	3.07	65	35	35	0	53.858	By MS/MS	By MS/MS	By MS/MS	By MS/MS	By MS/MS	By MS/MS	29.1	33.6
A0A1C7CYV0;Q3UJG9;B1AX58;Q99K51;Q3UKB1	A0A1C7CYV0;Q3UJG9;B1AX58;Q99K51;Q3UKB1	3;3;3;3;2	3;3;3;3;2	2;2;2;2;2	Plastin-3	Pls3	;;;;	5	3	3	2	0	0	0	1	3	1	0	0	0	1	3	1	0	0	0	0	2	0	5.9	5.9	3.8	70.642	629	629;634;639;630;630	4.5		5	3	0.0023994	1.7334				By matching	By MS/MS	By matching	0	0
A0A1C7ZMZ5;A0A1C7ZMZ7;P46412	A0A1C7ZMZ5;A0A1C7ZMZ7;P46412	1;1;1	1;1;1	1;1;1	Glutathione peroxidase 3	Gpx3	;;	3	1	1	1	1	1	1	1	1	1	1	1	1	1	1	1	1	1	1	1	1	1	7.5	7.5	7.5	22.304	199	199;217;226	3.25	3	3	2	0.0014069	2.1461	By MS/MS	By MS/MS	By MS/MS	By matching	By MS/MS	By matching	7.5	7.5
A0A1C9IC75;E9Q467;B7ZWC5;Q3TZN9;E9Q236;B9EKC2	A0A1C9IC75;E9Q467;B7ZWC5;Q3TZN9;E9Q236;B9EKC2	3;3;3;3;3;3	3;3;3;3;3;3	3;3;3;3;3;3		Abcc4	;;;;;	6	3	3	3	2	2	1	2	3	3	2	2	1	2	3	3	2	2	1	2	3	3	4.2	4.2	4.2	139.1	1240	1240;1250;1250;1325;1325;1325	3.74	5	8	6	0	10.163	By MS/MS	By MS/MS	By MS/MS	By matching	By MS/MS	By MS/MS	2.6	2.6
A0A1D5RL92;G5E8I8;Q8CGZ0;Q9CYM4	A0A1D5RL92;G5E8I8;Q8CGZ0	13;13;13;2	13;13;13;2	13;13;13;2	Calcium homeostasis endoplasmic reticulum protein	Cherp	;;	4	13	13	13	11	11	10	12	11	10	11	11	10	12	11	10	11	11	10	12	11	10	17.2	17.2	17.2	106.41	938	938;949;936;164	3.69	35	37	36	0	110.32	By MS/MS	By MS/MS	By MS/MS	By MS/MS	By MS/MS	By MS/MS	16.4	16.4
A0A1D5RLU7;A0A1D5RLC5;Q3UI68;Q3U579;Q3UYR1;P08042;O88257;Q8BLK6;Q9Z116;Q8VEM6;Q3U546	A0A1D5RLU7;A0A1D5RLC5;Q3UI68;Q3U579;Q3UYR1;P08042	6;6;6;6;5;5;1;1;1;1;1	6;6;6;6;5;5;1;1;1;1;1	5;5;5;5;5;4;1;1;1;1;1	Zinc finger protein 1	Zfp1	;;;;;	11	6	6	5	3	4	3	2	3	2	3	4	3	2	3	2	3	3	3	2	3	2	21.1	21.1	17	42.815	370	370;389;403;454;389;402;89;568;606;606;606	4.24	16	16	26	0	5.4127	By MS/MS	By MS/MS	By MS/MS	By MS/MS	By MS/MS	By MS/MS	10.8	14.9
E9QKV6;B9EHV1;A0A1D5RLD1;E9PWZ6;E9PZW8;Q9QY06;A0A1D5RLW4;Q3TRT6;Q3TRQ0;Q3UFX8	E9QKV6;B9EHV1;A0A1D5RLD1;E9PWZ6;E9PZW8;Q9QY06;A0A1D5RLW4	10;10;10;10;10;10;7;3;2;2	10;10;10;10;10;10;7;3;2;2	10;10;10;10;10;10;7;3;2;2	Unconventional myosin-IXb	Myo9b	;;;;;;	10	10	10	10	6	6	5	5	6	7	6	6	5	5	6	7	6	6	5	5	6	7	6.9	6.9	6.9	222.44	1961	1961;1963;1963;1975;2128;2114;787;258;454;957	3.6	20	21	19	0	18.584	By MS/MS	By MS/MS	By MS/MS	By MS/MS	By MS/MS	By MS/MS	3.6	3.6
Q3UYK8;A0A1D5RLG3;Q80UJ7	Q3UYK8;A0A1D5RLG3;Q80UJ7	2;2;2	2;2;2	2;2;2	Rab3 GTPase-activating protein catalytic subunit	Rab3gap1	;;	3	2	2	2	1	1	1	1	2	2	1	1	1	1	2	2	1	1	1	1	2	2	2.4	2.4	2.4	110.14	982	982;988;981	3.2	3	5	2	0.0013725	1.9675	By matching	By MS/MS	By matching	By matching	By MS/MS	By MS/MS	1.3	1.3
A0A1D5RLJ8;D3Z1F9;Q8C0M0	A0A1D5RLJ8;D3Z1F9;Q8C0M0	2;2;2	2;2;2	2;2;2	WD repeat-containing protein 59	Wdr59	;;	3	2	2	2	0	1	1	1	1	1	0	1	1	1	1	1	0	1	1	1	1	1	2.8	2.8	2.8	111.65	991	991;993;992	4.82	2	3	6	0.0024096	1.7536		By MS/MS	By matching	By matching	By matching	By MS/MS	0	1.4
F7CGG2;E9PZA7;E9QLK7;E9PWT1;A0A1D5RLL4;Q3UH32;Q80YV3	F7CGG2;E9PZA7;E9QLK7;E9PWT1;A0A1D5RLL4;Q3UH32;Q80YV3	5;5;5;5;5;4;4	5;5;5;5;5;4;4	5;5;5;5;5;4;4	Transformation/transcription domain-associated protein	Trrap	;;;;;;	7	5	5	5	1	1	2	1	2	1	1	1	2	1	2	1	1	1	2	1	2	1	2.8	2.8	2.8	405.42	3587	3587;3829;3847;3858;3859;2724;2565	4.33	4	4	7	0	7.0887	By matching	By MS/MS	By MS/MS	By matching	By MS/MS	By MS/MS	0.6	0.6
F6YZJ7;F6S5Z6;F6Q5A5;H7BX44;D3YYN8;E9PVY0;B2RXX8;A0A1D5RLQ9;Q3UU96	F6YZJ7;F6S5Z6;F6Q5A5;H7BX44;D3YYN8;E9PVY0;B2RXX8;A0A1D5RLQ9;Q3UU96	1;1;1;1;1;1;1;1;1	1;1;1;1;1;1;1;1;1	1;1;1;1;1;1;1;1;1	Non-specific serine/threonine protein kinase;Serine/threonine-protein kinase MRCK alpha	Cdc42bpa	;;;;;;;;	9	1	1	1	1	1	1	0	1	1	1	1	1	0	1	1	1	1	1	0	1	1	2.6	2.6	2.6	81.878	732	732;984;1048;1638;1691;1732;1732;1748;1719	3.75	3	2	3	0	3.2843	By MS/MS	By MS/MS	By matching		By MS/MS	By MS/MS	2.6	2.6
A0A1D5RLS1;Q60902	A0A1D5RLS1;Q60902	4;4	4;4	4;4	Epidermal growth factor receptor substrate 15-like 1	Eps15l1	;	2	4	4	4	2	1	2	4	4	3	2	1	2	4	4	3	2	1	2	4	4	3	6.8	6.8	6.8	66.204	599	599;907	3.11	5	11	3	0	12.144	By MS/MS	By MS/MS	By MS/MS	By MS/MS	By MS/MS	By MS/MS	4.3	2.7
Q3UYD1;A0A1D5RLV4;Q91VW5	Q3UYD1;A0A1D5RLV4;Q91VW5	2;2;2	2;2;2	2;2;2	Golgin subfamily A member 4	Golga4	;;	3	2	2	2	0	0	0	0	1	0	0	0	0	0	1	0	0	0	0	0	1	0	5.3	5.3	5.3	56.696	486	486;1251;2238	6.2		1	4	0.0031348	1.5872					By MS/MS		0	0
A0A1D5RLZ6;Q4KL41;Q9DCC8	A0A1D5RLZ6;Q4KL41;Q9DCC8	1;1;1	1;1;1	1;1;1	Mitochondrial import receptor subunit TOM20 homolog	Tomm20	;;	3	1	1	1	1	1	1	1	1	1	1	1	1	1	1	1	1	1	1	1	1	1	12.7	12.7	12.7	11.434	102	102;145;145	3.67	3	3	3	0.0013858	2.0304	By MS/MS	By matching	By matching	By matching	By matching	By MS/MS	12.7	12.7
Q62512;F6YAM1;A0A1D5RM15;Q8BYD9;Q80ZG3;Q8BJI2;Q6P407;Q6NZI9;Q5U3M3;Q9DAN2;E9Q1J0	Q62512;F6YAM1;A0A1D5RM15;Q8BYD9;Q80ZG3;Q8BJI2;Q6P407;Q6NZI9;Q5U3M3	4;4;4;3;2;2;2;2;2;1;1	1;1;1;1;1;1;1;1;1;1;1	0;0;0;0;0;0;0;0;0;0;0		Zfp930;Zfp180	;;;;;;;;	11	4	1	0	2	2	2	4	3	3	0	0	0	1	0	0	0	0	0	0	0	0	30.6	21.7	0	39.665	346	346;440;441;238;207;480;621;655;655;255;407	6.2		1	4	0.0024058	1.7497	By matching	By matching	By matching	By MS/MS	By matching	By matching	4.6	4.6
A0A1D5RM34;Q8CJ19	A0A1D5RM34;Q8CJ19	1;1	1;1	1;1	Protein-methionine sulfoxide oxidase MICAL3	Mical3	;	2	1	1	1	1	1	1	1	1	1	1	1	1	1	1	1	1	1	1	1	1	1	1.5	1.5	1.5	127.22	1139	1139;1993	3.67	3	3	3	0	9.2128	By MS/MS	By MS/MS	By MS/MS	By MS/MS	By MS/MS	By MS/MS	1.5	1.5
A0A1D5RM85;P62717;A0A1D5RLW5;Q3THJ0;A0A1D5RM79;A0A1D5RME4;Q05CK2;A0A1D5RMC7;F6YJW4	A0A1D5RM85;P62717;A0A1D5RLW5;Q3THJ0;A0A1D5RM79;A0A1D5RME4;Q05CK2	14;14;13;13;9;8;7;6;3	14;14;13;13;9;8;7;6;3	14;14;13;13;9;8;7;6;3	60S ribosomal protein L18a	Rpl18a	;;;;;;	9	14	14	14	9	9	10	13	13	12	9	9	10	13	13	12	9	9	10	13	13	12	38.8	38.8	38.8	24.638	219	219;176;147;176;109;123;151;70;174	3.85	32	49	42	0	75.441	By MS/MS	By MS/MS	By MS/MS	By MS/MS	By MS/MS	By MS/MS	33.8	30.1
Q3UJU3;A0A1D5RM92;I3RSH5;Q9DBH0	Q3UJU3;A0A1D5RM92;I3RSH5;Q9DBH0	2;2;2;2	2;2;2;2	2;2;2;2	E3 ubiquitin-protein ligase;NEDD4-like E3 ubiquitin-protein ligase WWP2	Wwp2	;;;	4	2	2	2	2	2	2	2	2	2	2	2	2	2	2	2	2	2	2	2	2	2	2.7	2.7	2.7	94.099	824	824;824;870;870	3.25	6	6	4	0	2.9311	By MS/MS	By MS/MS	By MS/MS	By MS/MS	By MS/MS	By MS/MS	2.7	2.7
A0A1D5RMI0;F8WHV1;Q9D187	A0A1D5RMI0;F8WHV1;Q9D187	1;1;1	1;1;1	1;1;1	Mitotic spindle-associated MMXD complex subunit MIP18	Fam96b	;;	3	1	1	1	1	1	1	1	0	1	1	1	1	1	0	1	1	1	1	1	0	1	24.2	24.2	24.2	9.4483	91	91;136;163	3.75	3	2	3	0.001416	2.1779	By matching	By MS/MS	By matching	By MS/MS		By matching	24.2	24.2
A0A1D9BZF0	A0A1D9BZF0	5	5	5				1	5	5	5	3	3	3	1	1	1	3	3	3	1	1	1	3	3	3	1	1	1	13.2	13.2	13.2	53.393	507	507	4.45	12	3	18	0	5.5942	By MS/MS	By MS/MS	By MS/MS	By MS/MS	By matching	By MS/MS	13	13
A0A1L1SQ76;A0A1L1SRD0;Q8BTA2;A0A1L1SVK0;Q61206	A0A1L1SQ76;A0A1L1SRD0;Q8BTA2;A0A1L1SVK0;Q61206	1;1;1;1;1	1;1;1;1;1	1;1;1;1;1	Platelet-activating factor acetylhydrolase IB subunit beta	Pafah1b2	;;;;	5	1	1	1	1	1	1	0	1	1	1	1	1	0	1	1	1	1	1	0	1	1	21.6	21.6	21.6	10.082	88	88;97;148;197;229	3.75	3	2	3	0	2.9763	By matching	By MS/MS	By matching		By MS/MS	By MS/MS	21.6	21.6
A0A1L1SQA8;Q58EA6;P62852	A0A1L1SQA8;Q58EA6;P62852	9;9;9	9;9;9	9;9;9	40S ribosomal protein S25	Rps25	;;	3	9	9	9	6	7	7	9	9	7	6	7	7	9	9	7	6	7	7	9	9	7	64.5	64.5	64.5	10.309	93	93;125;125	3.62	24	30	24	0	30.157	By MS/MS	By MS/MS	By MS/MS	By MS/MS	By MS/MS	By MS/MS	45.2	47.3
E9QPN7;A0A1L1SQR4;Q8VDR9;Q6ZPS1	E9QPN7;A0A1L1SQR4;Q8VDR9;Q6ZPS1	8;8;8;4	6;6;6;3	6;6;6;3	Dedicator of cytokinesis protein 6	Dock6;mKIAA1395	;;;	4	8	6	6	3	3	3	5	5	4	2	2	2	5	5	4	2	2	2	5	5	4	5.8	5.1	5.1	233.26	2080	2080;2111;2080;1909	4.44	6	14	16	0	8.6365	By MS/MS	By MS/MS	By MS/MS	By MS/MS	By MS/MS	By MS/MS	2.3	2.3
Q3UHA5;E9Q1R5;A0A1L1SQZ2;Q3UHN4;P97445;Q8R5M6;Q8R5M7	Q3UHA5;E9Q1R5;A0A1L1SQZ2;Q3UHN4;P97445;Q8R5M6;Q8R5M7	6;6;6;6;6;4;3	6;6;6;6;6;4;3	6;6;6;6;6;4;3	Voltage-dependent P/Q-type calcium channel subunit alpha-1A	Cacna1a	;;;;;;	7	6	6	6	6	5	5	1	1	2	6	5	5	1	1	2	6	5	5	1	1	2	4.5	4.5	4.5	262.1	2321	2321;2321;2321;2368;2368;2365;2327	3.54	19	7	15	0	11.571	By MS/MS	By MS/MS	By MS/MS	By matching	By MS/MS	By MS/MS	4.5	3.8
A0A1L1SRM4;D3YYD1;A0A1L1SS03;Q3UTQ7	A0A1L1SRM4;D3YYD1;A0A1L1SS03;Q3UTQ7	6;6;6;6	6;6;6;6	6;6;6;6	PR domain zinc finger protein 10	Prdm10	;;;	4	6	6	6	1	1	1	2	3	3	1	1	1	2	3	3	1	1	1	2	3	3	6.6	6.6	6.6	126.52	1115	1115;1135;1172;1184	5	3	8	14	0	9.7368	By MS/MS	By MS/MS	By MS/MS	By MS/MS	By MS/MS	By MS/MS	1.3	1.3
A0A1L1SU24;A0A1L1STN5;A0A1L1SRY8;A0A1L1SSY9;Q9DCU6;A0A1L1SV70	A0A1L1SU24;A0A1L1STN5;A0A1L1SRY8;A0A1L1SSY9;Q9DCU6	5;5;5;5;5;1	5;5;5;5;5;1	5;5;5;5;5;1	39S ribosomal protein L4, mitochondrial	Mrpl4	;;;;	6	5	5	5	3	2	2	3	5	4	3	2	2	3	5	4	3	2	2	3	5	4	31.9	31.9	31.9	18.081	160	160;172;219;264;294;33	3.62	10	12	10	0	4.9756	By MS/MS	By MS/MS	By MS/MS	By MS/MS	By MS/MS	By MS/MS	21.9	15
D3YVU3;A0A1L1SSA4;Q5DU05;F7AUV3;A0A1L1SUF9	D3YVU3;A0A1L1SSA4;Q5DU05;F7AUV3;A0A1L1SUF9	2;2;2;1;1	2;2;2;1;1	2;2;2;1;1	Centrosomal protein of 164 kDa	Cep164	;;;;	5	2	2	2	1	1	1	1	0	1	1	1	1	1	0	1	1	1	1	1	0	1	2.5	2.5	2.5	149.63	1333	1333;2034;1446;627;1172	4.64	3	2	6	0.00030221	2.7428	By MS/MS	By matching	By matching	By MS/MS		By MS/MS	1.3	1.3
A0A1L1SSL0	A0A1L1SSL0	10	3	3				1	10	3	3	5	4	6	8	8	9	1	1	1	2	1	2	1	1	1	2	1	2	62.8	18.9	18.9	20.813	180	180	4.29	3	5	6	0	40.957	By MS/MS	By MS/MS	By MS/MS	By MS/MS	By MS/MS	By MS/MS	36.1	25
E9QPK4;A0A1L1SSL9;Q9JKK8	E9QPK4;A0A1L1SSL9;Q9JKK8	3;3;3	3;3;3	3;3;3	Serine/threonine-protein kinase ATR	Atr	;;	3	3	3	3	1	1	1	0	1	1	1	1	1	0	1	1	1	1	1	0	1	1	1.8	1.8	1.8	300.36	2635	2635;2641;2635	5	3	2	8	0.00059277	2.5934	By matching	By MS/MS	By matching		By MS/MS	By matching	0.6	0.6
A0A1L1SSV8;REV__Q52L49;REV__Q52L79;REV__Q3V255;REV__Q3US19;REV__P05627;REV__P15066;REV__Q569U6;REV__Q3U2Y0;REV__Q3TXR4;REV__P09450	A0A1L1SSV8	5;1;1;1;1;1;1;1;1;1;1	2;0;0;0;0;0;0;0;0;0;0	2;0;0;0;0;0;0;0;0;0;0				11	5	2	2	3	2	1	3	4	5	2	1	1	1	1	2	2	1	1	1	1	2	13.8	6.1	6.1	45.84	407	407;308;334;334;334;334;341;344;344;344;344	4.14	4	4	6	0.00057405	2.3261	By MS/MS	By MS/MS	By MS/MS	By MS/MS	By MS/MS	By MS/MS	9.8	6.9
A0A1L1STC6;Q6ZWR6;Q2NL50;Q6PI72;Q7TQH5;Q0VGB8;A0A1L1SRV6	A0A1L1STC6;Q6ZWR6	5;5;1;1;1;1;1	5;5;1;1;1;1;1	5;5;1;1;1;1;1	Nesprin-1	Syne1	;	7	5	5	5	1	1	0	2	3	1	1	1	0	2	3	1	1	1	0	2	3	1	0.8	0.8	0.8	1009.9	8799	8799;8799;293;869;949;949;1288	3.36	2	7	2	0.0013904	2.0556	By MS/MS	By matching		By MS/MS	By MS/MS	By matching	0.1	0.1
A0A1L1STE4;Q45VK6;Q3UD30	A0A1L1STE4;Q45VK6	31;25;11	1;1;1	1;1;1		Ilf3	;	3	31	1	1	24	20	24	24	25	25	1	0	1	1	1	1	1	0	1	1	1	1	41.5	1.1	1.1	97.452	908	908;716;396	4	2	3	3	0.0095682	1.2406	By MS/MS	By matching	By matching	By MS/MS	By MS/MS	By MS/MS	36.1	31.2
A0A1L1STE6;Q9D6R2	A0A1L1STE6;Q9D6R2	7;7	7;7	7;7	Isocitrate dehydrogenase [NAD] subunit alpha, mitochondrial	Idh3a	;	2	7	7	7	0	1	1	4	6	4	0	1	1	4	6	4	0	1	1	4	6	4	25.3	25.3	25.3	41.52	384	384;366	4.68	2	15	14	0	16.903		By MS/MS	By matching	By MS/MS	By MS/MS	By matching	0	6
Q9CSZ5;A0A1L1STM2;Q3UB74;Q6KAP9	Q9CSZ5;A0A1L1STM2;Q3UB74;Q6KAP9	3;3;3;2	3;3;3;2	3;3;3;2	Transforming growth factor beta regulator 1	Tbrg1;mFLJ00213	;;;	4	3	3	3	3	3	3	3	2	2	3	3	3	3	2	2	3	3	3	3	2	2	19.7	19.7	19.7	16.913	152	152;201;406;279	3.58	9	7	8	0	17.363	By MS/MS	By MS/MS	By MS/MS	By MS/MS	By MS/MS	By MS/MS	19.7	19.7
Q8BZ53;A0A1L1SUC4;Q5I043;Q8BMT7	Q8BZ53;A0A1L1SUC4;Q5I043;Q8BMT7	3;3;3;2	3;3;3;2	3;3;3;2	Ubiquitin carboxyl-terminal hydrolase 28	Usp28	;;;	4	3	3	3	0	0	0	3	3	2	0	0	0	3	3	2	0	0	0	3	3	2	6	6	6	78.537	698	698;698;1051;474	3.8		8	2	0	3.6595				By MS/MS	By MS/MS	By MS/MS	0	0
A0A1L1SUU1;A0A1L1SUD1;Q9D4V4	A0A1L1SUU1;A0A1L1SUD1;Q9D4V4	1;1;1	1;1;1	1;1;1	TATA box-binding protein-associated factor RNA polymerase I subunit D	Taf1d	;;	3	1	1	1	0	0	0	0	0	0	0	0	0	0	0	0	0	0	0	0	0	0	15.2	15.2	15.2	10.15	92	92;153;322	7			3	0.00059506	2.6443							0	0
Q8BNT0;A0A1L1SUR6;B9EKK8;Q3TEI4	Q8BNT0;A0A1L1SUR6;B9EKK8;Q3TEI4	1;1;1;1	1;1;1;1	1;1;1;1	Uncharacterized protein C15orf39 homolog	1700017B05Rik	;;;	4	1	1	1	0	0	0	0	0	0	0	0	0	0	0	0	0	0	0	0	0	0	2.2	2.2	2.2	71.342	677	677;908;1023;1023	7			1	0.0050981	1.4458							0	0
A0A1L1SV73;Q8BY87;Q3UB96	A0A1L1SV73;Q8BY87	3;3;1	3;3;1	3;3;1	Ubiquitin carboxyl-terminal hydrolase 47	Usp47	;	3	3	3	3	2	2	2	2	2	2	2	2	2	2	2	2	2	2	2	2	2	2	3	3	3	157.15	1376	1376;1376;540	2.5	8	6	2	0.00030312	2.7684	By matching	By MS/MS	By MS/MS	By MS/MS	By MS/MS	By MS/MS	2.1	2.1
A0A1N9M8A6;Q9CXV9	A0A1N9M8A6;Q9CXV9	2;2	2;2	2;2	DCN1-like protein 5	Dcun1d5	;	2	2	2	2	1	1	1	2	2	2	1	1	1	2	2	2	1	1	1	2	2	2	9.8	9.8	9.8	29.222	255	255;237	3.77	3	6	4	0	3.3107	By MS/MS	By MS/MS	By MS/MS	By MS/MS	By MS/MS	By MS/MS	6.7	6.7
E9QPW4;A0A1N9NPH8;Q8BQ48	E9QPW4;A0A1N9NPH8;Q8BQ48	3;3;3	3;3;3	3;3;3	Centrosomal protein of 295 kDa	Cep295	;;	3	3	3	3	1	1	1	0	0	0	1	1	1	0	0	0	1	1	1	0	0	0	1.7	1.7	1.7	269.17	2380	2380;2460;2412	4.75	3		5	0.001137	2.2104	By MS/MS	By MS/MS	By matching				0.5	0.5
A0A1S6GWG5;Q9D7N3;Q3UMV5;Q5XJX8;Q78IX0;A0A0J9YU02;Q9ER89	A0A1S6GWG5;Q9D7N3;Q3UMV5;Q5XJX8	11;11;8;7;4;3;3	11;11;8;7;4;3;3	11;11;8;7;4;3;3	28S ribosomal protein S9, mitochondrial	Mrps9	;;;	7	11	11	11	5	7	6	6	7	6	5	7	6	6	7	6	5	7	6	6	7	6	39.4	39.4	39.4	45.607	396	396;390;314;245;130;129;190	3.71	18	19	19	0	30.035	By MS/MS	By MS/MS	By MS/MS	By MS/MS	By MS/MS	By MS/MS	18.9	25.5
A0A1S6GWG6;P62814;Q99KA3;B0LAC8	A0A1S6GWG6;P62814	13;13;6;4	13;13;6;4	7;7;0;2	V-type proton ATPase subunit B, brain isoform	Atp6v1b2	;	4	13	13	7	6	7	7	8	11	10	6	7	7	8	11	10	4	5	5	4	6	5	30.7	30.7	16.7	59.278	540	540;511;400;140	4	25	30	35	0	57.677	By MS/MS	By MS/MS	By MS/MS	By MS/MS	By MS/MS	By MS/MS	15.9	19.3
E0CZB0;E0CXM6;E0CXI0;E0CYW2;Q3TAW2;Q3TBQ3;E9PYM7;E9PZ88;F8WIE1;Q8BWY6;Q3ZCX9;A0A1S6GWG9;Q91W89	E0CZB0;E0CXM6;E0CXI0;E0CYW2;Q3TAW2;Q3TBQ3;E9PYM7;E9PZ88;F8WIE1;Q8BWY6;Q3ZCX9;A0A1S6GWG9;Q91W89	1;1;1;1;1;1;1;1;1;1;1;1;1	1;1;1;1;1;1;1;1;1;1;1;1;1	1;1;1;1;1;1;1;1;1;1;1;1;1	Alpha-mannosidase;Alpha-mannosidase 2C1	Man2c1	;;;;;;;;;;;;	13	1	1	1	0	0	0	1	1	1	0	0	0	1	1	1	0	0	0	1	1	1	30.3	30.3	30.3	8.6788	76	76;80;89;208;307;866;866;940;1037;1039;1039;1065;1039	5		3	3	0	3.2233				By MS/MS	By MS/MS	By MS/MS	0	0
A0A1S6GWH3;A0A1S6GWH6;O88738;S4R1L5;S4R2P8;S4R1S3;S4R268;S4R1R8;Q3UYZ6;J3QP64	A0A1S6GWH3;A0A1S6GWH6;O88738;S4R1L5;S4R2P8	28;28;28;27;27;2;2;1;1;1	28;28;28;27;27;2;2;1;1;1	28;28;28;27;27;2;2;1;1;1	Baculoviral IAP repeat-containing protein 6	Birc6	;;;;	10	28	28	28	19	21	19	19	21	18	19	21	19	19	21	18	19	21	19	19	21	18	9.6	9.6	9.6	532.16	4882	4882;4939;4882;4853;4869;95;597;343;972;973	3.79	74	69	81	0	101.16	By MS/MS	By MS/MS	By MS/MS	By MS/MS	By MS/MS	By MS/MS	6.6	7.1
H3BKN0;A0A1S6GWH4;Q1HFZ0	H3BKN0;A0A1S6GWH4;Q1HFZ0	24;24;24	24;24;24	24;24;24	tRNA (cytosine(34)-C(5))-methyltransferase	Nsun2	;;	3	24	24	24	13	16	15	15	18	16	13	16	15	15	18	16	13	16	15	15	18	16	43.9	43.9	43.9	81.373	722	722;782;757	3.68	55	56	56	0	153.3	By MS/MS	By MS/MS	By MS/MS	By MS/MS	By MS/MS	By MS/MS	22.3	27
B9EHN0;A0A1S6GWH5;Q02053;P31254	B9EHN0;A0A1S6GWH5;Q02053	30;30;30;2	30;30;30;2	30;30;30;2	Ubiquitin-like modifier-activating enzyme 1	Uba1	;;	4	30	30	30	7	12	11	11	30	12	7	12	11	11	30	12	7	12	11	11	30	12	46.1	46.1	46.1	117.81	1058	1058;1118;1058;1058	3.92	38	63	55	0	323.31	By MS/MS	By MS/MS	By MS/MS	By MS/MS	By MS/MS	By MS/MS	10.4	17.8
A0A1S6GWH9;A0A1S6GWH8;Q9CQ49	A0A1S6GWH9;A0A1S6GWH8;Q9CQ49	1;1;1	1;1;1	1;1;1	Nuclear cap-binding protein subunit 2	Ncbp2	;;	3	1	1	1	1	1	1	1	1	1	1	1	1	1	1	1	1	1	1	1	1	1	6.7	6.7	6.7	22.554	194	194;195;156	3.67	3	3	3	0.0072482	1.3327	By matching	By MS/MS	By MS/MS	By matching	By MS/MS	By MS/MS	6.7	6.7
A2VCP7;A2AU35;A0A1S6GWI1;Q8BHL8	A2VCP7;A2AU35;A0A1S6GWI1;Q8BHL8	1;1;1;1	1;1;1;1	1;1;1;1	Proteasome inhibitor PI31 subunit	Psmf1	;;;	4	1	1	1	0	0	0	1	1	1	0	0	0	1	1	1	0	0	0	1	1	1	10.5	10.5	10.5	26.073	238	238;271;278;271	3		3		0.0021786	1.8992				By matching	By MS/MS	By matching	0	0
B1ARW4;A0A1S6GWI4;Q99LY9	B1ARW4;A0A1S6GWI4;Q99LY9	3;3;3	3;3;3	3;3;3	NADH dehydrogenase [ubiquinone] iron-sulfur protein 5;NADH dehydrogenase [ubiquinone] iron-sulfur protein 5, N-terminally processed	Ndufs5	;;	3	3	3	3	3	3	2	2	2	2	3	3	2	2	2	2	3	3	2	2	2	2	29.7	29.7	29.7	10.909	91	91;171;106	3.23	11	8	7	0	5.1409	By MS/MS	By MS/MS	By MS/MS	By MS/MS	By MS/MS	By MS/MS	29.7	29.7
D6RD00;Q91YL8;Q5BLJ4;Q3UAE6;Q3TIJ4;A0A1S6GWI5;Q9D7H3;D6REI7	D6RD00;Q91YL8;Q5BLJ4;Q3UAE6;Q3TIJ4;A0A1S6GWI5;Q9D7H3;D6REI7	2;2;2;2;2;2;2;1	2;2;2;2;2;2;2;1	2;2;2;2;2;2;2;1	RNA 3-terminal phosphate cyclase	Rtca;RtcA	;;;;;;;	8	2	2	2	1	0	0	1	1	0	1	0	0	1	1	0	1	0	0	1	1	0	32.7	32.7	32.7	12.008	113	113;366;366;366;366;432;366;52	4.2	1	2	2	0	5.8308	By MS/MS			By matching	By MS/MS		12.4	0
Q148S9;A0A1S6GWI7;Q9CY21;Q148T0;Q9CV98;D3YYK7;Q9DCT4;F6VT90;Q9D1L3	Q148S9;A0A1S6GWI7;Q9CY21;Q148T0;Q9CV98;D3YYK7;Q9DCT4;F6VT90;Q9D1L3	6;6;6;5;4;4;4;3;3	6;6;6;5;4;4;4;3;3	6;6;6;5;4;4;4;3;3	Probable 18S rRNA (guanine-N(7))-methyltransferase	Wbscr22	;;;;;;;;	9	6	6	6	6	6	6	6	6	5	6	6	6	6	6	5	6	6	6	6	6	5	31.3	31.3	31.3	31.586	281	281;300;281;281;235;246;259;139;244	3.04	25	18	13	0	34.093	By MS/MS	By MS/MS	By MS/MS	By MS/MS	By MS/MS	By MS/MS	31.3	31.3
Q6PB52;Q6PEM5;Q5D0B0;Q6ZY49;Q52KI7;Q3TL96;Q8K295;A0A1S6GWI9;P55302;Q8C252;F6WMD1;Q3U8U9	Q6PB52;Q6PEM5;Q5D0B0;Q6ZY49;Q52KI7;Q3TL96;Q8K295;A0A1S6GWI9;P55302;Q8C252;F6WMD1	12;12;12;12;12;12;12;12;12;11;6;2	12;12;12;12;12;12;12;12;12;11;6;2	12;12;12;12;12;12;12;12;12;11;6;2	Alpha-2-macroglobulin receptor-associated protein	Lrpap1	;;;;;;;;;;	12	12	12	12	4	5	5	9	11	10	4	5	5	9	11	10	4	5	5	9	11	10	43.5	43.5	43.5	35.491	301	301;352;359;360;360;360;363;378;360;360;153;49	4.09	14	35	28	0	26.714	By MS/MS	By MS/MS	By MS/MS	By MS/MS	By MS/MS	By MS/MS	16.6	16.6
Q3UAC4;A0A1S6GWJ4;Q91VN6;Q3TI21	Q3UAC4;A0A1S6GWJ4;Q91VN6;Q3TI21	22;22;22;21	22;22;22;21	22;22;22;21	Probable ATP-dependent RNA helicase DDX41	Ddx41	;;;	4	22	22	22	14	15	15	17	15	17	14	15	15	17	15	17	14	15	15	17	15	17	42.8	42.8	42.8	69.765	622	622;633;622;622	4.07	48	54	70	0	85.944	By MS/MS	By MS/MS	By MS/MS	By MS/MS	By MS/MS	By MS/MS	25.4	27.2
Q5CZY5;E9Q027;Q3TIJ0;A0A1S6GWJ6;Q8C5L3;E9Q8D5	Q5CZY5;E9Q027;Q3TIJ0;A0A1S6GWJ6;Q8C5L3;E9Q8D5	7;7;7;7;7;6	7;7;7;7;7;6	7;7;7;7;7;6	CCR4-NOT transcription complex subunit 2	Cnot2	;;;;;	6	7	7	7	2	2	3	5	6	6	2	2	3	5	6	6	2	2	3	5	6	6	21	21	21	54.962	499	499;499;540;550;540;490	4.18	7	17	15	0	8.2869	By MS/MS	By MS/MS	By MS/MS	By MS/MS	By MS/MS	By MS/MS	5	5
Q8K239;A0A1S6GWJ9;Q9CZR8;Q8VDE3;Q80UT3;Q3TA37;Q9CX33;D3Z4M7	Q8K239;A0A1S6GWJ9;Q9CZR8;Q8VDE3;Q80UT3;Q3TA37	3;3;3;2;2;2;1;1	3;3;3;2;2;2;1;1	3;3;3;2;2;2;1;1	Elongation factor Ts;Elongation factor Ts, mitochondrial	Tsfm	;;;;;	8	3	3	3	1	2	1	0	3	1	1	2	1	0	3	1	1	2	1	0	3	1	21.1	21.1	21.1	35.116	322	322;331;324;165;190;324;193;206	2.56	4	4	1	0	15.604	By matching	By MS/MS	By matching		By MS/MS	By matching	9.6	12.7
Q8BMP9;Q5U412;Q3UA28;Q3U9H4;Q3U573;Q3TVN9;Q3TUR1;Q3TG02;Q3U547;A0A1S6GWK0;P46978;Q8BWT4;D3YZN5	Q8BMP9;Q5U412;Q3UA28;Q3U9H4;Q3U573;Q3TVN9;Q3TUR1;Q3TG02;Q3U547;A0A1S6GWK0;P46978	7;7;7;7;7;7;7;7;7;7;7;3;1	7;7;7;7;7;7;7;7;7;7;7;3;1	7;7;7;7;7;7;7;7;7;7;7;3;1	Dolichyl-diphosphooligosaccharide--protein glycosyltransferase subunit STT3A	Stt3a	;;;;;;;;;;	13	7	7	7	3	4	5	4	4	3	3	4	5	4	4	3	3	4	5	4	4	3	9.2	9.2	9.2	80.53	705	705;705;705;705;705;705;705;705;753;753;705;150;90	3.78	12	11	13	0	12.302	By MS/MS	By MS/MS	By MS/MS	By MS/MS	By MS/MS	By MS/MS	6.4	6.4
A0A1S6GWK5;P58501;F6YY19	A0A1S6GWK5;P58501;F6YY19	5;5;3	5;5;3	5;5;3	PAX3- and PAX7-binding protein 1	Paxbp1	;;	3	5	5	5	4	4	4	3	3	2	4	4	4	3	3	2	4	4	4	3	3	2	10.2	10.2	10.2	109.92	971	971;919;450	3.19	13	10	8	0	24.194	By MS/MS	By MS/MS	By MS/MS	By MS/MS	By MS/MS	By MS/MS	8.3	8.3
A0A1W2P6R7;Q8BRF7	A0A1W2P6R7;Q8BRF7	3;3	3;3	3;3	Sec1 family domain-containing protein 1	Scfd1	;	2	3	3	3	1	1	1	2	3	1	1	1	1	2	3	1	1	1	1	2	3	1	32.1	32.1	32.1	18.041	159	159;639	3.5	3	6	3	0	5.4711	By matching	By MS/MS	By MS/MS	By matching	By MS/MS	By matching	10.1	10.1
A0A1W2P823;A0A1W2P6T7;A0A1W2P759;B2RRK4;Q4VBF2	A0A1W2P823;A0A1W2P6T7;A0A1W2P759;B2RRK4;Q4VBF2	1;1;1;1;1	1;1;1;1;1	1;1;1;1;1	R3H domain-containing protein 4	R3hdm4	;;;;	5	1	1	1	0	1	1	0	0	0	0	1	1	0	0	0	0	1	1	0	0	0	29.7	29.7	29.7	6.8025	64	64;71;122;262;262	1	2			0.0062988	1.3728		By matching	By MS/MS				0	29.7
F8VPM0;E9Q374;A0A1W2P6X9;Q91YE5;Q3USB1;Q3UXC9;Q3UET2;A0A1W2P6L0;Q3V0H2;Q05CX2;Q80VL8;Q8CGH2;Q8BRP6	F8VPM0;E9Q374;A0A1W2P6X9;Q91YE5	17;17;17;17;7;7;6;5;5;4;4;4;1	17;17;17;17;7;7;6;5;5;4;4;4;1	17;17;17;17;7;7;6;5;5;4;4;4;1	Bromodomain adjacent to zinc finger domain protein 2A	Baz2a	;;;	13	17	17	17	7	10	8	9	11	9	7	10	8	9	11	9	7	10	8	9	11	9	13.1	13.1	13.1	209.4	1887	1887;1888;1890;1889;543;544;396;763;764;706;709;769;181	3.8	29	34	34	0	47.341	By MS/MS	By MS/MS	By MS/MS	By MS/MS	By MS/MS	By MS/MS	6.2	8.3
A0A1W2P701;Q6P8X1;Q8R0Z4	A0A1W2P701;Q6P8X1;Q8R0Z4	2;2;1	2;2;1	2;2;1	Sorting nexin-6;Sorting nexin-6, N-terminally processed	Snx6	;;	3	2	2	2	0	0	0	0	0	0	0	0	0	0	0	0	0	0	0	0	0	0	10.7	10.7	10.7	33.542	290	290;406;172	7			6	0.0060806	1.4041							0	0
A0A1W2P729;Q9QXT0	A0A1W2P729;Q9QXT0	4;4	4;4	4;4	Protein canopy homolog 2	Cnpy2	;	2	4	4	4	0	3	3	3	4	2	0	3	3	3	4	2	0	3	3	3	4	2	41.9	41.9	41.9	15.316	136	136;182	4	6	9	9	0	11.996		By MS/MS	By MS/MS	By MS/MS	By MS/MS	By MS/MS	0	31.6
A0A1W2P737;F8VPV0;P48725;Q80U10;Q8CDL2;Q497U2;Q3TQR8;Q3ULT7	A0A1W2P737;F8VPV0;P48725;Q80U10;Q8CDL2	7;7;7;5;4;3;2;2	7;7;7;5;4;3;2;2	7;7;7;5;4;3;2;2	Pericentrin	Pcnt	;;;;	8	7	7	7	1	3	2	2	2	2	1	3	2	2	2	2	1	3	2	2	2	2	3.6	3.6	3.6	329.46	2898	2898;2916;2898;1911;1512;1367;386;1177	4.14	6	6	9	0	6.054	By matching	By MS/MS	By MS/MS	By matching	By MS/MS	By matching	0.5	1.5
A1L0U3;A1L0V4;B9EI85;A0A1W2P768;P84228;P68433;E0CZ27;F8WI35;P84244;P02301	A1L0U3;A1L0V4;B9EI85;A0A1W2P768;P84228;P68433;E0CZ27;F8WI35;P84244;P02301	6;6;6;6;6;6;5;5;5;5	6;6;6;6;6;6;5;5;5;5	6;6;6;6;6;6;5;5;5;5	Histone H3;Histone H3.2;Histone H3.1;Histone H3.3;Histone H3.3C	Hist1h3e;Hist1h3i;Hist2h3b;Hist1h3b;Hist1h3a;H3f3a;H3f3c	;;;;;;;;;	10	6	6	6	5	5	5	6	6	6	5	5	5	6	6	6	5	5	5	6	6	6	30.1	30.1	30.1	15.029	133	133;135;136;181;136;136;119;135;136;136	3.71	18	24	20	0	16.405	By MS/MS	By MS/MS	By MS/MS	By MS/MS	By MS/MS	By MS/MS	20.3	30.1
Q6ZWZ6;F7AEH4;A0A1W2P7A1;P63323	Q6ZWZ6;F7AEH4;A0A1W2P7A1;P63323	11;11;11;8	11;11;11;8	11;11;11;8	40S ribosomal protein S12	Rps12	;;;	4	11	11	11	9	8	8	8	10	8	9	8	8	8	10	8	9	8	8	8	10	8	65.2	65.2	65.2	14.515	132	132;137;148;132	3.82	35	43	42	0	68.615	By MS/MS	By MS/MS	By MS/MS	By MS/MS	By MS/MS	By MS/MS	65.2	65.2
A0A1W2P7F0;Q99LQ1	A0A1W2P7F0;Q99LQ1	1;1	1;1	1;1	MAP3K12-binding inhibitory protein 1	Mbip	;	2	1	1	1	0	0	0	1	1	1	0	0	0	1	1	1	0	0	0	1	1	1	28.6	28.6	28.6	5.3711	49	49;341	3		3		0.0023892	1.7118				By matching	By MS/MS	By MS/MS	0	0
A0A1W2P7H2;P62075	A0A1W2P7H2;P62075	2;2	2;2	2;2	Mitochondrial import inner membrane translocase subunit Tim13	Timm13	;	2	2	2	2	1	1	1	2	2	1	1	1	1	2	2	1	1	1	1	2	2	1	31.2	31.2	31.2	8.852	80	80;95	4.06	3	8	6	0.0033854	1.5714	By matching	By MS/MS	By MS/MS	By MS/MS	By MS/MS	By matching	18.8	18.8
A0A1W2P7K6;Q68EF0	A0A1W2P7K6;Q68EF0	2;2	2;2	2;2	Rab-3A-interacting protein	Rab3ip	;	2	2	2	2	1	1	1	2	2	2	1	1	1	2	2	2	1	1	1	2	2	2	5	5	5	50.894	460	460;428	3.88	3	8	5	0.0014136	2.1698	By MS/MS	By matching	By matching	By matching	By matching	By MS/MS	2.4	2.4
A0A1W2P7L7;P59708	A0A1W2P7L7;P59708	3;3	3;3	3;3	Splicing factor 3B subunit 6	Sf3b6	;	2	3	3	3	3	3	3	3	3	3	3	3	3	3	3	3	3	3	3	3	3	3	36	36	36	13.037	111	111;125	3.46	15	12	12	0	7.8496	By MS/MS	By MS/MS	By MS/MS	By MS/MS	By MS/MS	By MS/MS	36	36
A0A1W2P7U1;Q8CFI2;A0A1W2P861;A0A1W2P8B1;A0A1W2P7U9;A0A087WP01;A0A140T8I4	A0A1W2P7U1;Q8CFI2;A0A1W2P861;A0A1W2P8B1;A0A1W2P7U9;A0A087WP01;A0A140T8I4	2;2;1;1;1;1;1	2;2;1;1;1;1;1	2;2;1;1;1;1;1	Ubiquitin-conjugating enzyme E2 R1	Cdc34;Cdc34-ps	;;;;;;	7	2	2	2	1	2	2	0	1	1	1	2	2	0	1	1	1	2	2	0	1	1	18.4	18.4	18.4	21.439	190	190;235;44;159;162;233;237	4.08	5	2	6	0.00057937	2.395	By matching	By MS/MS	By MS/MS		By MS/MS	By matching	10.5	18.4
B2RRF0;A0A1W2P7Y1;P35822;Q99KV5;Q8C819;A0A1W2P706;Q8C462;Q68FM4;P28828	B2RRF0;A0A1W2P7Y1;P35822	4;4;4;1;1;1;1;1;1	4;4;4;1;1;1;1;1;1	4;4;4;1;1;1;1;1;1	Protein-tyrosine-phosphatase;Receptor-type tyrosine-protein phosphatase kappa	Ptprk	;;	9	4	4	4	1	1	0	3	2	3	1	1	0	3	2	3	1	1	0	3	2	3	4.5	4.5	4.5	163	1445	1445;1471;1457;273;278;282;844;1486;1452	3.62	2	8	3	0	3.3163	By matching	By MS/MS		By matching	By MS/MS	By MS/MS	1.5	1.5
A0AUN0;Q4G0C0;G3X928;Q6NZC7	A0AUN0;Q4G0C0;G3X928;Q6NZC7	6;6;6;6	6;6;6;6	6;6;6;6	SEC23-interacting protein	Sec23ip	;;;	4	6	6	6	3	4	4	4	5	4	3	4	4	4	5	4	3	4	4	4	5	4	11	11	11	95.116	842	842;998;998;998	3.79	11	14	13	0	15.726	By MS/MS	By MS/MS	By MS/MS	By MS/MS	By MS/MS	By MS/MS	5.9	8.1
D3Z1J2;A0AUP1	D3Z1J2;A0AUP1	3;3	3;3	3;3	Coiled-coil domain-containing protein 112	Ccdc112	;	2	3	3	3	2	1	2	2	2	3	2	1	2	2	2	3	2	1	2	2	2	3	5.5	5.5	5.5	60.993	525	525;442	3.77	8	9	9	0.0005782	2.3734	By MS/MS	By MS/MS	By MS/MS	By MS/MS	By MS/MS	By MS/MS	3.8	1.9
A0ELI5;Q8K2D3	A0ELI5;Q8K2D3	3;3	3;3	3;3	Enhancer of mRNA-decapping protein 3	Edc3	;	2	3	3	3	0	1	1	0	3	1	0	1	1	0	3	1	0	1	1	0	3	1	10	10	10	55.957	508	508;508	3.89	2	4	3	0	4.3694		By matching	By MS/MS		By MS/MS	By MS/MS	0	3
Q3UTU7;K4DI67;A0EQY3;Q6ZQK0	Q3UTU7;K4DI67;A0EQY3;Q6ZQK0	1;1;1;1	1;1;1;1	1;1;1;1	Condensin-2 complex subunit D3	Ncapd3	;;;	4	1	1	1	1	1	1	1	1	1	1	1	1	1	1	1	1	1	1	1	1	1	1.9	1.9	1.9	169.39	1506	1506;1506;1506;1506	2	3	3		0	4.4725	By matching	By MS/MS	By matching	By matching	By matching	By MS/MS	1.9	1.9
Q9JHG5;Q9D3R1;Q6P263;Q548T4;E9Q433;A0FK58;Q60660	Q9JHG5;Q9D3R1;Q6P263;Q548T4;E9Q433;A0FK58;Q60660	1;1;1;1;1;1;1	1;1;1;1;1;1;1	1;1;1;1;1;1;1	Killer cell lectin-like receptor 2	Klra2	;;;;;;	7	1	1	1	1	0	0	0	0	0	1	0	0	0	0	0	1	0	0	0	0	0	5.2	5.2	5.2	33.581	288	288;288;288;288;321;321;288	4	1		1	1	-2	By MS/MS						5.2	0
A0JLM5;Q3TLG6;Q80UN2;Q7TQE1;E9Q7C1;Q3TE00;Q6KAM1;G3X8S4;Q924H2	A0JLM5;Q3TLG6;Q80UN2;Q7TQE1;E9Q7C1;Q3TE00;Q6KAM1;G3X8S4;Q924H2	1;1;1;1;1;1;1;1;1	1;1;1;1;1;1;1;1;1	1;1;1;1;1;1;1;1;1	Mediator of RNA polymerase II transcription subunit 15	Med15	;;;;;;;;	9	1	1	1	0	0	0	0	0	0	0	0	0	0	0	0	0	0	0	0	0	0	7.1	7.1	7.1	34.7	310	310;639;651;749;749;766;769;789;792	7			3	0.00058241	2.4633							0	0
A0JLQ7;Q8BFV2;Q8BNM3;E9Q1H5;E9Q5V9	A0JLQ7;Q8BFV2;Q8BNM3	5;5;4;2;1	5;5;4;2;1	5;5;4;2;1	PCI domain-containing protein 2	Pcid2	;;	5	5	5	5	5	5	4	2	5	5	5	5	4	2	5	5	5	5	4	2	5	5	15.3	15.3	15.3	47.018	406	406;399;386;128;52	3.57	17	14	15	0	5.9308	By MS/MS	By MS/MS	By MS/MS	By MS/MS	By MS/MS	By MS/MS	15.3	15.3
A0JLV3;B2RVD5;Q8CBB6;Q921L4;Q8CGP2;Q8CGP1;Q64475;P10853;Q8VEE3;Q9D2U9;Q8CGP0;A0JNS9;Q64524;P70696;Q8C622	A0JLV3;B2RVD5;Q8CBB6;Q921L4;Q8CGP2;Q8CGP1;Q64475;P10853;Q8VEE3;Q9D2U9;Q8CGP0;A0JNS9;Q64524;P70696	8;8;8;8;8;8;8;8;6;5;5;4;4;4;3	8;8;8;8;8;8;8;8;6;5;5;4;4;4;3	1;1;1;1;1;1;1;1;0;1;1;1;0;1;0	Histone H2B;Histone H2B type 1-P;Histone H2B type 1-K;Histone H2B type 1-B;Histone H2B type 1-F/J/L;Histone H2B type 3-A;Histone H2B type 3-B;Histone H2B type 2-E;Histone H2B type 1-A	Hist1h2bj;Hist1h2bk;Hist1h2br;LOC665622;Hist1h2bp;Hist1h2bb;Hist1h2bf;Hist2h2bb;Hist3h2ba;Hist3h2bb;Hist1h2ba;Hist2h2be	;;;;;;;;;;;;;	15	8	8	1	7	7	7	6	8	7	7	7	7	6	8	7	1	1	1	0	1	1	46.3	46.3	5.7	13.579	123	123;126;134;135;126;126;126;126;120;126;126;127;126;127;145	3.73	40	39	42	0	103.26	By MS/MS	By MS/MS	By MS/MS	By MS/MS	By MS/MS	By MS/MS	44.7	44.7
Q3TYB3;A0JNT0;A2AM57;O89019	Q3TYB3;A0JNT0;A2AM57;O89019	1;1;1;1	1;1;1;1	1;1;1;1	Inversin	Invs	;;;	4	1	1	1	0	1	1	0	0	1	0	1	1	0	0	1	0	1	1	0	0	1	1.5	1.5	1.5	81.027	736	736;910;1062;1062	3	2	1	1	1	-2		By matching	By MS/MS			By MS/MS	0	1.5
G3XA17;A0JNY7;F7CBP1;Q62448;Q3U9U9;F6TW20;Q3URI0;F7DAB1	G3XA17;A0JNY7;F7CBP1;Q62448;Q3U9U9	8;8;7;7;4;2;2;1	8;8;7;7;4;2;2;1	8;8;7;7;4;2;2;1	Eukaryotic translation initiation factor 4 gamma 2	Eif4g2	;;;;	8	8	8	8	1	2	2	1	6	2	1	2	2	1	6	2	1	2	2	1	6	2	13.8	13.8	13.8	102.1	906	906;906;868;906;532;161;327;102	3.96	5	10	8	0	26.727	By MS/MS	By MS/MS	By MS/MS	By matching	By MS/MS	By MS/MS	2.6	4.9
A0JP53	A0JP53	2	2	2	Diacylglycerol kinase	Dgkh		1	2	2	2	0	0	0	0	0	0	0	0	0	0	0	0	0	0	0	0	0	0	1.8	1.8	1.8	119.87	1078	1078	7			4	0.0031629	1.6508							0	0
A0MNP4;Q9ERF3;Q8BKW0;D6RDC7;Q8BVQ0;D6RJ72	A0MNP4;Q9ERF3;Q8BKW0;D6RDC7;Q8BVQ0	5;5;3;3;3;1	5;5;3;3;3;1	5;5;3;3;3;1	WD repeat-containing protein 61;WD repeat-containing protein 61, N-terminally processed	Wdr61	;;;;	6	5	5	5	3	3	3	2	3	1	3	3	3	2	3	1	3	3	3	2	3	1	26.2	26.2	26.2	33.772	305	305;305;138;207;279;107	3.17	10	7	6	0	18.121	By MS/MS	By MS/MS	By MS/MS	By MS/MS	By MS/MS	By matching	13.8	13.8
F6RPD4;A0PJ63;G5E8V8;Q9JJT9	F6RPD4;A0PJ63;G5E8V8;Q9JJT9	2;2;2;2	2;2;2;2	2;2;2;2	Phosphorylated adapter RNA export protein	Phax	;;;	4	2	2	2	1	1	0	2	2	2	1	1	0	2	2	2	1	1	0	2	2	2	14.7	14.7	14.7	28.193	251	251;311;363;385	4.14	2	7	5	0	4.0632	By matching	By MS/MS		By matching	By MS/MS	By matching	6.4	6.4
E9Q1J7;Q3UYS0;A0PJE6;Q8CFZ3;Q7TMF4;Q99MN9;D3YZC1;Q9CT71	E9Q1J7;Q3UYS0;A0PJE6;Q8CFZ3;Q7TMF4;Q99MN9;D3YZC1	3;3;3;3;3;3;2;1	3;3;3;3;3;3;2;1	3;3;3;3;3;3;2;1	Propionyl-CoA carboxylase beta chain, mitochondrial	Pccb	;;;;;;	8	3	3	3	1	1	1	2	2	2	1	1	1	2	2	2	1	1	1	2	2	2	7.5	7.5	7.5	54.613	504	504;505;539;541;541;541;256;84	4.67	3	6	9	0.0005767	2.362	By matching	By matching	By MS/MS	By MS/MS	By MS/MS	By matching	2.2	2.2
A0PJJ1	A0PJJ1	4	2	2		Phf3		1	4	2	2	3	3	2	3	4	3	1	1	1	2	2	2	1	1	1	2	2	2	4.9	2	2	95.1	855	855	4.12	3	7	6	0.0013916	2.0673	By MS/MS	By MS/MS	By MS/MS	By MS/MS	By MS/MS	By MS/MS	4.8	4.8
A0PK78;Q78PG9	A0PK78;Q78PG9	1;1	1;1	1;1	Coiled-coil domain-containing protein 25	Ccdc25	;	2	1	1	1	0	1	1	1	1	1	0	1	1	1	1	1	0	1	1	1	1	1	6.2	6.2	6.2	24.48	208	208;208	3.62	4	5	4	0.0053422	1.4297		By MS/MS	By MS/MS	By MS/MS	By MS/MS	By MS/MS	0	6.2
F6TFN2;F6VG99;Q6ZQ32;E9PYF4;A0T1J8;B7ZN52;E9PYI7;Q3UPW3	F6TFN2;F6VG99;Q6ZQ32;E9PYF4;A0T1J8;B7ZN52;E9PYI7	7;7;7;7;7;6;6;2	7;7;7;7;7;6;6;2	7;7;7;7;7;6;6;2		Lmo7	;;;;;;	8	7	7	7	4	3	3	4	5	4	4	3	3	4	5	4	4	3	3	4	5	4	9.5	9.5	9.5	133.84	1189	1189;1604;1625;1699;1699;1159;1453;471	3.8	10	13	12	0	8.6391	By MS/MS	By MS/MS	By MS/MS	By matching	By MS/MS	By MS/MS	5.8	3.6
A0ZNJ2;Q99L13	A0ZNJ2;Q99L13	2;2	2;2	2;2	3-hydroxyisobutyrate dehydrogenase;3-hydroxyisobutyrate dehydrogenase, mitochondrial	Hibadh	;	2	2	2	2	1	1	1	1	2	1	1	1	1	1	2	1	1	1	1	1	2	1	8.1	8.1	8.1	35.523	334	334;335	3.36	4	4	3	0.00058156	2.4455	By matching	By MS/MS	By matching	By MS/MS	By MS/MS	By matching	4.2	4.2
E9QAE3;A0ZVB6;Q8BTS9;Q52KH4	E9QAE3;A0ZVB6;Q8BTS9;Q52KH4	3;3;2;2	3;3;2;2	3;3;2;2		Btaf1	;;;	4	3	3	3	2	2	2	2	2	2	2	2	2	2	2	2	2	2	2	2	2	2	3.1	3.1	3.1	207.05	1848	1848;1848;594;990	2.89	9	6	4	0.0024252	1.7911	By matching	By MS/MS	By matching	By matching	By MS/MS	By matching	1.9	1.9
B7ZNW0;A1A4A7;Q8BX10;A0A0G2JG95	B7ZNW0;A1A4A7;Q8BX10;A0A0G2JG95	8;8;8;7	8;8;8;7	8;8;8;7	Serine/threonine-protein phosphatase PGAM5, mitochondrial	Pgam5	;;;	4	8	8	8	6	6	5	4	5	4	6	6	5	4	5	4	6	6	5	4	5	4	40.3	40.3	40.3	32.022	288	288;291;288;179	3.59	21	18	19	0	11.802	By MS/MS	By MS/MS	By MS/MS	By MS/MS	By MS/MS	By MS/MS	27.4	27.4
A1A4T2;Q8BHN3;Q3UE86	A1A4T2;Q8BHN3;Q3UE86	16;16;14	16;16;14	16;16;14	Neutral alpha-glucosidase AB	Ganab	;;	3	16	16	16	6	10	9	8	13	7	6	10	9	8	13	7	6	10	9	8	13	7	27.3	27.3	27.3	109.4	966	966;944;702	4.07	27	29	39	0	43.283	By matching	By MS/MS	By MS/MS	By MS/MS	By MS/MS	By MS/MS	11.2	17
A1BN54;Q7TPR4;Q99LJ3	A1BN54;Q7TPR4	28;28;11	15;15;8	15;15;8	Alpha-actinin-1	Actn1	;	3	28	15	15	13	19	18	17	25	19	6	10	10	9	12	10	6	10	10	9	12	10	34.7	21.6	21.6	102.72	887	887;892;400	4.04	29	40	44	0	58.152	By MS/MS	By MS/MS	By MS/MS	By MS/MS	By MS/MS	By MS/MS	18.3	26.2
A1L013;Q9CS00;A0A1W2P6J2	A1L013;Q9CS00	20;20;2	20;20;2	20;20;2	Cactin	Cactin	;	3	20	20	20	11	11	11	12	14	12	11	11	11	12	14	12	11	11	11	12	14	12	31.9	31.9	31.9	90.66	772	772;772;222	3.59	49	52	46	0	122.1	By MS/MS	By MS/MS	By MS/MS	By MS/MS	By MS/MS	By MS/MS	19.9	21
A1L0U6;A2AS98;P28660	A1L0U6;A2AS98;P28660	3;3;3	3;3;3	3;3;3	Nck-associated protein 1	Nckap1	;;	3	3	3	3	1	1	1	3	3	1	1	1	1	3	3	1	1	1	1	3	3	1	3.7	3.7	3.7	129.38	1133	1133;1134;1128	4.12	3	7	6	0.0006015	2.719	By matching	By MS/MS	By MS/MS	By MS/MS	By MS/MS	By MS/MS	1.2	1.2
A1L0V7;Q4V9T7;Q3TDK9;Q99K95;Q3TEK4;A4QMY9	A1L0V7;Q4V9T7;Q3TDK9;Q99K95;Q3TEK4;A4QMY9	9;9;9;9;8;8	9;9;9;9;8;8	9;9;9;9;8;8	Protein RTF2 homolog	Rtfdc1	;;;;;	6	9	9	9	6	6	6	8	7	7	6	6	6	8	7	7	6	6	6	8	7	7	47.9	47.9	47.9	30.99	280	280;307;307;307;252;280	3.79	18	22	21	0	111.67	By MS/MS	By MS/MS	By MS/MS	By MS/MS	By MS/MS	By MS/MS	39.6	39.6
Z4YJW0;A1L2Z3;Q8C7X2	Z4YJW0;A1L2Z3;Q8C7X2	7;7;7	7;7;7	7;7;7	ER membrane protein complex subunit 1	Emc1	;;	3	7	7	7	3	1	2	4	5	5	3	1	2	4	5	5	3	1	2	4	5	5	13.1	13.1	13.1	111.56	997	997;997;997	3.86	7	17	11	0	16.271	By MS/MS	By MS/MS	By MS/MS	By MS/MS	By MS/MS	By MS/MS	6.3	2.7
F6S397;Q05BC8;A2A4N5;Q6ZQK3;A2A4N8;A2A4N7;K3W4P1;A1L329;P97432;Q91ZQ8	F6S397;Q05BC8;A2A4N5;Q6ZQK3;A2A4N8;A2A4N7;K3W4P1;A1L329;P97432;Q91ZQ8	2;2;2;2;2;2;2;2;2;1	2;2;2;2;2;2;2;2;2;1	2;2;2;2;2;2;2;2;2;1	Next to BRCA1 gene 1 protein	Nbr1	;;;;;;;;;	10	2	2	2	1	1	1	1	1	1	1	1	1	1	1	1	1	1	1	1	1	1	4.4	4.4	4.4	78.691	712	712;888;906;915;951;963;988;988;988;727	2.71	3	3	1	0.0031529	1.6196	By matching	By MS/MS	By matching	By matching	By matching	By MS/MS	2.2	2.2
A1L341;A9C475;Q61214;A9C477;A9C478;Q80ZK5;Q8C774;Q8K006	A1L341;A9C475;Q61214;A9C477;A9C478;Q80ZK5;Q8C774;Q8K006	2;2;2;1;1;1;1;1	2;2;2;1;1;1;1;1	2;2;2;1;1;1;1;1	Dual specificity tyrosine-phosphorylation-regulated kinase 1A	Dyrk1a	;;;;;;;	8	2	2	2	2	2	2	0	0	0	2	2	2	0	0	0	2	2	2	0	0	0	4	4	4	84.466	754	754;763;763;110;181;329;523;593	3	6		3	0.0041322	1.522	By matching	By MS/MS	By MS/MS				4	4
A1L349;Q9WVP6;E9PWC8;E9PZR3;E9QAN2;Q3V141;Q61183;A0A0R4J244;E9QAY4;Q8BY05;Q6PCL9	A1L349;Q9WVP6;E9PWC8;E9PZR3;E9QAN2;Q3V141;Q61183;A0A0R4J244	4;4;3;3;3;3;3;2;1;1;1	4;4;3;3;3;3;3;2;1;1;1	4;4;3;3;3;3;3;2;1;1;1	Poly(A) polymerase beta;Poly(A) polymerase alpha	Papolb;Papola	;;;;;;;	11	4	4	4	1	1	1	1	2	2	1	1	1	1	2	2	1	1	1	1	2	2	12	12	12	72.329	642	642;641;693;718;732;739;739;293;168;429;739	4.29	3	5	6	0	4.5668	By matching	By matching	By MS/MS	By MS/MS	By MS/MS	By matching	3	3
A1L367;A1L366;Q61550;Q3UTE4;Q3TG35;Q6ZQJ6;R4GML2;A2AU37	A1L367;A1L366;Q61550;Q3UTE4;Q3TG35;Q6ZQJ6	12;12;11;10;10;7;1;1	12;12;11;10;10;7;1;1	12;12;11;10;10;7;1;1	Double-strand-break repair protein rad21 homolog	Rad21	;;;;;	8	12	12	12	8	9	8	8	8	8	8	9	8	8	8	8	8	9	8	8	8	8	29.1	29.1	29.1	72.022	635	635;635;635;601;635;426;549;552	3.9	28	27	34	0	27.302	By MS/MS	By MS/MS	By MS/MS	By MS/MS	By MS/MS	By MS/MS	15.7	18.7
A1L3B6;Q9D7Z3	A1L3B6;Q9D7Z3	6;6	6;6	6;6	Nucleolar protein 7	Nol7	;	2	6	6	6	2	3	2	4	3	4	2	3	2	4	3	4	2	3	2	4	3	4	27.2	27.2	27.2	28.97	254	254;254	3.48	10	14	9	0	9.6016	By MS/MS	By MS/MS	By MS/MS	By MS/MS	By MS/MS	By MS/MS	13.4	18.9
A1L3B8;P26516	A1L3B8;P26516	12;12	12;12	12;12	26S proteasome non-ATPase regulatory subunit 7	Psmd7	;	2	12	12	12	7	8	8	9	11	6	7	8	8	9	11	6	7	8	8	9	11	6	45.8	45.8	45.8	36.539	321	321;321	3.79	32	38	37	0	204.39	By MS/MS	By MS/MS	By MS/MS	By MS/MS	By MS/MS	By MS/MS	32.4	36.4
A1L3S7;Q8VHR5;Q69ZQ5;A0A0U1RNM2;Q6PAH8	A1L3S7;Q8VHR5;Q69ZQ5	11;11;6;4;3	11;11;6;4;3	11;11;6;4;3	Transcriptional repressor p66-beta	Gatad2b	;;	5	11	11	11	10	10	9	8	8	8	10	10	9	8	8	8	10	10	9	8	8	8	30.3	30.3	30.3	63.638	578	578;594;369;263;195	3.62	34	26	31	0	69.16	By MS/MS	By MS/MS	By MS/MS	By MS/MS	By MS/MS	By MS/MS	26.6	26.6
A2A3V1;Z4YN92	A2A3V1	7;3	7;3	7;3	A-kinase anchor protein 17B	Akap17b		2	7	7	7	0	0	0	4	2	3	0	0	0	4	2	3	0	0	0	4	2	3	10.8	10.8	10.8	111.06	959	959;406	5.45		12	19	0	13.228				By MS/MS	By MS/MS	By MS/MS	0	0
A2A432;E9PXY1;J3QJX0;Q3TP81;Q9CTG1;Q9CW15;Q8R1T2;Q3TCH7	A2A432;E9PXY1;J3QJX0	27;22;15;3;3;3;3;3	27;22;15;3;3;3;3;3	27;22;15;3;3;3;3;3	Cullin-4B	Cul4b	;;	8	27	27	27	13	15	15	20	24	21	13	15	15	20	24	21	13	15	15	20	24	21	33.3	33.3	33.3	110.7	970	970;896;552;119;171;205;594;759	3.36	45	80	37	0	196.25	By MS/MS	By MS/MS	By MS/MS	By MS/MS	By MS/MS	By MS/MS	19.3	20.6
B2RUJ1;A2A468;Q3UQL7;Q05BA5;O09000;A5D6Q2;Q3UV84	B2RUJ1;A2A468;Q3UQL7;Q05BA5;O09000;A5D6Q2;Q3UV84	6;6;6;6;6;5;3	6;6;6;6;6;5;3	6;6;6;6;6;5;3	Nuclear receptor coactivator 3	Ncoa3	;;;;;;	7	6	6	6	1	2	1	1	4	2	1	2	1	1	4	2	1	2	1	1	4	2	7.6	7.6	7.6	151.18	1397	1397;1402;1403;1403;1398;1353;585	3.53	4	7	4	0	9.4448	By matching	By MS/MS	By matching	By matching	By MS/MS	By MS/MS	1.7	2.9
Q3UH28;Q3V1I9;Q3U1M7;A2A483;E9Q8D1;A2A482;A2A484;Q8CHB3;Q80Y82;A2A485;A2A481;A2A480;Q6P4S7;Q3V437;Q80XT8;A2A486	Q3UH28;Q3V1I9;Q3U1M7;A2A483;E9Q8D1;A2A482;A2A484;Q8CHB3;Q80Y82;A2A485;A2A481;A2A480;Q6P4S7;Q3V437;Q80XT8	4;4;4;4;4;4;4;4;4;3;2;2;2;2;2;1	4;4;4;4;4;4;4;4;4;3;2;2;2;2;2;1	4;4;4;4;4;4;4;4;4;3;2;2;2;2;2;1		Zmynd8	;;;;;;;;;;;;;;	16	4	4	4	0	1	1	2	3	3	0	1	1	2	3	3	0	1	1	2	3	3	7	7	7	127.29	1154	1154;1173;1174;1179;1199;1206;1235;1253;1255;1094;472;492;495;679;903;191	4.07	2	8	5	0	4.4066		By matching	By MS/MS	By matching	By MS/MS	By MS/MS	0	2.3
Q3TUJ5;Q3UZ68;Q2M4I9;A2A4A6;Q62077	Q3TUJ5;Q3UZ68;Q2M4I9;A2A4A6;Q62077	1;1;1;1;1	1;1;1;1;1	1;1;1;1;1	Phosphoinositide phospholipase C;1-phosphatidylinositol 4,5-bisphosphate phosphodiesterase gamma-1	Plcg1	;;;;	5	1	1	1	0	1	1	1	1	1	0	1	1	1	1	1	0	1	1	1	1	1	18.4	18.4	18.4	12.908	114	114;1178;1178;1290;1302	2.2	2	3		0.0053435	1.43		By matching	By MS/MS	By matching	By MS/MS	By matching	0	18.4
Q5DTN5;A2A4P0;A2A4N9;Q3UQQ4;Q3TUC8;Q8R214;Q3U580	Q5DTN5;A2A4P0;A2A4N9;Q3UQQ4	42;42;40;40;14;7;2	42;42;40;40;14;7;2	41;41;39;39;14;7;2	ATP-dependent RNA helicase DHX8	Dhx8	;;;	7	42	42	41	36	38	37	31	31	32	36	38	37	31	31	32	35	37	36	30	30	31	35.5	35.5	34.8	144.92	1264	1264;1244;1174;1244;586;309;170	3.58	134	111	120	0	304.24	By MS/MS	By MS/MS	By MS/MS	By MS/MS	By MS/MS	By MS/MS	32.3	34.3
A2A4Z1;Q3UWQ1;A2A4Z0;Q9D1C1	A2A4Z1;Q3UWQ1;A2A4Z0;Q9D1C1	1;1;1;1	1;1;1;1	1;1;1;1	Ubiquitin-conjugating enzyme E2 C	Ube2c	;;;	4	1	1	1	1	1	1	1	1	1	1	1	1	1	1	1	1	1	1	1	1	1	9.4	9.4	9.4	18.474	171	171;179;179;179	3.12	7	5	4	0.0006006	2.7094	By MS/MS	By MS/MS	By matching	By MS/MS	By MS/MS	By MS/MS	9.4	9.4
A2A547;Q5I0T8;P84099	A2A547;Q5I0T8;P84099	12;12;12	12;12;12	12;12;12	Ribosomal protein L19;60S ribosomal protein L19	Rpl19	;;	3	12	12	12	6	9	9	9	12	9	6	9	9	9	12	9	6	9	9	9	12	9	36.1	36.1	36.1	23.247	194	194;196;196	3.89	31	43	41	0	53.63	By MS/MS	By MS/MS	By MS/MS	By MS/MS	By MS/MS	By MS/MS	22.2	34.5
A2A5N2;Q9CQV8;A2A5N1	A2A5N2;Q9CQV8;A2A5N1	12;12;9	6;6;6	6;6;6	14-3-3 protein beta/alpha;14-3-3 protein beta/alpha, N-terminally processed	Ywhab	;;	3	12	6	6	3	7	6	6	10	4	1	4	3	2	5	2	1	4	3	2	5	2	37	22.4	22.4	28.086	246	246;246;159	4.33	10	13	19	0	44.822	By MS/MS	By MS/MS	By MS/MS	By MS/MS	By MS/MS	By MS/MS	12.2	28.5
A2A5R2;Q3U2F2;Q3U5C3	A2A5R2;Q3U2F2	3;2;1	3;2;1	3;2;1	Brefeldin A-inhibited guanine nucleotide-exchange protein 2	Arfgef2	;	3	3	3	3	3	2	3	2	2	2	3	2	3	2	2	2	3	2	3	2	2	2	2.7	2.7	2.7	202.24	1792	1792;1050;794	2.76	8	6	3	0	5.2238	By matching	By matching	By MS/MS	By MS/MS	By MS/MS	By matching	2.7	1.3
Q9DBE7;Q3U8D3;A2A5S3;Q3TWP5;Q641P2;Q3TJ07;Q3UTC8;Q3TU43;Q3UKX3;A2A5R8;Q3TWA1;Q9Z108;Q3U7A6;V9GX87;Q6TNG5	Q9DBE7;Q3U8D3;A2A5S3;Q3TWP5;Q641P2;Q3TJ07;Q3UTC8;Q3TU43;Q3UKX3;A2A5R8;Q3TWA1;Q9Z108;Q3U7A6;V9GX87;Q6TNG5	11;11;11;11;11;11;11;11;11;10;10;10;9;7;6	11;11;11;11;11;11;11;11;11;10;10;10;9;7;6	11;11;11;11;11;11;11;11;11;10;10;10;9;7;6	Double-stranded RNA-binding protein Staufen homolog 1	Stau1	;;;;;;;;;;;;;;	15	11	11	11	10	10	10	10	9	10	10	10	10	10	9	10	10	10	10	10	9	10	35.6	35.6	35.6	54.165	489	489;489;495;575;576;577;579;583;592;485;587;487;485;436;436	3.49	31	29	26	0	40.479	By MS/MS	By MS/MS	By MS/MS	By MS/MS	By MS/MS	By MS/MS	32.7	31.1
E9Q6A7;A2A655;A2A654;E5D6T0;Q3UPA6;Q8K092;Q6P9L3;Q8CFX5;A2A653;A2A652;Q8VDN7;Q3TMJ3	E9Q6A7;A2A655;A2A654;E5D6T0	15;15;15;13;6;5;4;3;2;1;1;1	15;15;15;13;6;5;4;3;2;1;1;1	15;15;15;13;6;5;4;3;2;1;1;1		Bptf	;;;	12	15	15	15	8	8	8	11	13	9	8	8	8	11	13	9	8	8	8	11	13	9	6.7	6.7	6.7	321.59	2921	2921;2973;3036;2640;1018;803;1114;826;289;158;645;669	3.97	25	33	35	0	18.478	By MS/MS	By MS/MS	By MS/MS	By MS/MS	By MS/MS	By MS/MS	3.8	3.8
A2A6A1;A0PJ58	A2A6A1	10;4	10;4	10;4	G patch domain-containing protein 8	Gpatch8		2	10	10	10	6	5	6	5	6	6	6	5	6	5	6	6	6	5	6	5	6	6	8.4	8.4	8.4	164.99	1505	1505;403	3.72	17	22	19	0	14.038	By MS/MS	By MS/MS	By MS/MS	By MS/MS	By MS/MS	By MS/MS	5.5	4.4
A2A6P4	A2A6P4	1	1	1		Fam104a		1	1	1	1	1	1	1	1	1	1	1	1	1	1	1	1	1	1	1	1	1	1	13.5	13.5	13.5	19.618	185	185	1.67	6	3		0.0070334	1.3612	By MS/MS	By MS/MS	By MS/MS	By matching	By matching	By MS/MS	13.5	13.5
A2A6Q3;A2A6Q2;Q3TH99;Q9JM96	A2A6Q3;A2A6Q2;Q3TH99;Q9JM96	2;2;2;2	2;2;2;2	2;2;2;2	Cdc42 effector protein 4	Cdc42ep4	;;;	4	2	2	2	2	2	2	1	1	1	2	2	2	1	1	1	2	2	2	1	1	1	27.9	27.9	27.9	9.4265	86	86;193;349;349	2.5	7	3	2	0.0088977	1.2749	By MS/MS	By MS/MS	By MS/MS	By matching	By MS/MS	By MS/MS	27.9	27.9
Q3UYS3;Q8BYJ1;Q8R568;A2A6Q5	Q3UYS3;Q8BYJ1;Q8R568;A2A6Q5	2;2;2;2	2;2;2;2	2;2;2;2	Cell division cycle protein 27 homolog	Cdc27	;;;	4	2	2	2	2	2	2	1	1	1	2	2	2	1	1	1	2	2	2	1	1	1	6.5	6.5	6.5	41.994	387	387;394;399;825	3	6	3	3	0	3.6435	By MS/MS	By MS/MS	By MS/MS	By MS/MS	By MS/MS	By MS/MS	6.5	6.5
A2A6T4;Q8R035	A2A6T4;Q8R035	3;3	3;3	3;3	Peptidyl-tRNA hydrolase ICT1, mitochondrial	Ict1	;	2	3	3	3	2	2	2	2	2	2	2	2	2	2	2	2	2	2	2	2	2	2	24.2	24.2	24.2	21.356	186	186;206	3.47	6	6	5	0	3.915	By MS/MS	By MS/MS	By MS/MS	By MS/MS	By MS/MS	By MS/MS	14	14
A2A6U3;Q80UG5;Q3TDR9;A2A6U5;A8Y5D3	A2A6U3;Q80UG5;Q3TDR9;A2A6U5	17;17;12;10;1	17;17;12;10;1	17;17;12;10;1	Septin-9	2020-09-09	;;;	5	17	17	17	11	12	10	15	16	12	11	12	10	15	16	12	11	12	10	15	16	12	42.1	42.1	42.1	63.772	565	565;583;334;242;74	3.68	36	49	39	0	40.435	By MS/MS	By MS/MS	By MS/MS	By MS/MS	By MS/MS	By MS/MS	28	32.2
A2A791;F6VYE2	A2A791;F6VYE2	15;9	15;9	15;9	Zinc finger MYM-type protein 4	Zmym4	;	2	15	15	15	11	12	12	10	12	13	11	12	12	10	12	13	11	12	12	10	12	13	13.7	13.7	13.7	172.44	1549	1549;1209	3.55	40	41	36	0	45.564	By MS/MS	By MS/MS	By MS/MS	By MS/MS	By MS/MS	By MS/MS	9.9	11.3
Q7TPN0;A2A7A2;B1AVN5;Q5U4F7;A2A7A5;Q8R1N3;B1ASD8;B1ASQ7;A2A8V4;E9PWQ2;Q8BIB3;E9PUS4;Q6NZP4;Q8VEC1;E9Q5G8;Q32P14;Q66L36;E9PYM8	Q7TPN0;A2A7A2;B1AVN5;Q5U4F7;A2A7A5;Q8R1N3;B1ASD8;B1ASQ7;A2A8V4;E9PWQ2;Q8BIB3;E9PUS4	4;4;4;3;3;3;3;3;2;2;2;2;1;1;1;1;1;1	1;1;1;1;1;1;1;1;1;1;1;1;1;1;1;1;1;1	0;0;0;0;0;0;0;0;0;0;0;0;0;0;0;0;0;0		Gm13212;Gm13157;Gm13225;Gm13154;Gm13139;Gm13251;Gm13248;Zfp944	;;;;;;;;;;;	18	4	1	0	3	3	3	3	3	3	1	1	1	1	1	1	0	0	0	0	0	0	13.8	2.4	0	54.821	463	463;547;605;519;519;573;573;799;313;407;464;492;507;511;549;633;773;794	3	6	6	3	0.0048705	1.4801	By MS/MS	By MS/MS	By MS/MS	By MS/MS	By MS/MS	By MS/MS	11.4	11.4
B9EKQ3;A2A7B5;Q80VF3	B9EKQ3;A2A7B5;Q80VF3	3;3;2	3;3;2	3;3;2		Prdm2	;;	3	3	3	3	1	0	0	0	0	0	1	0	0	0	0	0	1	0	0	0	0	0	2	2	2	182.93	1670	1670;1709;547	6.14	1		6	0.00057787	2.3721	By MS/MS						0.8	0
E9Q532;A2A7F4;Q922U7;Q8BVB9	E9Q532;A2A7F4;Q922U7	4;4;2;1	4;4;2;1	4;4;2;1		Rlf	;;	4	4	4	4	1	1	1	3	3	2	1	1	1	3	3	2	1	1	1	3	3	2	3.8	3.8	3.8	206.28	1808	1808;1918;685;282	4.37	3	8	8	0	5.8255	By matching	By matching	By MS/MS	By MS/MS	By MS/MS	By MS/MS	0.9	0.9
A2A7I1	A2A7I1	10	4	3		Gm13145		1	10	4	3	5	5	5	7	8	8	1	1	1	2	3	3	0	0	0	1	2	2	37	17.3	14	39.06	335	335	4.79	3	11	14	0	3.2445	By MS/MS	By matching	By MS/MS	By MS/MS	By MS/MS	By MS/MS	18.2	18.2
A2A7P9;Q99LQ4	A2A7P9;Q99LQ4	1;1	1;1	1;1	Coiled-coil domain-containing protein 23	Ccdc23	;	2	1	1	1	1	0	0	0	1	0	1	0	0	0	1	0	1	0	0	0	1	0	14.7	14.7	14.7	12.02	102	102;66	5	1	1	3	0.00086009	2.2961	By MS/MS				By MS/MS		14.7	0
A2A7S7;Q91WQ3	A2A7S7;Q91WQ3	14;13	14;13	14;13	Tyrosine--tRNA ligase;Tyrosine--tRNA ligase, cytoplasmic;Tyrosine--tRNA ligase, cytoplasmic, N-terminally processed	Yars	;	2	14	14	14	5	7	7	9	12	9	5	7	7	9	12	9	5	7	7	9	12	9	28.7	28.7	28.7	63.001	564	564;528	3.7	25	31	27	0	45.158	By MS/MS	By MS/MS	By MS/MS	By MS/MS	By MS/MS	By MS/MS	11.2	15.8
A2A7S8	A2A7S8	7	7	7	Uncharacterized protein KIAA1522	Kiaa1522		1	7	7	7	7	7	7	4	4	4	7	7	7	4	4	4	7	7	7	4	4	4	12.5	12.5	12.5	104.84	1013	1013	3.43	24	14	18	0	29.174	By MS/MS	By MS/MS	By MS/MS	By MS/MS	By MS/MS	By MS/MS	12.5	12.5
Q8BQI6;A2A7T8;Q05CB3;Q3TJB1;A2A7U0;Q6PG63	Q8BQI6;A2A7T8;Q05CB3;Q3TJB1;A2A7U0	3;3;3;3;2;1	3;3;3;3;2;1	3;3;3;3;2;1		Zmym1	;;;;	6	3	3	3	2	1	2	3	3	3	2	1	2	3	3	3	2	1	2	3	3	3	5.7	5.7	5.7	86.334	776	776;885;895;983;83;898	3.53	5	9	5	0	3.5854	By MS/MS	By MS/MS	By MS/MS	By MS/MS	By MS/MS	By MS/MS	3.4	1.9
Q32P07;A2A7V0;A2A7U9;Q6PDN1;A2A8Q4;B1ASQ6;F6VKC7	Q32P07;A2A7V0	23;23;3;2;2;1;1	23;23;3;2;2;1;1	1;1;0;0;0;0;0		Zfp600	;	7	23	23	1	14	14	14	15	16	16	14	14	14	15	16	16	0	0	0	1	1	1	44.3	44.3	4.3	84.471	722	722;737;135;368;368;420;633	3.94	58	62	75	0	48.05	By MS/MS	By MS/MS	By MS/MS	By MS/MS	By MS/MS	By MS/MS	32.4	32.4
A2A7Z4;Q78IG7;Q9CQH7	A2A7Z4;Q78IG7;Q9CQH7	1;1;1	1;1;1	1;1;1	Transcription factor BTF3;Transcription factor BTF3 homolog 4	Btf3l4	;;	3	1	1	1	1	1	1	1	1	1	1	1	1	1	1	1	1	1	1	1	1	1	19	19	19	17.27	158	158;182;158	3.67	3	3	3	0	13.081	By MS/MS	By MS/MS	By matching	By MS/MS	By MS/MS	By matching	19	19
A2A813;Q99LX0;A2A815;D3K2X3;A2A817;A2A816	A2A813;Q99LX0;A2A815	9;9;6;3;3;3	9;9;6;3;3;3	9;9;6;3;3;3	Protein deglycase DJ-1	Park7	;;	6	9	9	9	4	7	7	6	9	8	4	7	7	6	9	8	4	7	7	6	9	8	74.9	74.9	74.9	18.474	175	175;189;135;73;84;125	3.71	20	30	23	0	106.14	By MS/MS	By MS/MS	By MS/MS	By MS/MS	By MS/MS	By MS/MS	29.1	59.4
Q4U1Z0;F6Y3V0;F6S1X8;A2A8L5;Q3TT24;Q3V0J9	Q4U1Z0;F6Y3V0;F6S1X8;A2A8L5;Q3TT24;Q3V0J9	2;2;2;2;1;1	2;2;2;2;1;1	2;2;2;2;1;1	Receptor-type tyrosine-protein phosphatase F	Ptprf	;;;;;	6	2	2	2	1	1	1	2	2	1	1	1	1	2	2	1	1	1	1	2	2	1	5.8	5.8	5.8	66.965	582	582;1291;1332;1898;339;428	2.25	3	5		0	3.9846	By matching	By matching	By MS/MS	By MS/MS	By MS/MS	By MS/MS	2.7	2.7
Q9EQN6;Q3V3D5;A2A8R7;B2RX14;A0A0A0MQJ6;A2A9H0;Q8BIZ5	Q9EQN6;Q3V3D5;A2A8R7;B2RX14;A0A0A0MQJ6	4;4;4;4;3;1;1	4;4;4;4;3;1;1	4;4;4;4;3;1;1	Terminal uridylyltransferase 4	Zcchc11	;;;;	7	4	4	4	0	0	1	1	1	1	0	0	1	1	1	1	0	0	1	1	1	1	17.8	17.8	17.8	33.551	304	304;383;1648;1644;1006;63;435	4	1	3	2	0	2.9543			By MS/MS	By matching	By MS/MS	By matching	0	0
Q3TXY3;Q8C397;A2A8U2;Q8C9U2	Q3TXY3;Q8C397;A2A8U2;Q8C9U2	2;2;2;1	2;2;2;1	2;2;2;1	Transmembrane protein 201	Tmem201	;;;	4	2	2	2	2	1	2	1	1	1	2	1	2	1	1	1	2	1	2	1	1	1	7.8	7.8	7.8	39.269	348	348;418;664;233	4	5	3	6	0.00059049	2.5629	By MS/MS	By MS/MS	By MS/MS	By matching	By matching	By MS/MS	7.8	4
A2A8V8;A2A8V9;E9PUK6;Q52KI8;E9QKA4;F6UK16;A2A983;F6T4M4;F7BWM1	A2A8V8;A2A8V9;E9PUK6;Q52KI8;E9QKA4	26;26;26;26;25;8;7;4;4	26;26;26;26;25;8;7;4;4	26;26;26;26;25;8;7;4;4	Serine/arginine repetitive matrix protein 1	Srrm1	;;;;	9	26	26	26	20	21	21	20	20	19	20	21	21	20	20	19	20	21	21	20	20	19	33.6	33.6	33.6	102.66	909	909;918;923;946;897;318;198;140;239	3.63	93	87	89	0	323.31	By MS/MS	By MS/MS	By MS/MS	By MS/MS	By MS/MS	By MS/MS	24.9	26.3
Q6ZQA5;A2A9C3	Q6ZQA5;A2A9C3	1;1	1;1	1;1	Protein SZT2	mKIAA0467;Szt2	;	2	1	1	1	0	0	0	1	1	1	0	0	0	1	1	1	0	0	0	1	1	1	1.1	1.1	1.1	167.4	1520	1520;3431	5		3	3	0.0031438	1.5989				By MS/MS	By MS/MS	By MS/MS	0	0
Q4VA13;A2A9J5	Q4VA13;A2A9J5	21;21	3;3	1;1		Gm13242	;	2	21	3	1	15	15	15	14	15	15	2	2	2	2	2	2	0	0	0	0	0	0	47.5	9	4.6	73.713	630	630;645	4	8	9	11	0	9.1234	By MS/MS	By MS/MS	By MS/MS	By MS/MS	By MS/MS	By MS/MS	40.3	40.3
A6PWC3;Q8R320;A2A9Q2;Q8BHG1;Q9Z153;Q3V3G9	A6PWC3;Q8R320;A2A9Q2;Q8BHG1;Q9Z153	4;4;4;4;2;1	4;4;4;4;2;1	4;4;4;4;2;1	Nardilysin	Nrd1	;;;;	6	4	4	4	2	3	2	3	3	3	2	3	2	3	3	3	2	3	2	3	3	3	5.4	5.4	5.4	127.77	1117	1117;1161;1229;1161;254;395	3.75	7	9	8	0	7.647	By matching	By MS/MS	By MS/MS	By MS/MS	By MS/MS	By MS/MS	2.6	3.6
Q4VBE7;A2A9V9;F6SH71;Q8CEZ0	Q4VBE7;A2A9V9;F6SH71	9;9;8;4	8;8;7;3	8;8;7;3		Kctd2	;;	4	9	8	8	9	9	9	8	8	8	8	8	8	7	7	7	8	8	8	7	7	7	60.5	52.5	52.5	28.578	263	263;338;278;266	3.41	37	37	29	0	165.45	By MS/MS	By MS/MS	By MS/MS	By MS/MS	By MS/MS	By MS/MS	60.5	60.5
S4R2D2;A2A9W7;Q8BMI3	S4R2D2;A2A9W7;Q8BMI3	1;1;1	1;1;1	1;1;1	ADP-ribosylation factor-binding protein GGA3	Gga3	;;	3	1	1	1	0	1	1	1	1	1	0	1	1	1	1	1	0	1	1	1	1	1	2.2	2.2	2.2	64.524	595	595;640;718	4	2	3	3	0.0036401	1.5683		By MS/MS	By MS/MS	By matching	By MS/MS	By matching	0	2.2
A2AA85;Q6NXN1	A2AA85;Q6NXN1	1;1	1;1	1;1	SUZ domain-containing protein 1	Szrd1	;	2	1	1	1	0	0	0	1	1	1	0	0	0	1	1	1	0	0	0	1	1	1	14.4	14.4	14.4	16.277	146	146;152	3		3		0.00030175	2.7325				By matching	By MS/MS	By matching	0	0
Q7TPT3;Q542L0;Q3TIP4;Q69ZS4;A2AAN0;Q3USE0;O35250	Q7TPT3;Q542L0;Q3TIP4;Q69ZS4;A2AAN0;Q3USE0;O35250	2;2;2;2;2;2;2	2;2;2;2;2;2;2	2;2;2;2;2;2;2	Exocyst complex component 7	Exoc7;mKIAA1067	;;;;;;	7	2	2	2	0	0	0	1	1	1	0	0	0	1	1	1	0	0	0	1	1	1	4.3	4.3	4.3	75.184	653	653;653;653;683;684;697;697	5		3	3	0	3.4586				By matching	By MS/MS	By matching	0	0
A2AAN2;Q8BMA6;Q8K258	A2AAN2;Q8BMA6	11;11;5	11;11;5	11;11;5	Signal recognition particle subunit SRP68	Srp68	;	3	11	11	11	5	5	8	4	6	5	5	5	8	4	6	5	5	5	8	4	6	5	30	30	30	65.952	587	587;625;334	4.1	18	15	25	0	73.037	By MS/MS	By MS/MS	By MS/MS	By MS/MS	By MS/MS	By MS/MS	15.2	17
Q5NC76;Q5NC75;A2ABG6;Q6P5G3	Q5NC76;Q5NC75;A2ABG6;Q6P5G3	2;2;2;2	2;2;2;2	2;2;2;2	MBT domain-containing protein 1	Mbtd1	;;;	4	2	2	2	0	0	0	2	2	1	0	0	0	2	2	1	0	0	0	2	2	1	13.9	13.9	13.9	21.714	201	201;433;504;631	4.78		5	4	0.0016452	1.9576				By MS/MS	By MS/MS	By MS/MS	0	0
A2AC05;Q8VBT9;A2AC02;A2AC03;F7CRQ2;A2ABZ8;E9Q779;E9PWZ4;A2AC01;E9PVI1	A2AC05;Q8VBT9;A2AC02;A2AC03;F7CRQ2;A2ABZ8	6;6;5;5;4;4;1;1;1;1	6;6;5;5;4;4;1;1;1;1	6;6;5;5;4;4;1;1;1;1	Tether containing UBX domain for GLUT4	Aspscr1	;;;;;	10	6	6	6	1	1	1	3	4	2	1	1	1	3	4	2	1	1	1	3	4	2	56.4	56.4	56.4	22.989	220	220;550;177;178;136;225;48;53;67;108	3.78	3	10	5	0	12.412	By matching	By matching	By MS/MS	By MS/MS	By MS/MS	By matching	9.1	9.1
A2AC29;P70245	A2AC29;P70245	1;1	1;1	1;1	3-beta-hydroxysteroid-Delta(8),Delta(7)-isomerase	Ebp	;	2	1	1	1	0	1	1	0	1	1	0	1	1	0	1	1	0	1	1	0	1	1	10.7	10.7	10.7	13.686	121	121;230	4.14	2	2	3	0.0088867	1.2697		By MS/MS	By MS/MS		By MS/MS	By MS/MS	0	10.7
Q61833;A2ACG7;Q3U505;Q9DBG6	Q61833;A2ACG7;Q3U505;Q9DBG6	7;7;7;7	7;7;7;7	7;7;7;7	Dolichyl-diphosphooligosaccharide--protein glycosyltransferase subunit 2	Rpn2	;;;	4	7	7	7	4	4	4	4	6	6	4	4	4	4	6	6	4	4	4	4	6	6	18.9	18.9	18.9	66.301	607	607;615;659;631	3.88	15	18	19	0	50.386	By MS/MS	By MS/MS	By MS/MS	By MS/MS	By MS/MS	By MS/MS	8.9	8.9
Q6ZPU3;A4FUW1;A2ACM0;Q8K4Q0	Q6ZPU3;A4FUW1;A2ACM0;Q8K4Q0	1;1;1;1	1;1;1;1	1;1;1;1	Regulatory-associated protein of mTOR	Rptor	;;;	4	1	1	1	0	0	0	1	1	1	0	0	0	1	1	1	0	0	0	1	1	1	5.6	5.6	5.6	42.468	373	373;1333;1335;1335	5		3	3	0	2.9179				By matching	By MS/MS	By MS/MS	0	0
Q8K1G9;A2ACQ1;A2ACP9	Q8K1G9;A2ACQ1;A2ACP9	4;4;2	4;4;2	4;4;2		Dhx35	;;	3	4	4	4	3	3	3	0	0	0	3	3	3	0	0	0	3	3	3	0	0	0	10	10	10	75.876	679	679;703;213	2.5	9		3	0	6.9444	By matching	By MS/MS	By MS/MS				7.5	7.5
A2ADA5	A2ADA5	2	2	2	tRNA pseudouridine synthase-like 1	Pusl1		1	2	2	2	1	1	1	1	1	1	1	1	1	1	1	1	1	1	1	1	1	1	7.6	7.6	7.6	31.992	291	291	4.86	3	3	8	0.00030367	2.7863	By MS/MS	By MS/MS	By MS/MS	By MS/MS	By MS/MS	By MS/MS	4.8	4.8
A2ADR8;Q8R3G1	A2ADR8;Q8R3G1	3;3	3;3	3;3	Nuclear inhibitor of protein phosphatase 1	Ppp1r8	;	2	3	3	3	0	0	0	1	3	1	0	0	0	1	3	1	0	0	0	1	3	1	14	14	14	38.399	350	350;351	4.5		5	3	0	3.7535				By matching	By MS/MS	By matching	0	0
A2ADY9	A2ADY9	4	4	4	Protein DDI1 homolog 2	Ddi2		1	4	4	4	0	1	1	0	4	1	0	1	1	0	4	1	0	1	1	0	4	1	16.8	16.8	16.8	44.59	399	399	2.43	2	5		0	19.513		By MS/MS	By matching		By MS/MS	By matching	0	6.3
A2AE15;P11680	A2AE15;P11680	3;3	3;3	3;3	Properdin	Cfp	;	2	3	3	3	2	2	2	3	3	3	2	2	2	3	3	3	2	2	2	3	3	3	9.7	9.7	9.7	50.327	464	464;464	4	6	9	9	0	5.7497	By MS/MS	By MS/MS	By MS/MS	By MS/MS	By MS/MS	By MS/MS	7.1	7.1
A2AE89;P10649;F6WHQ7;E9PV63;A2AE91;E9PVM7;Q8R5I6;P48774	A2AE89;P10649;F6WHQ7	6;6;4;1;1;1;1;1	6;6;4;1;1;1;1;1	5;5;3;0;0;0;0;0	Glutathione S-transferase Mu 1	Gstm1	;;	8	6	6	5	0	0	0	2	5	1	0	0	0	2	5	1	0	0	0	2	5	1	26.6	26.6	23	28.556	244	244;218;194;158;184;215;218;224	4.33		8	4	0	4.3894				By matching	By MS/MS	By MS/MS	0	0
A2AEB5;A2AEB4;A2AEB3;Q3TME1;Q3TXN7;Q9R0Q4;Q3U6G8;A2AEB8;A2AEB7;A2AEB6	A2AEB5;A2AEB4;A2AEB3;Q3TME1;Q3TXN7;Q9R0Q4;Q3U6G8	15;15;15;15;15;15;13;3;3;3	15;15;15;15;15;15;13;3;3;3	15;15;15;15;15;15;13;3;3;3	Mortality factor 4-like protein 2	Morf4l2	;;;;;;	10	15	15	15	15	15	15	13	14	14	15	15	15	13	14	14	15	15	15	13	14	14	65.5	65.5	65.5	19.3	174	174;204;214;288;305;288;288;58;59;68	3.28	71	58	48	0	150.13	By MS/MS	By MS/MS	By MS/MS	By MS/MS	By MS/MS	By MS/MS	65.5	65.5
A2AEG2;Q80Z25	A2AEG2;Q80Z25	2;2	2;2	2;2	Oral-facial-digital syndrome 1 protein homolog	Ofd1	;	2	2	2	2	1	2	2	2	2	2	1	2	2	2	2	2	1	2	2	2	2	2	2.6	2.6	2.6	117.63	1019	1019;1017	3.14	5	6	3	0.0014077	2.1468	By MS/MS	By MS/MS	By MS/MS	By MS/MS	By MS/MS	By MS/MS	1.5	2.6
A2AER7;Q91VJ5;A2AER8;A2AER9	A2AER7;Q91VJ5;A2AER8	5;5;4;2	5;5;4;2	5;5;4;2	Polyglutamine-binding protein 1	Pqbp1	;;	4	5	5	5	4	4	3	3	4	3	4	4	3	3	4	3	4	4	3	3	4	3	35.7	35.7	35.7	30.597	263	263;263;236;100	3.6	14	13	13	0	35.062	By MS/MS	By MS/MS	By MS/MS	By MS/MS	By MS/MS	By MS/MS	32.3	32.3
A2AF81;F6S1R2;Q8N9S3	A2AF81;F6S1R2;Q8N9S3	1;1;1	1;1;1	1;1;1	Activator of 90 kDa heat shock protein ATPase homolog 2	Ahsa2	;;	3	1	1	1	0	0	0	1	1	1	0	0	0	1	1	1	0	0	0	1	1	1	5.5	5.5	5.5	22.402	200	200;317;331	5		3	3	0.0060729	1.3975				By matching	By MS/MS	By matching	0	0
A2AFF6;O35638;Q3TG33;Q3UQG8	A2AFF6;O35638;Q3TG33	4;4;2;1	3;3;1;1	3;3;1;1	Cohesin subunit SA-2	Stag2	;;	4	4	3	3	1	1	1	2	2	1	1	1	1	1	1	1	1	1	1	1	1	1	3.5	2.9	2.9	145.7	1268	1268;1231;550;146	4.86	3	3	8	0	4.9292	By MS/MS	By MS/MS	By MS/MS	By MS/MS	By MS/MS	By MS/MS	1	1
A2AFG3;Q9QY39	A2AFG3;Q9QY39	7;7	7;7	7;7	PDZ domain-containing protein 4	Pdzd4	;	2	7	7	7	5	6	7	4	3	4	5	6	7	4	3	4	5	6	7	4	3	4	14.2	14.2	14.2	73.844	657	657;772	2.39	18	11	4	0	9.0831	By MS/MS	By MS/MS	By MS/MS	By MS/MS	By MS/MS	By MS/MS	10	12.5
A2AFK4;I6L986	A2AFK4;I6L986	2;1	2;1	2;1		Mtg2	;	2	2	2	2	0	0	0	0	2	1	0	0	0	0	2	1	0	0	0	0	2	1	9.1	9.1	9.1	44.003	405	405;231	3		3		0.0024213	1.7831					By MS/MS	By matching	0	0
A2AFM3;A2AFM4;A2AFM5;F7CPY7;Q68G58	A2AFM3;A2AFM4;A2AFM5;F7CPY7;Q68G58	2;2;1;1;1	2;2;1;1;1	2;2;1;1;1	DNA-(apurinic or apyrimidinic site) lyase 2	Apex2	;;;;	5	2	2	2	1	1	0	1	1	2	1	1	0	1	1	2	1	1	0	1	1	2	6.6	6.6	6.6	57.415	516	516;523;246;265;516	3	2	4	1	0	5.7601	By MS/MS	By matching		By MS/MS	By MS/MS	By MS/MS	2.7	2.7
Q0PD48;A2AFP5;Q9R0M6;A2AFP4	Q0PD48;A2AFP5;Q9R0M6;A2AFP4	2;2;2;1	2;2;2;1	2;2;2;1	Ras-related protein Rab-9A	Rab9;Rab9a	;;;	4	2	2	2	1	2	2	0	1	1	1	2	2	0	1	1	1	2	2	0	1	1	16.4	16.4	16.4	22.909	201	201;202;201;59	1.57	5	2		0.0031612	1.6439	By matching	By MS/MS	By matching		By MS/MS	By matching	10.9	16.4
Q4JG03;A2AFQ0;Q7TMY8;Q8BKX3;F6XP90;Q3TNP1;Q8C0G8;F6UYC1;Q3TMX4;Q9CU76;Q3TL29	Q4JG03;A2AFQ0;Q7TMY8	59;59;59;16;13;12;11;4;4;2;1	59;59;59;16;13;12;11;4;4;2;1	59;59;59;16;13;12;11;4;4;2;1	E3 ubiquitin-protein ligase HUWE1	Huwe1	;;	11	59	59	59	42	42	41	46	50	48	42	42	41	46	50	48	42	42	41	46	50	48	19.7	19.7	19.7	482.74	4378	4378;4378;4377;1411;1176;914;762;150;617;159;168	3.62	147	170	145	0	323.31	By MS/MS	By MS/MS	By MS/MS	By MS/MS	By MS/MS	By MS/MS	14.9	14.6
A2AG51;A2AG50;Q3TS73;Q8C0A6	A2AG51;A2AG50;Q3TS73	3;3;2;1	3;3;2;1	3;3;2;1	MAP7 domain-containing protein 2	Map7d2	;;	4	3	3	3	2	2	2	2	2	2	2	2	2	2	2	2	2	2	2	2	2	2	10.4	10.4	10.4	45.397	402	402;781;363;74	3.67	6	6	6	0	3.5333	By MS/MS	By MS/MS	By MS/MS	By MS/MS	By MS/MS	By MS/MS	7.5	6.7
A2AG58;A2AG55;Z4YLY4	A2AG58	22;2;2	22;2;2	22;2;2	Uncharacterized protein CXorf23 homolog			3	22	22	22	12	13	14	11	11	11	12	13	14	11	11	11	12	13	14	11	11	11	41.2	41.2	41.2	90.11	752	752;43;60	3.94	44	35	53	0	54.837	By MS/MS	By MS/MS	By MS/MS	By MS/MS	By MS/MS	By MS/MS	20.5	22.6
B9EJ97;A2AG68;Q64430	B9EJ97;A2AG68;Q64430	1;1;1	1;1;1	1;1;1	Copper-transporting ATPase 1	Atp7a	;;	3	1	1	1	0	0	0	0	1	0	0	0	0	0	1	0	0	0	0	0	1	0	1.5	1.5	1.5	161.98	1492	1492;1492;1491	5		1	1	0.0014085	2.1486					By MS/MS		0	0
A2AH22	A2AH22	4	4	4	Activating molecule in BECN1-regulated autophagy protein 1	Ambra1		1	4	4	4	4	2	3	3	3	4	4	2	3	3	3	4	4	2	3	3	3	4	4.5	4.5	4.5	142.88	1300	1300	3.38	9	10	7	0	4.8108	By MS/MS	By MS/MS	By MS/MS	By MS/MS	By MS/MS	By MS/MS	4.5	2.5
A2AH75;Q8BN53;Q3UUN4;Q05BI6;Q05BP4;Q3UY61;Q6P5H4;E9QAN4;G3UW47;Q6TA13;Q3UH16;E9Q9G6;A0A087WQE8;P33173;Q60575	A2AH75;Q8BN53;Q3UUN4;Q05BI6;Q05BP4;Q3UY61;Q6P5H4;E9QAN4;G3UW47;Q6TA13;Q3UH16;E9Q9G6;A0A087WQE8;P33173;Q60575	2;1;1;1;1;1;1;1;1;1;1;1;1;1;1	2;1;1;1;1;1;1;1;1;1;1;1;1;1;1	2;1;1;1;1;1;1;1;1;1;1;1;1;1;1	Kinesin-like protein;Kinesin-like protein KIF1A;Kinesin-like protein KIF1B	Kif1b;Kif1a	;;;;;;;;;;;;;;	15	2	2	2	0	0	1	0	0	1	0	0	1	0	0	1	0	0	1	0	0	1	3.4	3.4	3.4	130.05	1150	1150;223;294;300;301;628;1689;1689;1697;1698;1698;1698;1791;1695;1816	5.75	1	1	6	0.0021739	1.8798			By MS/MS			By MS/MS	0	0
Q7TMX4;Q543F1;Q3U5Q3;A2AH85;Q6A0E3;O08810;G3UZ34;Q3TMY8;G3UXK8	Q7TMX4;Q543F1;Q3U5Q3;A2AH85;Q6A0E3;O08810;G3UZ34;Q3TMY8	26;26;26;26;26;26;25;25;1	25;25;25;25;25;25;24;24;0	25;25;25;25;25;25;24;24;0	116 kDa U5 small nuclear ribonucleoprotein component	Eftud2	;;;;;;;	9	26	25	25	22	22	21	23	25	23	21	21	20	22	24	22	21	21	20	22	24	22	40.1	39	39	109.3	971	971;971;971;972;976;971;962;971;85	3.52	78	86	69	0	200.08	By MS/MS	By MS/MS	By MS/MS	By MS/MS	By MS/MS	By MS/MS	36.5	36.5
A2AI08	A2AI08	4	4	4	Taperin	Tprn		1	4	4	4	4	4	4	3	3	3	4	4	4	3	3	3	4	4	4	3	3	3	9.3	9.3	9.3	80.088	749	749	3	12	9	6	0	6.3269	By MS/MS	By MS/MS	By MS/MS	By MS/MS	By matching	By MS/MS	9.3	9.3
A2AI43;Q9CZF7;A2AI40;Q8BTB0;Q8C693;Q8BN98;O88708;A2AI42	A2AI43;Q9CZF7;A2AI40;Q8BTB0;Q8C693;Q8BN98;O88708;A2AI42	3;3;3;3;3;3;3;2	3;3;3;3;3;3;3;2	3;3;3;3;3;3;3;2	Origin recognition complex subunit 4	Orc4	;;;;;;;	8	3	3	3	0	0	0	2	2	2	0	0	0	2	2	2	0	0	0	2	2	2	65.3	65.3	65.3	8.1313	72	72;138;237;281;433;433;433;49	5.29		9	12	0.0026462	1.6858				By MS/MS	By MS/MS	By matching	0	0
E9PZY8;A2AIV2;Q8CFK9	E9PZY8;A2AIV2	21;21;9	21;21;9	21;21;9	Protein virilizer homolog	1110037F02Rik;Kiaa1429	;	3	21	21	21	12	12	14	14	14	14	12	12	14	14	14	14	12	12	14	14	14	14	15.8	15.8	15.8	207.17	1861	1861;1811;1003	4.04	38	45	55	0	101.74	By MS/MS	By MS/MS	By MS/MS	By MS/MS	By MS/MS	By MS/MS	9.6	9.6
E9QAT4;A2AIX1	E9QAT4;A2AIX1	4;4	4;4	4;4		Sec16a	;	2	4	4	4	3	3	3	3	3	4	3	3	3	3	3	4	3	3	3	3	3	4	2.4	2.4	2.4	254.2	2357	2357;2377	3.52	9	10	8	0	4.382	By MS/MS	By MS/MS	By MS/MS	By MS/MS	By MS/MS	By MS/MS	1.7	1.7
Q8BTW7;Q923C1;A2AJ15	Q8BTW7;Q923C1;A2AJ15	1;1;1	1;1;1	1;1;1	alpha-1,2-Mannosidase;Endoplasmic reticulum mannosyl-oligosaccharide 1,2-alpha-mannosidase	Man1b1	;;	3	1	1	1	0	0	0	1	0	0	0	0	0	1	0	0	0	0	0	1	0	0	4.4	4.4	4.4	52.393	459	459;569;658	3		1		0.0038951	1.5558				By MS/MS			0	0
A2AJ72;Q3TIX6;Q3ULP9;A0A0A6YVV5;A2AJ71;A0A0A6YY39;F7AM43;A0A0A6YX76;A0A0A6YW42;F6W2V3	A2AJ72;Q3TIX6;Q3ULP9	20;19;18;8;7;6;6;4;1;1	19;18;17;7;7;6;6;4;1;1	19;18;17;7;7;6;6;4;1;1		Fubp3	;;	10	20	19	19	6	9	9	8	16	8	5	8	8	8	16	8	5	8	8	8	16	8	50.1	48.7	48.7	61.447	569	569;575;575;191;97;123;264;83;52;104	3.87	23	36	31	0	92.932	By MS/MS	By MS/MS	By MS/MS	By MS/MS	By MS/MS	By MS/MS	17.9	26.4
Q8BX36;A2AJG0;Q80UU2	Q8BX36;A2AJG0;Q80UU2	6;6;6	6;6;6	6;6;6	Ribonuclease P protein subunit p38	Rpp38	;;	3	6	6	6	6	6	6	5	4	5	6	6	6	5	4	5	6	6	6	5	4	5	38.3	38.3	38.3	29.582	266	266;280;280	3.43	18	14	14	0	24.305	By MS/MS	By MS/MS	By MS/MS	By MS/MS	By MS/MS	By MS/MS	38.3	38.3
F7APP3;A2AJH3;Q3THR4;O70311	F7APP3;A2AJH3;Q3THR4;O70311	4;4;4;4	4;4;4;4	4;4;4;4	Glycylpeptide N-tetradecanoyltransferase;Glycylpeptide N-tetradecanoyltransferase 2	Nmt2	;;;	4	4	4	4	3	4	3	3	3	3	3	4	3	3	3	3	3	4	3	3	3	3	10.9	10.9	10.9	56.537	485	485;498;529;529	3.9	10	9	12	0	5.2009	By MS/MS	By MS/MS	By MS/MS	By MS/MS	By MS/MS	By MS/MS	7.6	10.9
A2AJI0;A8Y5P4;A2AJI1;F6WF36	A2AJI0;A8Y5P4;A2AJI1;F6WF36	18;17;14;10	18;17;14;10	18;17;14;10	MAP7 domain-containing protein 1	Map7d1	;;;	4	18	18	18	8	7	7	11	10	11	8	7	7	11	10	11	8	7	7	11	10	11	26	26	26	93.275	846	846;814;774;591	4.6	22	33	55	0	63.819	By MS/MS	By MS/MS	By MS/MS	By MS/MS	By MS/MS	By MS/MS	14.3	12.6
A2AJK6;A0A0R4J1U9	A2AJK6	12;1	11;1	10;1	Chromodomain-helicase-DNA-binding protein 7	Chd7		2	12	11	10	6	5	4	9	9	9	5	4	3	8	8	8	4	3	2	7	7	7	6	6	5.3	334.06	2986	2986;631	3.42	12	25	11	0	13.683	By MS/MS	By MS/MS	By MS/MS	By MS/MS	By MS/MS	By MS/MS	2.6	2.2
Q9CTZ9;A2AJK8;Q3TDF3;Q91Z38	Q9CTZ9;A2AJK8;Q3TDF3;Q91Z38	1;1;1;1	1;1;1;1	1;1;1;1	Tetratricopeptide repeat protein 1	Ttc1	;;;	4	1	1	1	1	1	1	1	1	1	1	1	1	1	1	1	1	1	1	1	1	1	16.5	16.5	16.5	12.034	109	109;250;292;292	3.67	3	3	3	0.00030432	2.8137	By matching	By MS/MS	By matching	By matching	By MS/MS	By matching	16.5	16.5
A2AJR8;Q9CZY2	A2AJR8;Q9CZY2	1;1	1;1	1;1	Transcription elongation factor A protein-like 8	Tceal8	;	2	1	1	1	1	1	1	0	1	1	1	1	1	0	1	1	1	1	1	0	1	1	30.4	30.4	30.4	4.9681	46	46;117	1.8	3	2		0.0024071	1.7532	By MS/MS	By MS/MS	By matching		By matching	By MS/MS	30.4	30.4
A2AJT5;A2AJT4	A2AJT5;A2AJT4	5;5	1;1	1;1	Arginine/serine-rich protein PNISR	Pnisr	;	2	5	1	1	4	4	3	2	2	2	1	1	1	0	0	0	1	1	1	0	0	0	9.7	2.6	2.6	93.194	814	814;805	3.4	3		2	0.0029016	1.6571	By matching	By MS/MS	By matching	By matching	By matching	By matching	7.6	7.6
E9PYJ6;A2AKG8	E9PYJ6;A2AKG8	1;1	1;1	1;1	Focadhesin	Focad	;	2	1	1	1	0	0	0	0	1	1	0	0	0	0	1	1	0	0	0	0	1	1	1.1	1.1	1.1	189.56	1712	1712;1798	3		2		0.0013998	2.109					By matching	By MS/MS	0	0
B0R030;A2AKH4;Q9D3L3;O09044;E9Q8A1;B0R029	B0R030;A2AKH4;Q9D3L3;O09044;E9Q8A1;B0R029	5;5;5;5;4;3	5;5;5;5;4;3	5;5;5;5;4;3	Synaptosomal-associated protein;Synaptosomal-associated protein 23	Snap23	;;;;;	6	5	5	5	1	1	1	1	2	1	1	1	1	1	2	1	1	1	1	1	2	1	42.2	42.2	42.2	17.781	161	161;210;221;210;98;85	3.22	3	4	2	0	3.3252	By matching	By MS/MS	By matching	By matching	By MS/MS	By matching	8.7	8.7
L7MUC7;B5X0G0;B5TE76;Q58EV3;Q58ES8;B0V388;A9R9W0;A2CGB6;A2CEL1;A2AKN9;Q9CXU6;A2BIM8;A9C497;E9QA79;A9C496;A2CEL0;P11588;P02762;B5X0G2;P04938;Q8JZT0;A2BIN0;B8JI96;Q9D0H8;A2CEK7;A2BIN1;A2AKN8;A2CEK6;Q4FZE8;E9PVW0;L7N222;P11589	L7MUC7;B5X0G0;B5TE76;Q58EV3;Q58ES8;B0V388;A9R9W0;A2CGB6;A2CEL1;A2AKN9;Q9CXU6;A2BIM8;A9C497;E9QA79;A9C496;A2CEL0;P11588;P02762;B5X0G2;P04938;Q8JZT0;A2BIN0;B8JI96;Q9D0H8;A2CEK7;A2BIN1;A2AKN8;A2CEK6;Q4FZE8;E9PVW0;L7N222;P11589	2;2;2;2;2;2;2;2;2;2;2;2;2;2;2;2;2;2;2;2;1;1;1;1;1;1;1;1;1;1;1;1	2;2;2;2;2;2;2;2;2;2;2;2;2;2;2;2;2;2;2;2;1;1;1;1;1;1;1;1;1;1;1;1	2;2;2;2;2;2;2;2;2;2;2;2;2;2;2;2;2;2;2;2;1;1;1;1;1;1;1;1;1;1;1;1	Major urinary protein 1;Major urinary protein 6;Major urinary protein 17;Major urinary proteins 11 and 8;Major urinary protein 2	Mup7;Mup13;Mup14;Mup1;Mup15;Mup6;Mup4;Mup9;Mup19;Mup17;Mup8;Mup11;Mup10;Mup2	;;;;;;;;;;;;;;;;;;;;;;;;;;;;;;;	32	2	2	2	2	2	1	0	0	1	2	2	1	0	0	1	2	2	1	0	0	1	19.9	19.9	19.9	19.473	171	171;178;178;180;180;180;180;180;180;180;181;181;187;235;235;235;180;180;180;181;94;94;150;157;180;180;180;180;181;235;235;180	2.75	5	1	2	0	3.8579	By MS/MS	By MS/MS	By matching			By MS/MS	19.9	19.9
A2AKX3;F6R186;A0A0A0MQJ0	A2AKX3	121;14;2	121;14;2	121;14;2	Probable helicase senataxin	Setx		3	121	121	121	105	103	106	104	99	102	105	103	106	104	99	102	105	103	106	104	99	102	50.3	50.3	50.3	297.59	2646	2646;381;81	3.43	449	425	358	0	323.31	By MS/MS	By MS/MS	By MS/MS	By MS/MS	By MS/MS	By MS/MS	42.6	42.4
Q6P6I7;A2AL12;Q5FB19;Q3UZG3;Q8BG05;Q5U3M2;Q58E39;A2AL13;V9GX38	Q6P6I7;A2AL12;Q5FB19;Q3UZG3;Q8BG05;Q5U3M2	32;32;32;32;32;22;14;3;2	32;32;32;32;32;22;14;3;2	4;4;4;4;4;0;0;0;0	Heterogeneous nuclear ribonucleoprotein A3	Hnrnpa3	;;;;;	9	32	32	4	29	30	31	29	31	30	29	30	31	29	31	30	4	3	4	4	4	4	65.4	65.4	10.1	34.376	318	318;318;379;379;379;313;263;194;357	3.7	164	186	174	0	323.31	By MS/MS	By MS/MS	By MS/MS	By MS/MS	By MS/MS	By MS/MS	64.2	65.1
A2ALB2;Q6PAQ4;A2ALB1	A2ALB2;Q6PAQ4;A2ALB1	13;13;12	13;13;12	13;13;12	RNA exonuclease 4	Rexo4	;;	3	13	13	13	5	7	5	11	11	11	5	7	5	11	11	11	5	7	5	11	11	11	45.2	45.2	45.2	45.465	409	409;432;363	3.58	17	37	19	0	29.675	By MS/MS	By MS/MS	By MS/MS	By MS/MS	By MS/MS	By MS/MS	18.6	25.7
A2ALF0;A2ALF2;Q6NZB0;A2ALF3;F6TQL3;F7CXJ2;F6QIL6	A2ALF0;A2ALF2;Q6NZB0;A2ALF3;F6TQL3	10;10;10;9;8;4;1	10;10;10;9;8;4;1	10;10;10;9;8;4;1	DnaJ homolog subfamily C member 8	Dnajc8	;;;;	7	10	10	10	7	9	9	5	7	4	7	9	9	5	7	4	7	9	9	5	7	4	40.6	40.6	40.6	25.835	219	219;253;253;234;244;95;84	3.55	33	22	28	0	23.559	By MS/MS	By MS/MS	By MS/MS	By MS/MS	By MS/MS	By MS/MS	37	37
A2ALH2;Q8JZY1;Q8CBC7;F6Q475;Q91XA6	A2ALH2;Q8JZY1;Q8CBC7;F6Q475;Q91XA6	3;3;3;2;2	3;3;3;2;2	3;3;3;2;2	Putative tRNA (cytidine(32)/guanosine(34)-2-O)-methyltransferase	Ftsj1	;;;;	5	3	3	3	2	2	2	3	3	3	2	2	2	3	3	3	2	2	2	3	3	3	15.6	15.6	15.6	33.831	308	308;322;324;111;308	3.4	6	9	5	0	3.5037	By MS/MS	By MS/MS	By MS/MS	By MS/MS	By MS/MS	By MS/MS	15.6	15.6
A2ALR9;Q3V0C5;A2ALR8;A2ALR5;F6VSP0;B7ZNK5;F6TH61;F6TGT8;A2ALS8;A2ALS9;F7ALR2	A2ALR9;Q3V0C5;A2ALR8	12;12;6;4;3;3;2;2;1;1;1	12;12;6;4;3;3;2;2;1;1;1	12;12;6;4;3;3;2;2;1;1;1	Ubiquitin carboxyl-terminal hydrolase 48	Usp48	;;	11	12	12	12	3	5	3	4	11	8	3	5	3	4	11	8	3	5	3	4	11	8	16.6	16.6	16.6	118.77	1036	1036;1052;631;267;156;337;123;170;105;106;113	3.9	11	23	17	0	16.05	By MS/MS	By MS/MS	By MS/MS	By matching	By MS/MS	By MS/MS	4.4	6.7
A2ALV1;Q8BXU5;A2ALV3;Q62420	A2ALV1;Q8BXU5;A2ALV3;Q62420	1;1;1;1	1;1;1;1	1;1;1;1	Endophilin-A1	Sh3gl2	;;;	4	1	1	1	0	0	0	0	1	0	0	0	0	0	1	0	0	0	0	0	1	0	9.9	9.9	9.9	20.175	182	182;245;431;352	3		1		0.0013955	2.0844					By MS/MS		0	0
A2AM95;O08579;I7HJS1;Q3THM8;B7FAU5	A2AM95;O08579;I7HJS1;Q3THM8;B7FAU5	4;4;3;2;2	4;4;3;2;2	4;4;3;2;2	Emerin	Emd	;;;;	5	4	4	4	2	2	2	2	3	3	2	2	2	2	3	3	2	2	2	2	3	3	31.3	31.3	31.3	29.435	259	259;259;223;158;170	3.3	7	8	5	0	6.1633	By MS/MS	By MS/MS	By MS/MS	By matching	By MS/MS	By MS/MS	14.3	14.3
Q3THJ6;A2AM97;Q6ZWV3;I7HLV2;A0A1B0GXC3;B7FAU6;O89059	Q3THJ6;A2AM97;Q6ZWV3;I7HLV2	14;14;14;13;5;5;3	2;2;2;1;0;0;0	2;2;2;1;0;0;0	60S ribosomal protein L10	Rpl10	;;;	7	14	2	2	10	11	10	11	12	11	2	2	2	2	2	2	2	2	2	2	2	2	60.3	12.1	12.1	24.633	214	214;214;214;201;166;167;135	3.52	9	10	8	0	133	By MS/MS	By MS/MS	By MS/MS	By MS/MS	By MS/MS	By MS/MS	49.5	53.7
A2AMC3;Q3UXG7;Q91ZW2	A2AMC3;Q3UXG7;Q91ZW2	1;1;1	1;1;1	1;1;1	GDP-fucose protein O-fucosyltransferase 1	Pofut1	;;	3	1	1	1	1	1	1	1	1	1	1	1	1	1	1	1	1	1	1	1	1	1	4.5	4.5	4.5	40.02	352	352;353;393	3.67	3	3	3	0.0021627	1.8144	By matching	By MS/MS	By matching	By matching	By MS/MS	By matching	4.5	4.5
A2AMD0	A2AMD0	8	1	1		Gm12666		1	8	1	1	6	6	6	6	5	6	0	0	0	0	0	0	0	0	0	0	0	0	33.9	6.3	6.3	28.465	254	254	7			2	0	2.8685	By matching	By matching	By matching	By matching	By matching	By matching	26.8	26.8
A2AMV1;A2AMU9;Q9D0I8;Q9QYY3;D6RCI7	A2AMV1;A2AMU9;Q9D0I8;Q9QYY3;D6RCI7	4;4;4;3;2	4;4;4;3;2	4;4;4;3;2	mRNA turnover protein 4 homolog	Mrto4;mg684	;;;;	5	4	4	4	3	3	3	2	2	2	3	3	3	2	2	2	3	3	3	2	2	2	26.1	26.1	26.1	27.417	238	238;239;239;207;61	4.11	9	6	12	0	13.201	By MS/MS	By MS/MS	By MS/MS	By MS/MS	By MS/MS	By MS/MS	21.8	21.8
A2AN08;Z4YMA7;F6SSP6;A2VCS3	A2AN08	22;8;8;2	22;8;8;2	22;8;8;2	E3 ubiquitin-protein ligase UBR4	Ubr4		4	22	22	22	9	10	8	13	19	16	9	10	8	13	19	16	9	10	8	13	19	16	5.9	5.9	5.9	572.28	5180	5180;1301;2065;469	4.06	27	53	47	0	39.332	By MS/MS	By MS/MS	By MS/MS	By MS/MS	By MS/MS	By MS/MS	2.6	3
Q684Q6;B7ZCL8;A2AN84;Q542P4;P70290;B7ZCL9;B7ZCM0;D6RFD5;B7ZCM1;Q3THA8	Q684Q6;B7ZCL8;A2AN84;Q542P4;P70290;B7ZCL9;B7ZCM0	6;6;6;6;6;5;3;1;1;1	6;6;6;6;6;5;3;1;1;1	6;6;6;6;6;5;3;1;1;1	55 kDa erythrocyte membrane protein	Mpp1	;;;;;;	10	6	6	6	2	3	4	2	2	3	2	3	4	2	2	3	2	3	4	2	2	3	22.2	22.2	22.2	47.7	427	427;446;452;466;466;205;156;45;130;221	4.07	9	7	12	0	10.25	By MS/MS	By MS/MS	By MS/MS	By matching	By MS/MS	By MS/MS	6.8	9.6
A2ANY6;J3QMC5;Q3TPE2;Q8CAR9;Q6IQZ8;Q6R5G2;Q5U481	A2ANY6;J3QMC5	65;64;11;4;2;2;1	65;64;11;4;2;2;1	65;64;11;4;2;2;1		Mdn1	;	7	65	65	65	43	46	43	50	50	51	43	46	43	50	50	51	43	46	43	50	50	51	15.7	15.7	15.7	630.33	5589	5589;5582;585;246;110;547;409	3.67	140	167	146	0	188.04	By MS/MS	By MS/MS	By MS/MS	By MS/MS	By MS/MS	By MS/MS	11.1	11.7
Q9CT36;A2APB8;Q8BTJ3	Q9CT36;A2APB8;Q8BTJ3	44;44;40	44;44;40	44;44;40	Targeting protein for Xklp2	Tpx2	;;	3	44	44	44	39	38	41	34	35	35	39	38	41	34	35	35	39	38	41	34	35	35	61.2	61.2	61.2	80.09	695	695;745;745	3.48	149	129	123	0	126.41	By MS/MS	By MS/MS	By MS/MS	By MS/MS	By MS/MS	By MS/MS	59.3	58.6
Q8C9L6;Q99L95;Q69ZV5;A2API8;F7AA26;O54931	Q8C9L6;Q99L95;Q69ZV5;A2API8;F7AA26;O54931	6;6;6;6;6;6	6;6;6;6;6;6	6;6;6;6;6;6	A-kinase anchor protein 2	mKIAA0920;Akap2;Pakap	;;;;;	6	6	6	6	1	2	2	2	3	3	1	2	2	2	3	3	1	2	2	2	3	3	10.2	10.2	10.2	87.183	795	795;799;827;921;1137;893	3.53	5	9	5	0	4.3095	By matching	By MS/MS	By matching	By matching	By MS/MS	By MS/MS	2.9	5.3
A2APY6;Q3V1V3;B2RXU2;Q8BK69;Q9D801;Q8K089;Q8BM03	A2APY6;Q3V1V3;B2RXU2;Q8BK69	29;29;27;16;9;9;8	29;29;27;16;9;9;8	29;29;27;16;9;9;8	ESF1 homolog	Esf1	;;;	7	29	29	29	21	21	21	26	26	26	21	21	21	26	26	26	21	21	21	26	26	26	34.2	34.2	34.2	98.047	845	845;845;845;267;122;144;112	3.52	80	93	72	0	97.156	By MS/MS	By MS/MS	By MS/MS	By MS/MS	By MS/MS	By MS/MS	25.8	25.8
A2AQ19;Q3UXG8	A2AQ19;Q3UXG8	13;11	13;11	13;11	RNA polymerase-associated protein RTF1 homolog	Rtf1	;	2	13	13	13	8	7	9	8	8	8	8	7	9	8	8	8	8	7	9	8	8	8	20.1	20.1	20.1	80.796	715	715;391	3.62	26	27	25	0	25.946	By MS/MS	By MS/MS	By MS/MS	By MS/MS	By MS/MS	By MS/MS	14.4	12.2
E9QAU4;A2AQ25;D3Z781;B2RY09;Q8BHR1;Q3TYN4;Q3UFL8;B1AY50;B1AY49	E9QAU4;A2AQ25;D3Z781;B2RY09	26;26;14;13;7;5;5;1;1	26;26;14;13;7;5;5;1;1	26;26;14;13;7;5;5;1;1	Sickle tail protein	Etl4;Skt	;;;	9	26	26	26	15	15	14	13	14	14	15	15	14	13	14	14	15	15	14	13	14	14	17.1	17.1	17.1	218.44	1997	1997;1946;1347;1347;480;316;725;173;220	3.81	47	45	53	0	31.726	By MS/MS	By MS/MS	By MS/MS	By MS/MS	By MS/MS	By MS/MS	10.3	10.5
A2AQ41;Q80TY0;A2AQ42;A2AQ45;A0A0A6YWT1;A2AQ43;A2AQ44;A2AQ47;Q61053;F6VVN1	A2AQ41;Q80TY0;A2AQ42;A2AQ45;A0A0A6YWT1;A2AQ43;A2AQ44	5;5;4;4;3;3;3;1;1;1	5;5;4;4;3;3;3;1;1;1	5;5;4;4;3;3;3;1;1;1	Formin-binding protein 1	Fnbp1	;;;;;;	10	5	5	5	2	2	2	2	2	3	2	2	2	2	2	3	2	2	2	2	2	3	13.3	13.3	13.3	71.278	615	615;616;586;591;355;554;559;160;237;388	4.79	6	7	16	0	4.9591	By MS/MS	By MS/MS	By MS/MS	By MS/MS	By MS/MS	By MS/MS	3.3	3.3
A2AQA7;Q8CFQ3	A2AQA7;Q8CFQ3	14;14	14;14	14;14	Intron-binding protein aquarius	Aqr	;	2	14	14	14	7	7	7	6	9	7	7	7	7	6	9	7	7	7	7	6	9	7	14.9	14.9	14.9	161.85	1400	1400;1481	3.85	22	23	26	0	35.606	By MS/MS	By MS/MS	By MS/MS	By MS/MS	By MS/MS	By MS/MS	7.2	7.4
A2AQR0;Q64521	A2AQR0;Q64521	11;11	11;11	11;11	Glycerol-3-phosphate dehydrogenase;Glycerol-3-phosphate dehydrogenase, mitochondrial	Gpd2	;	2	11	11	11	2	4	3	4	8	5	2	4	3	4	8	5	2	4	3	4	8	5	21.7	21.7	21.7	82.829	745	745;727	4.35	9	17	20	0	13.262	By matching	By MS/MS	By MS/MS	By MS/MS	By MS/MS	By matching	3.6	7.9
A2AQR3;A2AQR4;Q99KE8	A2AQR3;A2AQR4;Q99KE8	4;4;4	4;4;4	4;4;4	Zinc finger protein 64	Zfp64	;;	3	4	4	4	2	2	2	1	1	1	2	2	2	1	1	1	2	2	2	1	1	1	9.3	9.3	9.3	71.714	643	643;676;643	4.82	6	3	13	0	4.8473	By MS/MS	By MS/MS	By MS/MS	By MS/MS	By MS/MS	By MS/MS	3.9	3.9
A2AR02;B2RWT5;Q05CC5;Q05DE4;Q80VC1;A2AR01	A2AR02;B2RWT5;Q05CC5;Q05DE4;Q80VC1	24;23;20;20;14;9	24;23;20;20;14;9	10;10;6;6;6;6	Peptidyl-prolyl cis-trans isomerase G;Peptidyl-prolyl cis-trans isomerase	Ppig	;;;;	6	24	24	10	23	22	23	21	20	21	23	22	23	21	20	21	9	9	9	8	8	8	30.1	30.1	11.8	88.324	752	752;752;403;420;189;127	3.62	101	95	96	0	273.88	By MS/MS	By MS/MS	By MS/MS	By MS/MS	By MS/MS	By MS/MS	28.9	28.9
A2AR15;Q8BKH7	A2AR15;Q8BKH7	2;2	2;2	2;2	Target of rapamycin complex 2 subunit MAPKAP1	Mapkap1	;	2	2	2	2	0	0	0	1	1	1	0	0	0	1	1	1	0	0	0	1	1	1	8.8	8.8	8.8	34.412	306	306;522	5.5		3	5	0.004128	1.5156				By MS/MS	By MS/MS	By matching	0	0
A2ARF6;Q3U489;Q3UYL0;Q9WUR9;A2ARF5	A2ARF6;Q3U489;Q3UYL0;Q9WUR9	3;3;3;3;1	3;3;3;3;1	3;3;3;3;1	Adenylate kinase 4, mitochondrial	Ak4	;;;	5	3	3	3	0	0	0	0	3	0	0	0	0	0	3	0	0	0	0	0	3	0	33	33	33	12.513	115	115;223;344;223;123	5.29		3	4	0.0014037	2.1293					By MS/MS		0	0
A2ARP8;Q9QYR6	A2ARP8;Q9QYR6	4;4	3;3	3;3	Microtubule-associated protein 1A;MAP1A heavy chain;MAP1 light chain LC2	Map1a	;	2	4	3	3	2	2	2	2	3	2	1	1	1	2	2	1	1	1	1	2	2	1	1.7	1.4	1.4	325.88	3014	3014;2776	4.62	3	5	8	0.0021757	1.8834	By MS/MS	By MS/MS	By matching	By MS/MS	By matching	By matching	0.8	0.8
A2ARX1;A2ART0;A2BG91;Q569M1;E9QA51;Q569M0;A0A087WRL6;A2AW67;A2BFG5;A2ARL5;Q2TBY2;L7N246;A2AW66;A2ARR6	A2ARX1;A2ART0;A2BG91;Q569M1;E9QA51;Q569M0;A0A087WRL6;A2AW67;A2BFG5;A2ARL5;Q2TBY2;L7N246;A2AW66;A2ARR6	7;7;6;5;5;5;5;5;5;5;4;4;4;4	4;4;3;2;2;2;2;2;2;2;1;1;1;1	0;0;0;0;0;0;0;0;0;0;0;0;0;0		Gm14391;Gm6710;Gm14295;Gm14325;Gm14399;Gm14326;Gm14419;Gm14322;Gm14418	;;;;;;;;;;;;;	14	7	4	0	7	7	7	7	7	6	4	4	4	4	4	3	0	0	0	0	0	0	29.5	18.8	0	60.315	522	522;554;834;270;270;350;497;498;554;582;264;357;358;358	3.54	12	14	11	0	6.6472	By MS/MS	By MS/MS	By MS/MS	By MS/MS	By MS/MS	By MS/MS	29.5	29.5
A2ARV7;D3YYR3;A2ARL4	A2ARV7	8;1;1	6;1;1	4;0;0		Gm14401		3	8	6	4	8	7	8	6	6	5	6	5	6	4	4	3	4	3	4	2	2	1	29.4	24.4	16.5	34.983	303	303;102;134	3.19	20	11	12	0	9.1188	By MS/MS	By MS/MS	By MS/MS	By MS/MS	By MS/MS	By MS/MS	29.4	25.4
A2ARW5	A2ARW5	5	2	0		Gm14393		1	5	2	0	5	4	5	5	5	5	2	1	2	2	2	2	0	0	0	0	0	0	23.5	7	0	21.681	187	187	3.82	5	6	6	0.0031455	1.6033	By MS/MS	By MS/MS	By MS/MS	By MS/MS	By MS/MS	By MS/MS	23.5	23.5
Q3UIX3;A2AS44;Q05D18;A2AS45;Q68FH0;A2AS47	Q3UIX3;A2AS44;Q05D18;A2AS45;Q68FH0;A2AS47	6;6;6;6;6;5	6;6;6;6;6;5	6;6;6;6;6;5	Plakophilin-4	Pkp4	;;;;;	6	6	6	6	5	5	6	3	2	2	5	5	6	3	2	2	5	5	6	3	2	2	12.1	12.1	12.1	88.124	802	802;803;808;1163;1190;849	2.14	18	7	3	0	15.187	By MS/MS	By MS/MS	By MS/MS	By MS/MS	By MS/MS	By MS/MS	9.5	9.5
A2AS70;Q5DTL6;O54826;Q8C7B0;A2AS72	A2AS70;Q5DTL6;O54826	13;13;13;5;2	13;13;13;5;2	12;12;12;5;2	Protein AF-10	Mllt10	;;	5	13	13	12	8	6	5	9	8	8	8	6	5	9	8	8	7	6	5	9	8	8	16.7	16.7	15.4	104.53	990	990;998;1068;756;525	4.04	20	27	30	0	71.074	By MS/MS	By MS/MS	By MS/MS	By MS/MS	By MS/MS	By MS/MS	12.7	9.3
Z4YJS5;Z4YK85;M0QWP1;A2ASQ1	Z4YJS5;Z4YK85;M0QWP1;A2ASQ1	3;3;3;3	3;3;3;3	3;3;3;3	Agrin;Agrin N-terminal 110 kDa subunit;Agrin C-terminal 110 kDa subunit;Agrin C-terminal 90 kDa fragment;Agrin C-terminal 22 kDa fragment	Agrn	;;;	4	3	3	3	0	0	0	1	2	1	0	0	0	1	2	1	0	0	0	1	2	1	3.5	3.5	3.5	121.88	1151	1151;1927;2034;1950	5.67		4	8	0.00059844	2.6772				By matching	By MS/MS	By matching	0	0
E9Q8N1;E9Q8K5;A2ASS6;Q9CV48;Q8R112;Q8BUX4;Q8C139;Q8BUJ0	E9Q8N1;E9Q8K5;A2ASS6	6;6;6;1;1;1;1;1	6;6;6;1;1;1;1;1	6;6;6;1;1;1;1;1	Titin	Ttn	;;	8	6	6	6	1	1	2	1	2	1	1	1	2	1	2	1	1	1	2	1	2	1	0.2	0.2	0.2	3716	33467	33467;33467;35213;196;357;403;441;1205	3.71	5	4	5	0	3.1445	By MS/MS	By MS/MS	By MS/MS	By MS/MS	By MS/MS	By matching	0	0
A2ASY0;A2ASY1;Q5HZG4;Q8BKP6;Q05BL5;Q505H1	A2ASY0;A2ASY1;Q5HZG4;Q8BKP6;Q05BL5	5;5;5;3;3;2	5;5;5;3;3;2	5;5;5;3;3;2	Transcription initiation factor TFIID subunit 3	Taf3	;;;;	6	5	5	5	4	4	4	4	5	5	4	4	4	4	5	5	4	4	4	4	5	5	7.4	7.4	7.4	87.867	779	779;932;932;567;646;567	3.51	12	16	11	0	16.481	By MS/MS	By MS/MS	By MS/MS	By MS/MS	By MS/MS	By MS/MS	6	6
A2AT37;Q810R2;F6Q3G7	A2AT37	10;3;3	10;3;3	10;3;3		Upf2		3	10	10	10	5	6	4	6	5	7	5	6	4	6	5	7	5	6	4	6	5	7	12.1	12.1	12.1	147.55	1269	1269;186;523	3.95	15	21	21	0	22.844	By MS/MS	By MS/MS	By MS/MS	By MS/MS	By MS/MS	By MS/MS	7	8.4
A2AT93	A2AT93	1	1	1		Plcb4		1	1	1	1	1	0	1	1	1	1	1	0	1	1	1	1	1	0	1	1	1	1	8.6	8.6	8.6	29.456	255	255	4	4	6	6	0	11.595	By MS/MS		By MS/MS	By matching	By MS/MS	By MS/MS	8.6	0
A2ATP5;A2ATP6;Q8C854;A7UQY4;G8JL68;F6XJA1	A2ATP5;A2ATP6;Q8C854;A7UQY4;G8JL68;F6XJA1	9;9;9;8;7;6	9;9;9;8;7;6	9;9;9;8;7;6	Myelin expression factor 2	Myef2	;;;;;	6	9	9	9	5	4	4	5	7	4	5	4	4	5	7	4	5	4	4	5	7	4	22.2	22.2	22.2	59.543	550	550;567;591;530;530;446	4.07	14	20	22	0	12.498	By MS/MS	By MS/MS	By MS/MS	By MS/MS	By MS/MS	By MS/MS	13.1	9.8
A2ATQ5;B7ZNX2;P53995;Q3UE43;Q3TP10	A2ATQ5;B7ZNX2;P53995	9;9;9;4;4	9;9;9;4;4	9;9;9;4;4	Anaphase-promoting complex subunit 1	Anapc1	;;	5	9	9	9	2	2	1	6	5	5	2	2	1	6	5	5	2	2	1	6	5	5	11.1	11.1	11.1	134.72	1213	1213;1944;1944;549;693	4.45	5	18	17	0	9.3757	By matching	By MS/MS	By MS/MS	By MS/MS	By MS/MS	By MS/MS	4	4
A2ATU9;Q8BY71	A2ATU9;Q8BY71	8;8	8;8	8;8	Histone acetyltransferase type B catalytic subunit	Hat1	;	2	8	8	8	3	4	4	6	8	5	3	4	4	6	8	5	3	4	4	6	8	5	29.6	29.6	29.6	50.182	423	423;416	3.54	14	24	14	0	35.245	By MS/MS	By MS/MS	By MS/MS	By MS/MS	By MS/MS	By MS/MS	7.1	12.1
A2ATY4;Q69Z45	A2ATY4;Q69Z45	2;2	2;2	2;2		Zbtb34	;	2	2	2	2	0	0	0	0	0	0	0	0	0	0	0	0	0	0	0	0	0	0	5	5	5	57.679	518	518;527	7			5	0.0013893	2.0514							0	0
Q3U3F6;A2AU62;Q64012;Q3TGD3;A2AU61;A2AU60	Q3U3F6;A2AU62;Q64012;Q3TGD3;A2AU61	18;18;18;17;16;8	18;18;18;17;16;8	18;18;18;17;16;8	RNA-binding protein Raly	Raly	;;;;	6	18	18	18	13	14	13	16	16	15	13	14	13	16	16	15	13	14	13	16	16	15	61.8	61.8	61.8	31.198	296	296;298;312;296;211;141	3.59	50	57	48	0	120.13	By MS/MS	By MS/MS	By MS/MS	By MS/MS	By MS/MS	By MS/MS	54.4	57.8
F6VQ81;V9GWU5;Q3TUJ9;Q8BKP1;Q3TAI4;Q9CZ22;A2AUD5;Q9CYZ2	F6VQ81;V9GWU5;Q3TUJ9;Q8BKP1;Q3TAI4;Q9CZ22;A2AUD5;Q9CYZ2	2;2;2;2;2;2;2;2	2;2;2;2;2;2;2;2	2;2;2;2;2;2;2;2	Tumor protein D54	Tpd52l2	;;;;;;;	8	2	2	2	2	2	2	1	2	2	2	2	2	1	2	2	2	2	2	1	2	2	16.1	16.1	16.1	17.619	161	161;169;186;200;206;218;229;220	3.7	7	6	7	0	3.4345	By MS/MS	By MS/MS	By MS/MS	By MS/MS	By MS/MS	By matching	16.1	16.1
A2AUK6;A2AUK7;Q8C8P2;A2AUK8;B6ZHC9;A2AUK5;E9PV14;Q9Z2H5	A2AUK6;A2AUK7;Q8C8P2;A2AUK8;B6ZHC9;A2AUK5;E9PV14;Q9Z2H5	1;1;1;1;1;1;1;1	1;1;1;1;1;1;1;1	1;1;1;1;1;1;1;1	Band 4.1-like protein 1	Epb4.1l1;Epb41l1	;;;;;;;	8	1	1	1	1	1	1	1	1	0	1	1	1	1	1	0	1	1	1	1	1	0	1.6	1.6	1.6	70.644	631	631;730;834;867;879;879;1064;879	3.29	3	2	2	0.0021581	1.8034	By matching	By MS/MS	By MS/MS	By matching	By MS/MS		1.6	1.6
A2AUP4;A7UAK8;Q3U3S6;A7UAK5;A7UAK4;A2AUP3;A2AUP5;Q9ESY2;A2AUP1;Q7TS91;A0A0A6YY64;Q8BVM1;A0A0A6YW89;Q3UU45;Q8BX50;C9VZF3;B2Z895;C9VZF2;A2AFM9;Q8CDS6;B2Z893;B2Z892;Q6GTL7;A0A087WRG0;A0A087WRM7;Q6DTY7;P70266;P70265	A2AUP4;A7UAK8;Q3U3S6;A7UAK5;A7UAK4;A2AUP3;A2AUP5;Q9ESY2;A2AUP1;Q7TS91;A0A0A6YY64;Q8BVM1;A0A0A6YW89	15;15;15;15;14;14;14;14;14;14;12;12;8;1;1;1;1;1;1;1;1;1;1;1;1;1;1;1	15;15;15;15;14;14;14;14;14;14;12;12;8;1;1;1;1;1;1;1;1;1;1;1;1;1;1;1	15;15;15;15;14;14;14;14;14;14;12;12;8;1;1;1;1;1;1;1;1;1;1;1;1;1;1;1		Pfkfb3	;;;;;;;;;;;;	28	15	15	15	11	11	11	11	11	10	11	11	11	11	11	10	11	11	11	11	11	10	42.8	42.8	42.8	62.099	542	542;543;549;555;462;513;514;520;520;526;500;502;327;107;191;330;366;435;448;473;473;497;518;533;556;469;471;519	3.49	34	35	29	0	83.751	By MS/MS	By MS/MS	By MS/MS	By MS/MS	By MS/MS	By MS/MS	27.1	31.7
A2AUY4;B9EKB5;Q69ZI8;Q8C0K4;F6R4Y5;A2AUY3	A2AUY4;B9EKB5;Q69ZI8	9;9;5;4;2;1	9;9;5;4;2;1	9;9;5;4;2;1		Baz2b	;;	6	9	9	9	2	5	4	3	5	4	2	5	4	3	5	4	2	5	4	3	5	4	6.7	6.7	6.7	234	2123	2123;2158;1369;861;253;296	4.14	13	12	19	0	33.273	By MS/MS	By MS/MS	By MS/MS	By MS/MS	By MS/MS	By MS/MS	1.7	4
A2AVJ7;Q99PL5;Q8C7E8;Q3ULC0;Q8CAB9	A2AVJ7;Q99PL5	60;60;6;5;2	60;60;6;5;2	17;17;1;5;2	Ribosome-binding protein 1	Rrbp1	;	5	60	60	17	36	42	38	47	51	50	36	42	38	47	51	50	9	10	10	16	15	14	44	44	15.3	158.39	1464	1464;1605;167;172;138	3.78	140	176	163	0	323.31	By MS/MS	By MS/MS	By MS/MS	By MS/MS	By MS/MS	By MS/MS	30	32.5
A2AVQ7;Q3U4M2;A8Y5T6;Q8CFI5	A2AVQ7;Q3U4M2;A8Y5T6;Q8CFI5	1;1;1;1	1;1;1;1	1;1;1;1	Probable proline--tRNA ligase, mitochondrial	Pars2	;;;	4	1	1	1	0	0	1	1	1	1	0	0	1	1	1	1	0	0	1	1	1	1	8.6	8.6	8.6	18.525	163	163;511;511;475	2.5	1	3		0.009129	1.2661			By MS/MS	By matching	By MS/MS	By matching	0	0
A2AVR1;A2AVQ9;Q8C2G3;Q3UZC4;Q8R3H9;Q9CSK1	A2AVR1;A2AVQ9;Q8C2G3;Q3UZC4;Q8R3H9;Q9CSK1	2;2;2;2;2;1	2;2;2;2;2;1	2;2;2;2;2;1	Tetratricopeptide repeat protein 4	Ttc4	;;;;;	6	2	2	2	1	1	1	2	2	1	1	1	1	2	2	1	1	1	1	2	2	1	12.9	12.9	12.9	27.859	241	241;286;386;386;386;210	2.45	3	8		0	7.1803	By matching	By MS/MS	By matching	By matching	By MS/MS	By matching	8.3	8.3
Q0VGP9;O88977;A2AVV5;A2AVV7;A2AVV6	Q0VGP9;O88977;A2AVV5;A2AVV7;A2AVV6	1;1;1;1;1	1;1;1;1;1	1;1;1;1;1		Capn3	;;;;	5	1	1	1	1	1	1	1	1	1	1	1	1	1	1	1	1	1	1	1	1	1	1.7	1.7	1.7	82.219	709	709;709;737;757;785	3.67	3	3	3	0.0050968	1.4445	By matching	By matching	By MS/MS	By matching	By matching	By MS/MS	1.7	1.7
B2RRC5;A2AWA9;A2AWA7;A2AWB0;A0A0A6YWT4;A0A0A6YY35	B2RRC5;A2AWA9	13;13;3;1;1;1	13;13;3;1;1;1	13;13;3;1;1;1	Rab GTPase-activating protein 1	Rabgap1	;	6	13	13	13	7	9	8	8	10	9	7	9	8	8	10	9	7	9	8	8	10	9	17.8	17.8	17.8	120.8	1064	1064;1064;455;147;230;234	3.48	27	29	23	0	21.593	By MS/MS	By MS/MS	By MS/MS	By MS/MS	By MS/MS	By MS/MS	9.3	12.7
A2AWF0;A2AWE9;Q543N6;P58389;B7ZDE0;Q8C0E1;D6RFC2;F6Z6I0	A2AWF0;A2AWE9;Q543N6;P58389;B7ZDE0;Q8C0E1	3;3;3;3;2;2;1;1	3;3;3;3;2;2;1;1	3;3;3;3;2;2;1;1	Serine/threonine-protein phosphatase 2A activator	Ppp2r4	;;;;;	8	3	3	3	0	1	1	1	3	2	0	1	1	1	3	2	0	1	1	1	3	2	44.2	44.2	44.2	11.798	104	104;281;323;323;61;323;49;126	3.84	4	9	6	0	4.8666		By MS/MS	By matching	By matching	By MS/MS	By matching	0	21.2
Q6NWW4;A2AWF2	Q6NWW4;A2AWF2	23;23	3;3	0;0		Rex2	;	2	23	3	0	14	14	14	14	15	15	2	2	2	1	1	1	0	0	0	0	0	0	43.6	5.4	0	78.073	670	670;685	3.86	9	3	9	0	2.8334	By MS/MS	By MS/MS	By MS/MS	By matching	By MS/MS	By matching	33.7	33.7
A2AWK6;Q6P1Z7;Q66JW1;Q62521;Q9CVS3;Q8C8J4;G3UYE7;Q8BQC1;Q3UR19;Q3TWA9;A0A0R4J0E2;Q61467;P46684;Q7TQ40	A2AWK6;Q6P1Z7;Q66JW1;Q62521	3;3;3;3;1;1;1;1;1;1;1;1;1;1	3;3;3;3;1;1;1;1;1;1;1;1;1;1	2;2;2;2;0;0;0;0;0;0;0;0;0;0	Zinc finger protein ZIC 3	Zic3	;;;	14	3	3	2	2	1	2	1	1	1	2	1	2	1	1	1	2	1	2	0	0	0	24	24	17.1	27.845	246	246;322;326;466;201;249;334;357;439;447;622;341;447;622	3.18	5	3	3	0.0099563	1.1924	By MS/MS	By matching	By matching	By matching	By MS/MS	By matching	17.1	12.6
A2AWN8;P59326;Q3TH60;Q3U8D6;Q8BUI8	A2AWN8;P59326;Q3TH60;Q3U8D6	6;6;5;4;1	2;2;1;1;0	2;2;1;1;0	YTH domain-containing family protein 1	Ythdf1	;;;	5	6	2	2	4	4	4	5	6	5	1	1	1	2	2	2	1	1	1	2	2	2	15.5	7.8	7.8	63.899	586	586;559;170;89;33	4.2	3	6	6	0	8.4264	By matching	By MS/MS	By MS/MS	By matching	By MS/MS	By MS/MS	7.8	7.8
F6RCN9;Z4YN62;A2AWT3	F6RCN9;Z4YN62;A2AWT3	4;4;4	4;4;4	4;4;4	Ataxin-7-like protein 3	Atxn7l3	;;	3	4	4	4	2	3	3	4	3	4	2	3	3	4	3	4	2	3	3	4	3	4	27.1	27.1	27.1	28.269	258	258;350;347	3.5	9	11	8	0	9.1743	By MS/MS	By MS/MS	By MS/MS	By MS/MS	By MS/MS	By MS/MS	13.2	20.2
A2AWT6;Q9DBH1;A2AWT7;A2AWT5;P25976;Q05DS1;G3UZW9;E9Q4A8	A2AWT6;Q9DBH1;A2AWT7;A2AWT5;P25976	11;11;11;11;10;4;2;2	11;11;11;11;10;4;2;2	11;11;11;11;10;4;2;2	Nucleolar transcription factor 1	Ubtf	;;;;	8	11	11	11	2	3	2	4	4	4	2	3	2	4	4	4	2	3	2	4	4	4	17.6	17.6	17.6	85.009	727	727;752;752;764;765;354;151;169	4.95	7	12	25	0	14.075	By MS/MS	By MS/MS	By MS/MS	By matching	By MS/MS	By MS/MS	4	5
A2BDW0;P35991	A2BDW0;P35991	1;1	1;1	1;1	Tyrosine-protein kinase BTK	Btk	;	2	1	1	1	0	0	1	1	1	1	0	0	1	1	1	1	0	0	1	1	1	1	2.5	2.5	2.5	56.008	483	483;659	2.6	1	4		0.0081906	1.2983			By MS/MS	By MS/MS	By MS/MS	By matching	0	0
A2BDX2;O70152;F8WII3	A2BDX2;O70152;F8WII3	6;6;3	6;6;3	6;6;3	Dolichol-phosphate mannosyltransferase subunit 1	Dpm1	;;	3	6	6	6	4	3	2	2	2	2	4	3	2	2	2	2	4	3	2	2	2	2	28.4	28.4	28.4	23.432	208	208;260;121	3.62	11	8	10	0	6.6923	By MS/MS	By MS/MS	By MS/MS	By MS/MS	By MS/MS	By MS/MS	21.6	21.6
A2BDX3;Q14BE0	A2BDX3	5;2	5;2	5;2	Adenylyltransferase and sulfurtransferase MOCS3;Molybdopterin-synthase adenylyltransferase;Molybdopterin-synthase sulfurtransferase	Mocs3		2	5	5	5	1	1	1	0	3	0	1	1	1	0	3	0	1	1	1	0	3	0	17.6	17.6	17.6	49.374	460	460;186	4.86	3	3	8	0	5.2024	By matching	By MS/MS	By matching		By MS/MS		3.5	3.5
A2BE20	A2BE20	4	4	1		Gm14306		1	4	4	1	1	1	1	3	3	3	1	1	1	3	3	3	0	0	0	1	1	1	16.7	16.7	4.7	36.72	318	318	3.82	3	9	5	0.0005898	2.5598	By MS/MS	By MS/MS	By matching	By MS/MS	By matching	By MS/MS	3.8	4.4
A2BE28	A2BE28	11	11	11	Ribosomal biogenesis protein LAS1L	Las1l		1	11	11	11	6	7	6	7	8	7	6	7	6	7	8	7	6	7	6	7	8	7	18.4	18.4	18.4	89.413	776	776	3.7	20	22	21	0	24.8	By MS/MS	By MS/MS	By MS/MS	By MS/MS	By MS/MS	By MS/MS	11.3	14.9
A2BE93;Q3T9S3;Q9EQU5;A2BE92;Q5U445;Q9CRT3	A2BE93;Q3T9S3;Q9EQU5;A2BE92;Q5U445	13;13;13;12;10;2	13;13;13;12;10;2	13;13;13;12;10;2	Protein SET	Set;BC085271	;;;;	6	13	13	13	4	6	4	7	11	9	4	6	4	7	11	9	4	6	4	7	11	9	50.2	50.2	50.2	24.923	215	215;289;289;151;289;34	4.03	27	42	42	0	150.86	By MS/MS	By MS/MS	By MS/MS	By MS/MS	By MS/MS	By MS/MS	23.3	27
A2BEF2;Q52KF7;A2BEE9;Q80TH1;P70175	A2BEF2;Q52KF7;A2BEE9;Q80TH1;P70175	3;3;3;3;3	3;3;3;3;3	3;3;3;3;3	Disks large homolog 3	Dlg3	;;;;	5	3	3	3	2	2	2	3	3	3	2	2	2	3	3	3	2	2	2	3	3	3	5.5	5.5	5.5	57.905	512	512;817;835;950;849	3.57	6	9	6	0.00030358	2.7817	By MS/MS	By MS/MS	By matching	By MS/MS	By MS/MS	By MS/MS	5.5	5.5
A2BEG5;Q8VCD7;Q3UMI0;I7HLQ5;Q8BXY9	A2BEG5;Q8VCD7;Q3UMI0	4;4;3;1;1	4;4;3;1;1	4;4;3;1;1	Lysine-specific demethylase 4C	Kdm4c	;;	5	4	4	4	2	3	2	1	2	2	2	3	2	1	2	2	2	3	2	1	2	2	5.7	5.7	5.7	119.96	1054	1054;1054;658;149;340	4.05	7	5	9	0	6.6487	By matching	By MS/MS	By matching	By matching	By MS/MS	By matching	2.4	4.2
A2BFF8;A2BFF7;D6Q0F7;Q3TPJ8;A2BFF5;A2BFF9;D6Q0F6;D6Q0F5;O88487;Q3UDA2;D6Q0F4;Q3TYJ3;D6Q0F3;D3Z0M6;O88485;Q9CRN8	A2BFF8;A2BFF7;D6Q0F7;Q3TPJ8;A2BFF5;A2BFF9;D6Q0F6;D6Q0F5;O88487;Q3UDA2	12;12;12;12;12;12;12;12;12;7;2;2;2;2;2;1	12;12;12;12;12;12;12;12;12;7;2;2;2;2;2;1	12;12;12;12;12;12;12;12;12;7;2;2;2;2;2;1	Cytoplasmic dynein 1 intermediate chain 2	Dync1i2	;;;;;;;;;	16	12	12	12	2	4	4	5	10	3	2	4	4	5	10	3	2	4	4	5	10	3	27.3	27.3	27.3	68.265	611	611;612;618;632;637;638;650;655;612;536;597;617;625;645;628;19	4.12	12	18	20	0	38.754	By matching	By MS/MS	By MS/MS	By MS/MS	By MS/MS	By MS/MS	6.5	13.3
A2BGI8;Q4G0C5;Q3UY37;Q3UWH9;Q9D868;A2BGI9	A2BGI8;Q4G0C5;Q3UY37;Q3UWH9;Q9D868	4;4;4;4;3;1	4;4;4;4;3;1	4;4;4;4;3;1	Peptidyl-prolyl cis-trans isomerase;Peptidyl-prolyl cis-trans isomerase H	Ppih	;;;;	6	4	4	4	4	3	3	4	4	3	4	3	3	4	4	3	4	3	3	4	4	3	47.5	47.5	47.5	17.233	158	158;177;177;177;188;134	3.56	11	11	10	0	14.071	By MS/MS	By MS/MS	By MS/MS	By MS/MS	By MS/MS	By MS/MS	47.5	30.4
A2CF80;A2CF83;D3Z687;Q9DCT6;F6S0D5;F8WH46;H3BJI0;F6XN97	A2CF80;A2CF83;D3Z687;Q9DCT6	3;3;2;2;1;1;1;1	3;3;2;2;1;1;1;1	3;3;2;2;1;1;1;1	Chromatin complexes subunit BAP18	0610010K14Rik;Bap18	;;;	8	3	3	3	0	0	0	2	1	3	0	0	0	2	1	3	0	0	0	2	1	3	64.7	64.7	64.7	10.383	102	102;109;191;171;80;81;147;155	4.33		6	3	0	5.4458				By MS/MS	By MS/MS	By MS/MS	0	0
Q3U4G9;A2CG76;Q9Z148;Q8BP38;A2CG77;G3UYH7	Q3U4G9;A2CG76;Q9Z148	9;9;8;3;2;1	9;9;8;3;2;1	9;9;8;3;2;1	Histone-lysine N-methyltransferase EHMT2	Ehmt2	;;	6	9	9	9	5	3	4	5	4	3	5	3	4	5	4	3	5	3	4	5	4	3	13.5	13.5	13.5	134.72	1229	1229;1229;1263;615;441;194	4.19	18	18	28	0	34.051	By MS/MS	By MS/MS	By MS/MS	By MS/MS	By MS/MS	By MS/MS	7.2	5.2
A2NHM3;A0A125T908;A0A0D5ZY64;A0A125T906;Q65ZC0;A2P1G9;Q58EU8;Q7TS98;A0A0F7R1B7;P01837;A2NVX1;A2NVW8;B5UB67;A2NVX3;A2NVX0;B5DC72;Q5F2I0;A0A140T8M0;A0A0B4J1I0;U5JE78;A2NN81;P01631;A2NVX2;A2NV19;Q53VP8;A0A075B5K8;F6XWB2;A0A140T8N1;A0A140T8M9;A0A075B5N0;A0A0G2JDE5;Q9JL74;Q7TQM2;P01649;P01648;P01647;P01646;P01645;P01644;P01643	A2NHM3;A0A125T908;A0A0D5ZY64;A0A125T906;Q65ZC0;A2P1G9;Q58EU8;Q7TS98;A0A0F7R1B7;P01837	29;27;27;24;22;22;21;19;19;16;10;10;10;9;9;9;9;9;9;9;9;9;7;6;5;5;5;3;2;2;2;1;1;1;1;1;1;1;1;1	29;27;27;24;22;22;21;19;19;16;10;10;10;9;9;9;9;9;9;9;9;9;7;6;5;5;5;3;2;2;2;1;1;1;1;1;1;1;1;1	10;9;9;9;5;5;2;0;1;0;10;10;10;9;9;9;9;9;9;9;9;9;7;5;5;5;5;3;2;2;2;0;0;0;0;0;0;0;0;0	Ig kappa chain C region	Igkc;Igk	;;;;;;;;;	40	29	29	10	24	25	26	27	26	27	24	25	26	27	26	27	9	9	10	10	9	9	79.5	79.5	25.6	24.165	219	219;238;238;238;219;219;239;236;238;106;102;102;114;102;102;114;115;119;119;126;269;113;102;131;112;119;120;120;119;119;120;99;243;108;108;108;108;108;108;108	3.73	266	245	276	0	323.31	By MS/MS	By MS/MS	By MS/MS	By MS/MS	By MS/MS	By MS/MS	74.4	63.5
A2NU20;P01786;P01790;P01789;P01794;P01793;P01792;P01791;P01788;P01787	A2NU20;P01786;P01790;P01789;P01794;P01793;P01792;P01791;P01788;P01787	1;1;1;1;1;1;1;1;1;1	1;1;1;1;1;1;1;1;1;1	1;1;1;1;1;1;1;1;1;1	Ig heavy chain V region MOPC 47A;Ig heavy chain V region M511;Ig heavy chain V region M603;Ig heavy chain V region HPCG14;Ig heavy chain V region HPCG13;Ig heavy chain V region HPCG8;Ig heavy chain V region HPCM6;Ig heavy chain V region H8;Ig heavy chain V regions TEPC 15/S107/HPCM1/HPCM2/HPCM3		;;;;;;;;;	10	1	1	1	1	1	1	1	1	1	1	1	1	1	1	1	1	1	1	1	1	1	13.4	13.4	13.4	13.357	119	119;117;122;122;123;123;123;123;123;123	3.67	3	3	3	0	12.669	By MS/MS	By MS/MS	By MS/MS	By MS/MS	By MS/MS	By MS/MS	13.4	13.4
A2NW55	A2NW55	1	1	1				1	1	1	1	1	1	1	1	1	1	1	1	1	1	1	1	1	1	1	1	1	1	16.2	16.2	16.2	12.865	117	117	3.67	3	3	3	0	5.2899	By MS/MS	By MS/MS	By MS/MS	By MS/MS	By MS/MS	By MS/MS	16.2	16.2
A2RRJ4;Q924C1;Q8BPF7;Q9CZR7	A2RRJ4;Q924C1	15;15;1;1	15;15;1;1	15;15;1;1	Exportin-5	Xpo5	;	4	15	15	15	8	11	11	8	11	9	8	11	11	8	11	9	8	11	11	8	11	9	17.4	17.4	17.4	136.93	1204	1204;1204;244;264	3.64	32	31	31	0	47.978	By MS/MS	By MS/MS	By MS/MS	By MS/MS	By MS/MS	By MS/MS	7.6	11.7
A2RRK3;O54988	A2RRK3;O54988	12;11	12;11	11;10	STE20-like serine/threonine-protein kinase	Slk	;	2	12	12	11	0	1	1	3	5	3	0	1	1	3	5	3	0	1	1	3	5	3	13.1	13.1	12.2	137.71	1202	1202;1233	5.4	2	11	22	0	37.907		By MS/MS	By matching	By matching	By MS/MS	By matching	0	1.2
A2RRK7;Q6PAJ1;H3BJY3;E9PUE7;Q5SSL4	A2RRK7;Q6PAJ1;H3BJY3;E9PUE7;Q5SSL4	2;2;1;1;1	2;2;1;1;1	2;2;1;1;1	Breakpoint cluster region protein;Active breakpoint cluster region-related protein	Bcr;Abr	;;;;	5	2	2	2	1	1	1	0	0	0	1	1	1	0	0	0	1	1	1	0	0	0	1.9	1.9	1.9	111.41	983	983;1270;146;813;859	4	3		3	0.0091021	1.2539	By matching	By MS/MS	By matching				0.9	0.9
A2RRR3;E9Q8N5;Q08EB6;Q8BRT1;Q08EB5;F7DCH5;B9EJA4	A2RRR3;E9Q8N5;Q08EB6;Q8BRT1;Q08EB5;F7DCH5;B9EJA4	12;12;12;12;11;11;11	12;12;12;12;11;11;11	12;12;12;12;11;11;11	CLIP-associating protein 2	Clasp2	;;;;;;	7	12	12	12	9	9	10	7	7	7	9	9	10	7	7	7	9	9	10	7	7	7	12.8	12.8	12.8	119.47	1089	1089;1286;1287;1286;1304;1307;1308	3.25	37	26	24	0	26.046	By MS/MS	By MS/MS	By MS/MS	By MS/MS	By MS/MS	By MS/MS	9.7	10
A2RS23;Q11136	A2RS23;Q11136	2;2	2;2	2;2	Xaa-Pro dipeptidase	Pepd	;	2	2	2	2	0	0	0	2	2	0	0	0	0	2	2	0	0	0	0	2	2	0	7.9	7.9	7.9	55.028	493	493;493	3		4		0	6.0314				By matching	By MS/MS		0	0
A2RS58;P47941;Q8R5B8	A2RS58;P47941	16;16;4	16;16;4	16;16;4	Crk-like protein	Crkl	;	3	16	16	16	12	12	12	16	15	14	12	12	12	16	15	14	12	12	12	16	15	14	57.8	57.8	57.8	33.83	303	303;303;98	3.85	38	51	48	0	72.189	By MS/MS	By MS/MS	By MS/MS	By MS/MS	By MS/MS	By MS/MS	43.2	43.2
A2RS68;Q62376;Q9CR32;Q6ZWP0;A0A1B0GRR8;Q7TT81;A0A1B0GR69;A0A1B0GRV8;A0A1B0GR44;A0A1B0GSX5;A0A1B0GR50	A2RS68;Q62376;Q9CR32;Q6ZWP0;A0A1B0GRR8;Q7TT81	21;21;19;12;12;12;8;7;7;6;6	21;21;19;12;12;12;8;7;7;6;6	20;20;19;12;12;12;8;7;7;6;6	U1 small nuclear ribonucleoprotein 70 kDa	Snrnp70	;;;;;	11	21	21	20	13	13	12	16	17	17	13	13	12	16	17	17	12	12	11	15	16	16	49.1	49.1	44.9	51.991	448	448;448;248;166;168;186;109;111;116;84;86	3.71	57	79	64	0	59.806	By MS/MS	By MS/MS	By MS/MS	By MS/MS	By MS/MS	By MS/MS	30.1	30.1
A2RSB1;B7ZNL2;Q8C1W9;Q78ZA7;A0A140LJB5;A0A140LJ37	A2RSB1;B7ZNL2;Q8C1W9;Q78ZA7;A0A140LJB5	8;8;8;8;4;3	6;6;6;6;2;3	6;6;6;6;2;3	Nucleosome assembly protein 1-like 4	Nap1l4	;;;;	6	8	6	6	4	6	6	4	7	6	2	4	4	2	5	4	2	4	4	2	5	4	24.8	22.1	22.1	42.679	375	375;386;422;375;219;75	3.89	11	13	14	0	14.135	By MS/MS	By MS/MS	By MS/MS	By MS/MS	By MS/MS	By MS/MS	10.4	18.1
A2RSV8;P19783;M0QWX7	A2RSV8;P19783;M0QWX7	6;6;3	6;6;3	6;6;3	Cytochrome c oxidase subunit 4 isoform 1, mitochondrial	Cox4i1	;;	3	6	6	6	2	3	3	3	5	5	2	3	3	3	5	5	2	3	3	3	5	5	35.5	35.5	35.5	19.53	169	169;169;92	3.83	11	16	14	0	11.843	By MS/MS	By MS/MS	By MS/MS	By MS/MS	By MS/MS	By MS/MS	18.3	25.4
A2RSW6;Q8CFA2	A2RSW6;Q8CFA2	5;5	5;5	5;5	Aminomethyltransferase;Aminomethyltransferase, mitochondrial	Amt	;	2	5	5	5	3	4	3	4	5	4	3	4	3	4	5	4	3	4	3	4	5	4	14.9	14.9	14.9	44.008	403	403;403	3.71	10	13	11	0	6.7219	By MS/MS	By MS/MS	By MS/MS	By MS/MS	By MS/MS	By MS/MS	8.7	11.7
A2RTT4;P61089;A0A1W2P7Z3	A2RTT4;P61089;A0A1W2P7Z3	6;6;3	6;6;3	6;6;3	Ubiquitin-conjugating enzyme E2 N	Ube2n	;;	3	6	6	6	1	2	2	4	6	2	1	2	2	4	6	2	1	2	2	4	6	2	46.1	46.1	46.1	17.138	152	152;152;87	4.51	6	14	17	0	8.7615	By MS/MS	By MS/MS	By MS/MS	By MS/MS	By MS/MS	By MS/MS	7.2	19.7
B1AWL2;A2SW42;B1AWL4;B1AWL5;Q69ZA0;Q8CD61;Q4FZD0	B1AWL2;A2SW42;B1AWL4;B1AWL5;Q69ZA0	11;11;9;9;7;5;5	11;11;9;9;7;5;5	11;11;9;9;7;5;5		Zfp462	;;;;	7	11	11	11	3	4	2	7	10	9	3	4	2	7	10	9	3	4	2	7	10	9	5.5	5.5	5.5	282.71	2495	2495;2500;1407;1408;705;414;466	3.76	9	27	14	0	7.3349	By MS/MS	By MS/MS	By MS/MS	By MS/MS	By MS/MS	By MS/MS	1.5	1.8
A2TJV2	A2TJV2	4	4	4	Paralemmin-3	Palm3		1	4	4	4	2	3	3	0	1	1	2	3	3	0	1	1	2	3	3	0	1	1	7.8	7.8	7.8	78.787	734	734	3.5	8	2	6	0.00057537	2.3459	By matching	By MS/MS	By matching		By MS/MS	By matching	4.2	6.3
A3EWM2;Q9CWR8;D3YUQ4	A3EWM2;Q9CWR8;D3YUQ4	12;12;8	12;12;8	12;12;8	DNA (cytosine-5)-methyltransferase 3-like	Dnmt3l	;;	3	12	12	12	10	10	10	8	8	7	10	10	10	8	8	7	10	10	10	8	8	7	37.8	37.8	37.8	47.992	421	421;421;126	3.79	42	31	44	0	67.53	By MS/MS	By MS/MS	By MS/MS	By MS/MS	By MS/MS	By MS/MS	32.3	31.8
A3KFM8;A3KFM7;Q8BIE8;Q3TSG0;A3KFM6;Q6PBA0	A3KFM8;A3KFM7;Q8BIE8	6;6;3;2;1;1	4;4;3;2;1;1	4;4;3;2;1;1	Chromodomain-helicase-DNA-binding protein 6	Chd6	;;	6	6	4	4	6	6	6	6	3	6	4	4	4	4	1	4	4	4	4	4	1	4	7.7	5.8	5.8	136.86	1183	1183;2711;891;198;217;250	2.86	12	11	5	0	15.908	By MS/MS	By MS/MS	By MS/MS	By MS/MS	By MS/MS	By MS/MS	7.7	7.7
Q91YZ8;A3KFU5;A3KFU8;Q6PHQ9;D3Z5M2;Q99LF8;Q3UX16;V9GXG3;A0A0A6YWT2;Q3TSA5;Q3TUS5;G5E8X2	Q91YZ8;A3KFU5;A3KFU8;Q6PHQ9;D3Z5M2;Q99LF8;Q3UX16	20;20;20;20;19;19;17;7;2;2;2;2	10;10;10;10;9;9;10;1;1;2;2;1	9;9;9;9;8;8;9;0;0;2;2;0	Polyadenylate-binding protein	Pabpc4;Gm10110	;;;;;;	12	20	10	9	14	14	13	16	15	19	7	7	7	8	9	10	7	7	7	7	8	9	34.5	20.2	18.7	67.852	615	615;631;644;660;615;660;590;168;172;230;249;370	3.71	21	31	24	0	58.494	By MS/MS	By MS/MS	By MS/MS	By MS/MS	By MS/MS	By MS/MS	29.1	29.3
A3KG93;Q6ZQ88;G8JL40;F6ZC60;F6Z4I3	A3KG93;Q6ZQ88;G8JL40	7;7;5;3;2	7;7;5;3;2	7;7;5;3;2	Lysine-specific histone demethylase 1A	Kdm1a	;;	5	7	7	7	5	5	4	4	5	5	5	5	4	4	5	5	5	5	4	4	5	5	17	17	17	94.658	873	873;853;683;250;322	3.59	15	15	14	0	26.813	By MS/MS	By MS/MS	By MS/MS	By MS/MS	By MS/MS	By MS/MS	10.8	10.8
Q5BL14;Q58E57;A3KGL9;F6W687;P09602;Q5XK38;B7ZCQ3;E9Q2Z4;J3QM43;A0A087WR34	Q5BL14;Q58E57;A3KGL9;F6W687;P09602;Q5XK38;B7ZCQ3	9;9;9;9;9;8;5;4;2;1	9;9;9;9;9;8;5;4;2;1	9;9;9;9;9;8;5;4;2;1	Non-histone chromosomal protein HMG-17	Hmgn2	;;;;;;	10	9	9	9	9	9	9	8	8	8	9	9	9	8	8	8	9	9	9	8	8	8	53.3	53.3	53.3	9.4226	90	90;90;96;112;90;92;109;87;95;119	3.7	58	40	56	0	294.86	By MS/MS	By MS/MS	By MS/MS	By MS/MS	By MS/MS	By MS/MS	53.3	53.3
A3KGU5;E9Q447;B7ZWK3;B9EKJ1;A3KGU7;A3KGU9;B2RXX6;Q3V1V5;Q3URW8;Q3TYI8;Q6PA04;Q58ES7;Q3TNY2;A3KGU4	A3KGU5;E9Q447;B7ZWK3;B9EKJ1;A3KGU7;A3KGU9;B2RXX6	60;60;59;59;59;59;58;25;21;15;11;11;3;2	60;60;59;59;59;59;58;25;21;15;11;11;3;2	1;1;0;0;0;0;0;0;0;0;0;0;0;0		Sptan1	;;;;;;	14	60	60	1	24	24	23	41	49	43	24	24	23	41	49	43	0	0	0	1	1	0	33.2	33.2	0.7	282.89	2457	2457;2478;2457;2477;2477;2498;2477;988;844;808;488;514;132;219	3.96	73	144	117	0	270.51	By MS/MS	By MS/MS	By MS/MS	By MS/MS	By MS/MS	By MS/MS	16	15.7
A3KGV1;A3KGV9;V9GXZ0;A3KGW0;Q3UFG2;F6Y325;Q2QF29;Q2QF30;Q2QF27;Q2QF28;A3KGV3;Q8CH89	A3KGV1;A3KGV9;V9GXZ0;A3KGW0;Q3UFG2;F6Y325;Q2QF29	10;9;9;9;8;6;5;4;4;4;2;1	10;9;9;9;8;6;5;4;4;4;2;1	10;9;9;9;8;6;5;4;4;4;2;1	Outer dense fiber protein 2	Odf2	;;;;;;	12	10	10	10	7	6	5	8	7	8	7	6	5	8	7	8	7	6	5	8	7	8	18.1	18.1	18.1	95.54	830	830;657;680;701;569;271;236;169;230;322;138;149	3.25	22	27	15	0	38.601	By MS/MS	By MS/MS	By MS/MS	By MS/MS	By MS/MS	By MS/MS	12.4	11
Q3TIR6;A3KMJ8;P61759	Q3TIR6;A3KMJ8;P61759	6;6;6	6;6;6	6;6;6	Prefoldin subunit 3	Vbp1	;;	3	6	6	6	3	3	3	4	6	5	3	3	3	4	6	5	3	3	3	4	6	5	56.2	56.2	56.2	14.653	130	130;191;196	3.74	9	15	11	0	19.084	By MS/MS	By MS/MS	By MS/MS	By MS/MS	By MS/MS	By MS/MS	23.8	23.8
A3KML3;P68254;F6YY69;F6VW30	A3KML3;P68254;F6YY69;F6VW30	13;13;12;12	9;9;8;8	9;9;8;8	14-3-3 protein theta	Ywhaq	;;;	4	13	9	9	6	8	8	9	12	7	6	7	7	7	9	7	6	7	7	7	9	7	41.2	33.5	33.5	27.778	245	245;245;285;303	3.8	30	31	34	0	62.214	By MS/MS	By MS/MS	By MS/MS	By MS/MS	By MS/MS	By MS/MS	28.2	28.2
E9Q794;A4FTZ3;Q6ZPV1;H3BIY7	E9Q794;A4FTZ3;Q6ZPV1	16;16;16;5	1;1;1;0	1;1;1;0		Mta3	;;	4	16	1	1	9	8	9	12	11	10	1	1	1	0	1	0	1	1	1	0	1	0	45.1	4.1	4.1	58.454	514	514;514;522;251	3.86	3	1	3	0.00059207	2.5759	By matching	By matching	By MS/MS	By matching	By MS/MS	By matching	25.7	23.3
A4FUS1;P14131;Q641N3;Q5CZY9	A4FUS1;P14131;Q641N3;Q5CZY9	13;13;12;12	13;13;12;12	13;13;12;12	40S ribosomal protein S16	Rps16	;;;	4	13	13	13	9	9	10	11	11	12	9	9	10	11	11	12	9	9	10	11	11	12	71.2	71.2	71.2	16.445	146	146;146;157;172	3.76	41	52	47	0	16.184	By MS/MS	By MS/MS	By MS/MS	By MS/MS	By MS/MS	By MS/MS	45.9	45.9
A4QMQ0;Q9CZD5;D3YWL2;D3Z0H9	A4QMQ0;Q9CZD5	4;4;1;1	4;4;1;1	4;4;1;1	Translation initiation factor IF-3, mitochondrial	Mtif3	;	4	4	4	4	2	1	2	1	1	2	2	1	2	1	1	2	2	1	2	1	1	2	19.2	19.2	19.2	31.739	276	276;276;109;113	3.71	5	4	5	0	4.5367	By MS/MS	By MS/MS	By MS/MS	By matching	By MS/MS	By MS/MS	12.7	5.8
A4VCH7;O70472	A4VCH7;O70472	2;2	2;2	2;2	Transmembrane protein 131	Tmem131	;	2	2	2	2	1	1	1	1	1	1	1	1	1	1	1	1	1	1	1	1	1	1	4.7	4.7	4.7	63.919	594	594;1877	2	3	3		0.00030488	2.8264	By MS/MS	By matching	By matching	By MS/MS	By matching	By matching	1.9	1.9
Q8BIM2;F6WBP9;A5CVE4;I1E4X8;B7ZN44;B2RQE3;P83093	Q8BIM2;F6WBP9;A5CVE4;I1E4X8;B7ZN44;B2RQE3;P83093	2;2;2;2;2;2;2	2;2;2;2;2;2;2	2;2;2;2;2;2;2	Stromal interaction molecule 2	Stim2	;;;;;;	7	2	2	2	1	1	1	1	1	1	1	1	1	1	1	1	1	1	1	1	1	1	9.4	9.4	9.4	42.329	384	384;384;746;754;812;812;746	4.45	6	5	11	0	37.432	By MS/MS	By matching	By matching	By MS/MS	By matching	By matching	5.7	5.7
E0CY24;E0CXL4;B2RUK1;B7ZNY3;F6S7Z1;G3XA13;A5D6P2;Q99NH2;E0CZ83;F6T4Y3;A0A0R4J1Y4;F6UGU7;E0CX45;F6TSJ9;E0CXR8;E0CZE2;Q8BPQ6;Q8BPQ4;E9PYJ2;Q4JJC0;F6URI7	E0CY24;E0CXL4;B2RUK1;B7ZNY3;F6S7Z1;G3XA13;A5D6P2;Q99NH2;E0CZ83	16;16;16;16;16;16;16;16;10;4;4;4;4;4;4;4;3;3;3;2;1	16;16;16;16;16;16;16;16;10;4;4;4;4;4;4;4;3;3;3;2;1	16;16;16;16;16;16;16;16;10;4;4;4;4;4;4;4;3;3;3;2;1	Partitioning defective 3 homolog	Pard3	;;;;;;;;	21	16	16	16	11	11	12	11	11	13	11	11	12	11	11	13	11	11	12	11	11	13	18.8	18.8	18.8	138.96	1247	1247;1289;1304;1319;1324;1333;1334;1333;1094;102;896;919;943;984;990;1024;721;741;741;422;269	3.83	36	37	42	0	67.676	By MS/MS	By MS/MS	By MS/MS	By MS/MS	By MS/MS	By MS/MS	14.3	11.9
Q9JL41;Q8C7V6;A5D6P3;O35379	Q9JL41;Q8C7V6;A5D6P3;O35379	1;1;1;1	1;1;1;1	1;1;1;1	Multidrug resistance-associated protein 1	Abcc1	;;;	4	1	1	1	1	1	1	1	1	1	1	1	1	1	1	1	1	1	1	1	1	1	9.7	9.7	9.7	20.245	185	185;796;1528;1528	3.67	3	3	3	0.0062956	1.3713	By matching	By MS/MS	By MS/MS	By matching	By MS/MS	By matching	9.7	9.7
A5GZX3;Q9CPU0	A5GZX3;Q9CPU0	7;7	7;7	7;7	Lactoylglutathione lyase	Glo1	;	2	7	7	7	0	2	2	2	4	2	0	2	2	2	4	2	0	2	2	2	4	2	67.4	67.4	67.4	20.809	184	184;184	4.17	4	11	9	0	30.104		By MS/MS	By MS/MS	By matching	By MS/MS	By matching	0	25
A6H5X4;B4XVQ0;B4XVP9	A6H5X4;B4XVQ0;B4XVP9	2;1;1	2;1;1	1;0;0	PHD finger protein 11	Phf11;Phf11d;Phf11c	;;	3	2	2	1	1	1	1	1	1	1	1	1	1	1	1	1	1	1	1	1	1	1	7.7	7.7	4.7	37.728	337	337;163;339	4.86	3	3	8	0	3.4092	By MS/MS	By MS/MS	By matching	By MS/MS	By MS/MS	By MS/MS	4.7	4.7
A6H5Z3;Q8C203;E0CY34;Q8K2N8;Q9D4R7;Q5DU10;Q8C1X1;Q6PCN5	A6H5Z3;Q8C203	4;2;1;1;1;1;1;1	4;2;1;1;1;1;1;1	4;2;1;1;1;1;1;1	Exocyst complex component 6B	Exoc6b	;	8	4	4	4	1	1	2	2	1	3	1	1	2	2	1	3	1	1	2	2	1	3	6.4	6.4	6.4	94.128	810	810;199;39;109;143;270;461;483	3.31	4	6	3	0	7.4412	By MS/MS	By MS/MS	By MS/MS	By MS/MS	By matching	By MS/MS	1.9	1.9
A6H619;F7ANA1;Q3TPE7	A6H619;F7ANA1	4;2;1	4;2;1	4;2;1	PHD and RING finger domain-containing protein 1	Phrf1	;	3	4	4	4	1	2	2	3	2	3	1	2	2	3	2	3	1	2	2	3	2	3	4.2	4.2	4.2	184.08	1682	1682;773;696	4.18	5	8	9	0	17.065	By MS/MS	By MS/MS	By MS/MS	By MS/MS	By MS/MS	By MS/MS	1.3	2.9
Q3TAM9;A6H663;Q9JLV1	Q3TAM9;A6H663;Q9JLV1	6;6;6	6;6;6	6;6;6	BAG family molecular chaperone regulator 3	Bag3	;;	3	6	6	6	2	2	2	3	3	4	2	2	2	3	3	4	2	2	2	3	3	4	13	13	13	61.83	577	577;577;577	3.96	6	10	9	0	5.7403	By MS/MS	By matching	By matching	By matching	By MS/MS	By MS/MS	6.2	6.2
Q56TS3;Q0VGV2;A6H6E1;P60330	Q56TS3;Q0VGV2;A6H6E1;P60330	4;4;4;4	4;4;4;4	4;4;4;4	Separin	Espl1	;;;	4	4	4	4	3	3	4	3	3	3	3	3	4	3	3	3	3	3	4	3	3	3	2.7	2.7	2.7	233.2	2118	2118;2118;2118;2118	3.36	11	9	8	0	21.496	By MS/MS	By MS/MS	By MS/MS	By MS/MS	By MS/MS	By MS/MS	2.7	1.7
A6H6H4;Q6ZWY8;A0A0N4SVF0;CON__P21752	A6H6H4;Q6ZWY8;A0A0N4SVF0;CON__P21752	6;6;4;3	6;6;4;3	6;6;4;3	Thymosin beta-10	Tmsb10	;;;	4	6	6	6	1	4	4	5	5	5	1	4	4	5	5	5	1	4	4	5	5	5	84.1	84.1	84.1	5.0256	44	44;44;67;42	4.08	13	28	24	0	28.637	By MS/MS	By MS/MS	By MS/MS	By MS/MS	By MS/MS	By MS/MS	31.8	81.8
F6UK66;A6H6M8;Q810U5	F6UK66;A6H6M8;Q810U5	1;1;1	1;1;1	1;1;1	Coiled-coil domain-containing protein 50	Ccdc50	;;	3	1	1	1	1	1	0	1	1	0	1	1	0	1	1	0	1	1	0	1	1	0	4.7	4.7	4.7	29.684	256	256;305;305	4.14	2	2	3	0.0031521	1.6185	By MS/MS	By MS/MS		By MS/MS	By MS/MS		4.7	4.7
A6H6S8;Q8CI61	A6H6S8;Q8CI61	1;1	1;1	1;1	BAG family molecular chaperone regulator 4	Bag4	;	2	1	1	1	1	1	1	1	1	1	1	1	1	1	1	1	1	1	1	1	1	1	3.3	3.3	3.3	49.094	457	457;457	3.67	3	3	3	0.0016456	1.9629	By matching	By MS/MS	By MS/MS	By MS/MS	By MS/MS	By matching	3.3	3.3
A6PWY4;Z4YK23	A6PWY4;Z4YK23	5;3	5;3	5;3	WD repeat-containing protein 76	Wdr76	;	2	5	5	5	3	3	1	3	4	4	3	3	1	3	4	4	3	3	1	3	4	4	9.6	9.6	9.6	69.007	622	622;320	3.9	7	12	10	0	4.1527	By MS/MS	By MS/MS	By matching	By MS/MS	By MS/MS	By MS/MS	5.9	5.9
A6X8Z3;Q5SF07	A6X8Z3;Q5SF07	9;9	7;7	7;7	Insulin-like growth factor 2 mRNA-binding protein 2	Igf2bp2	;	2	9	7	7	3	4	3	4	5	4	3	3	3	3	4	3	3	3	3	3	4	3	23.1	18.7	18.7	58.039	524	524;592	3.92	9	15	13	0	30.33	By matching	By MS/MS	By MS/MS	By matching	By MS/MS	By MS/MS	7.3	9.7
A6X919	A6X919	3	3	3	Probable C-mannosyltransferase DPY19L1	Dpy19l1		1	3	3	3	3	2	3	1	0	1	3	2	3	1	0	1	3	2	3	1	0	1	8	8	8	84.186	746	746	1.4	8	2		0	3.7903	By MS/MS	By MS/MS	By MS/MS	By MS/MS		By MS/MS	8	6.2
A6ZI47	A6ZI47	12	1	1	Fructose-bisphosphate aldolase	Aldoart2		1	12	1	1	3	7	7	7	11	7	0	0	0	1	1	0	0	0	0	1	1	0	28.6	3.6	3.6	39.37	364	364	3		3		0.0070281	1.3571	By matching	By matching	By matching	By matching	By MS/MS	By matching	6.3	15.1
A7ISP9;F8WJ93;Q3UMY5;A0A0R4J0H0;A0A0R4J1G7;Q3TGL8	A7ISP9;F8WJ93;Q3UMY5;A0A0R4J0H0;A0A0R4J1G7	10;10;10;9;9;2	10;10;10;9;9;2	10;10;10;9;9;2	Echinoderm microtubule-associated protein-like 4	Eml4	;;;;	6	10	10	10	6	6	6	5	8	7	6	6	6	5	8	7	6	6	6	5	8	7	13.5	13.5	13.5	108.71	977	977;988;988;876;919;182	3.64	18	20	18	0	15.671	By MS/MS	By MS/MS	By MS/MS	By MS/MS	By MS/MS	By MS/MS	7.7	7.7
A7KBS4	A7KBS4	8	1	1	Zinc finger and SCAN domain containing protein 4D	Zscan4d		1	8	1	1	7	8	8	4	5	4	1	1	1	1	1	1	1	1	1	1	1	1	21.9	4.2	4.2	57.999	506	506	3.6	3	4	3	0.0053394	1.4289	By matching	By MS/MS	By matching	By matching	By matching	By MS/MS	17.4	21.9
A7M7T3;Q8VIK1	A7M7T3;Q8VIK1	1;1	1;1	1;1	U11/U12 small nuclear ribonucleoprotein 25 kDa protein	Snrnp25	;	2	1	1	1	1	1	1	1	1	1	1	1	1	1	1	1	1	1	1	1	1	1	14.6	14.6	14.6	11.092	96	96;123	3.67	3	3	3	0.0095471	1.2309	By MS/MS	By matching	By matching	By MS/MS	By MS/MS	By matching	14.6	14.6
A7VJ98;Q80X87;Q9CQI3;D3YY93;D3Z2F6;D3YY16;A7VJA4;Q9ERL7	A7VJ98;Q80X87;Q9CQI3;D3YY93;D3Z2F6;D3YY16;A7VJA4;Q9ERL7	2;2;2;1;1;1;1;1	2;2;2;1;1;1;1;1	2;2;2;1;1;1;1;1	Glia maturation factor beta;Glia maturation factor gamma	Gmfb;Gmfg	;;;;;;;	8	2	2	2	1	1	1	1	2	1	1	1	1	1	2	1	1	1	1	1	2	1	24.6	24.6	24.6	16.722	142	142;143;142;80;86;101;142;142	3.4	5	6	4	0.00085543	2.2319	By matching	By MS/MS	By MS/MS	By matching	By MS/MS	By MS/MS	6.3	6.3
Q3TMT4;Q3THE7;A7VL18;Q3V1N7;Q3U367;Q3TG52;Q9JLJ2;Q3UDG0;Q9CRH9	Q3TMT4;Q3THE7;A7VL18;Q3V1N7;Q3U367;Q3TG52;Q9JLJ2;Q3UDG0	4;4;4;4;4;4;4;3;1	4;4;4;4;4;4;4;3;1	4;4;4;4;4;4;4;3;1	4-trimethylaminobutyraldehyde dehydrogenase	Aldh9a1	;;;;;;;	9	4	4	4	0	0	0	1	4	0	0	0	0	1	4	0	0	0	0	1	4	0	15	15	15	53.529	494	494;494;494;518;518;518;494;494;117	4.5		5	3	0	6.2133				By matching	By MS/MS		0	0
Q7TQD5;Q3UGT1;A8ASF5;P97742	Q7TQD5;Q3UGT1;A8ASF5;P97742	4;4;4;4	4;4;4;4	4;4;4;4	Carnitine O-palmitoyltransferase 1, liver isoform	Cpt1a	;;;	4	4	4	4	2	2	2	3	3	3	2	2	2	3	3	3	2	2	2	3	3	3	6.9	6.9	6.9	88.25	773	773;773;773;773	4.6	6	9	15	0	5.6378	By MS/MS	By MS/MS	By MS/MS	By MS/MS	By MS/MS	By MS/MS	3.8	3.8
Q80ZP8;A8C1V1;Q3TMX5;Q9CXI5;F6USD5;F6T4L3;F7C1S6	Q80ZP8;A8C1V1;Q3TMX5;Q9CXI5;F6USD5;F6T4L3	8;8;8;5;4;4;2	8;8;8;5;4;4;2	8;8;8;5;4;4;2	Mesencephalic astrocyte-derived neurotrophic factor	Manf	;;;;;	7	8	8	8	4	5	4	4	6	4	4	5	4	4	6	4	4	5	4	4	6	4	48.5	48.5	48.5	19.012	165	165;170;179;179;121;128;52	3.57	16	18	15	0	14.246	By MS/MS	By MS/MS	By MS/MS	By MS/MS	By MS/MS	By MS/MS	35.8	41.8
A8C756	A8C756	3	3	3	Thyroid adenoma-associated protein homolog	Thada		1	3	3	3	2	2	2	2	2	1	2	2	2	2	2	1	2	2	2	2	2	1	2	2	2	217.29	1938	1938	3.5	6	5	5	0	4.0021	By MS/MS	By MS/MS	By MS/MS	By MS/MS	By MS/MS	By matching	1.3	1.3
A8DUP5;A8DUK0;P02088;A8DUP7;A8DUP3;A8DUM2;A8DUK2;A8DUL5;A8DUQ1;A8DUN2;A8DUK4;B1Q450;Q61650;A8DUP0;A8DUL7;A8DUL2;A8DUL0;A8DUQ5;A8DUK7;Q61348;E9Q223;CON__P02070;CON__Q3SX09;P02104	A8DUP5;A8DUK0;P02088;A8DUP7;A8DUP3;A8DUM2;A8DUK2;A8DUL5;A8DUQ1;A8DUN2;A8DUK4;B1Q450;Q61650;A8DUP0;A8DUL7;A8DUL2;A8DUL0;A8DUQ5;A8DUK7	8;8;8;7;6;6;6;5;5;5;5;5;4;4;4;4;4;4;4;3;3;1;1;1	8;8;8;7;6;6;6;5;5;5;5;5;4;4;4;4;4;4;4;3;3;1;1;1	4;4;4;4;4;3;2;2;2;2;2;2;2;2;1;1;1;1;1;2;1;0;0;0	Hemoglobin subunit beta-1	Hbbt1;Hbb-b1;HBB1	;;;;;;;;;;;;;;;;;;	24	8	8	4	6	6	6	7	7	7	6	6	6	7	7	7	3	3	3	3	3	3	66	66	45.6	15.894	147	147;147;147;147;147;147;151;147;147;147;147;147;52;147;147;147;147;147;147;31;103;145;201;147	4.06	22	31	34	0	28.229	By MS/MS	By MS/MS	By MS/MS	By MS/MS	By MS/MS	By MS/MS	46.3	46.3
Q9QWJ3;Q9CY06;Q91VB8;Q8BPF4;A8DUV3;P01942;Q61649;Q9CY10;Q9CWS5;Q61287;A8DUV1	Q9QWJ3;Q9CY06;Q91VB8;Q8BPF4;A8DUV3;P01942;Q61649;Q9CY10;Q9CWS5;Q61287;A8DUV1	3;3;3;3;3;3;2;2;2;2;2	3;3;3;3;3;3;2;2;2;2;2	2;2;2;2;2;2;2;1;1;1;1	Hemoglobin subunit alpha	haemaglobin alpha 2;Hbat1;Hba	;;;;;;;;;;	11	3	3	2	2	2	2	3	2	3	2	2	2	3	2	3	2	2	2	2	2	2	28.7	28.7	21.3	12.907	122	122;142;142;142;142;142;58;142;142;142;142	3.43	10	10	8	0	3.951	By MS/MS	By MS/MS	By MS/MS	By MS/MS	By MS/MS	By MS/MS	21.3	21.3
Q54AH9;Q549D9;A8DV41;P02089;Q9QUN8;D0U293;A8DV59	Q54AH9;Q549D9;A8DV41;P02089;Q9QUN8;D0U293;A8DV59	7;7;7;7;6;6;6	3;3;3;3;2;2;3	3;3;3;3;2;2;3	Hemoglobin subunit beta-2	Hbb-b2;Hbbt2	;;;;;;	7	7	3	3	6	6	6	6	6	6	3	3	3	2	2	2	3	3	3	2	2	2	50.7	21.9	21.9	15.747	146	146;147;147;147;146;147;147	3.27	9	7	6	0.00059791	2.6681	By MS/MS	By MS/MS	By MS/MS	By matching	By MS/MS	By MS/MS	42.5	42.5
A8IP69;P61982	A8IP69;P61982	15;15	13;13	10;10	14-3-3 protein gamma;14-3-3 protein gamma, N-terminally processed	Ywhag	;	2	15	13	10	6	10	8	10	11	7	6	9	7	8	9	7	3	6	4	5	6	4	54.3	50.2	43.7	28.302	247	247;247	3.83	32	36	38	0	147.55	By MS/MS	By MS/MS	By MS/MS	By MS/MS	By MS/MS	By MS/MS	24.7	42.5
E9PXM6;A8VP81;Q3TCZ2;Q3UJY1;Q9JIM1;E9Q221;E9Q503;E9Q3D1;E9PWD6;E9PZV0;E9PVH9;E9PXQ6;E9PWY7	E9PXM6;A8VP81;Q3TCZ2;Q3UJY1;Q9JIM1;E9Q221;E9Q503;E9Q3D1;E9PWD6;E9PZV0;E9PVH9;E9PXQ6;E9PWY7	2;2;2;2;2;1;1;1;1;1;1;1;1	2;2;2;2;2;1;1;1;1;1;1;1;1	2;2;2;2;2;1;1;1;1;1;1;1;1	Equilibrative nucleoside transporter 1	Slc29a1	;;;;;;;;;;;;	13	2	2	2	0	1	0	0	1	1	0	1	0	0	1	1	0	1	0	0	1	1	7.8	7.8	7.8	38.954	358	358;358;458;460;460;93;105;114;121;160;162;195;262	3.5	1	2	1	0.001139	2.2203		By MS/MS			By MS/MS	By MS/MS	0	3.4
A8XY17;Q9CQ80;E9PXS9;A2A4K0;A2A4J8	A8XY17;Q9CQ80	3;2;1;1;1	3;2;1;1;1	3;2;1;1;1	Vacuolar protein-sorting-associated protein 25	Vps25	;	5	3	3	3	0	1	1	0	2	2	0	1	1	0	2	2	0	1	1	0	2	2	42.2	42.2	42.2	14.957	128	128;176;91;172;184	3.55	3	5	3	0	6.2157		By MS/MS	By MS/MS		By MS/MS	By MS/MS	0	15.6
Q8BXE6;A8Y5H7	Q8BXE6;A8Y5H7	1;1	1;1	1;1		Sec14l1	;	2	1	1	1	0	0	0	1	1	1	0	0	0	1	1	1	0	0	0	1	1	1	6.8	6.8	6.8	25.37	222	222;715	3		3		0.0013847	2.0243				By matching	By matching	By MS/MS	0	0
A9C491;Q8VE73;F6Q1R4;Q3U270;E9Q6H4;Q8BUW2;Q3UMJ6;E9QP09;S4R1Y1;Q80TT8	A9C491;Q8VE73	23;23;6;6;5;3;3;1;1;1	23;23;6;6;5;3;3;1;1;1	23;23;6;6;5;3;3;1;1;1	Cullin-7	Cul7	;	10	23	23	23	13	14	13	14	15	15	13	14	13	14	15	15	13	14	13	14	15	15	17	17	17	192.29	1689	1689;1689;577;728;649;220;290;2520;2530;1865	3.86	47	48	56	0	45.536	By MS/MS	By MS/MS	By MS/MS	By MS/MS	By MS/MS	By MS/MS	9.5	10.3
A9UGK3;Q6VN19;A0A0R4J0G4	A9UGK3;Q6VN19;A0A0R4J0G4	5;5;4	5;5;4	5;5;4	Ran-binding protein 10	Ranbp10	;;	3	5	5	5	2	3	2	4	3	3	2	3	2	4	3	3	2	3	2	4	3	3	16.6	16.6	16.6	67.188	620	620;620;648	3.97	8	10	11	0	20.701	By matching	By MS/MS	By matching	By MS/MS	By MS/MS	By MS/MS	6.5	12.3
B0QZH9;Q8BSN5	B0QZH9;Q8BSN5	4;4	4;4	4;4	PHD finger protein 23	Phf23	;	2	4	4	4	3	3	3	1	2	2	3	3	3	1	2	2	3	3	3	1	2	2	25.9	25.9	25.9	20.871	193	193;401	3.89	10	6	11	0.00059755	2.6669	By MS/MS	By MS/MS	By MS/MS	By MS/MS	By MS/MS	By matching	19.7	19.7
B0R091;P61022	B0R091;P61022	1;1	1;1	1;1	Calcineurin B homologous protein 1	Chp1	;	2	1	1	1	1	0	0	0	1	0	1	0	0	0	1	0	1	0	0	0	1	0	7.3	7.3	7.3	21.997	191	191;195	2	1	1		0.0031488	1.61	By MS/MS				By MS/MS		7.3	0
B0R0U1;F6Q7P7;Q8C994;A2AUU0	B0R0U1;F6Q7P7;Q8C994;A2AUU0	2;1;1;1	2;1;1;1	2;1;1;1	Methyltransferase-like protein 8	Mettl8	;;;	4	2	2	2	1	1	1	2	2	2	1	1	1	2	2	2	1	1	1	2	2	2	9.7	9.7	9.7	38.96	341	341;148;198;281	4.2	3	6	6	0	3.5381	By MS/MS	By MS/MS	By matching	By MS/MS	By MS/MS	By MS/MS	3.8	3.8
B8JJA0;B0V2M3;Q99PP2	B8JJA0;B0V2M3;Q99PP2	1;1;1	1;1;1	1;1;1	Zinc finger protein 318	Zfp318;Znf318	;;	3	1	1	1	1	1	1	1	1	1	1	1	1	1	1	1	1	1	1	1	1	1	1.3	1.3	1.3	128.93	1154	1154;2237;2064	2	3	3		0.0081744	1.2892	By MS/MS	By MS/MS	By MS/MS	By MS/MS	By MS/MS	By matching	1.3	1.3
B1AQJ2;B0QZF8;Q8BV95;Q3TMY1;Q8BMX4	B1AQJ2	11;4;3;3;1	11;4;3;3;1	11;4;3;3;1	Ubiquitin carboxyl-terminal hydrolase 36	Usp36		5	11	11	11	7	6	7	8	7	9	7	6	7	8	7	9	7	6	7	8	7	9	11.7	11.7	11.7	119.91	1098	1098;890;180;181;124	3.89	23	27	29	0	13.171	By MS/MS	By MS/MS	By MS/MS	By MS/MS	By MS/MS	By MS/MS	7.4	6.5
B7ZC46;B1AQY9;B1AQZ0;Q8CHH9	B7ZC46;B1AQY9;B1AQZ0;Q8CHH9	3;3;3;3	1;1;1;1	1;1;1;1	Septin-8	2020-09-08	;;;	4	3	1	1	2	2	2	2	2	2	0	0	0	0	0	0	0	0	0	0	0	0	10.7	4.5	4.5	50.895	440	440;442;484;429	7			3	0	6.0812	By matching	By matching	By matching	By matching	By matching	By matching	6.1	6.1
Q8VHB4;B1AR09;B1AR10;Q3UPK1	Q8VHB4;B1AR09;B1AR10;Q3UPK1	3;3;3;2	2;2;2;2	2;2;2;2		Mllt6	;;;	4	3	2	2	2	1	1	1	1	1	1	1	1	1	1	1	1	1	1	1	1	1	3.2	1.9	1.9	110.51	1079	1079;1079;1109;946	3.27	6	5	4	0.003148	1.6077	By MS/MS	By MS/MS	By MS/MS	By matching	By matching	By MS/MS	2.2	1
Z4YKM2;B2RWE3;B3DFI8;B1AR13	Z4YKM2;B2RWE3;B3DFI8;B1AR13	4;4;4;4	4;4;4;4	4;4;4;4	CDGSH iron-sulfur domain-containing protein 3, mitochondrial	Cisd3	;;;	4	4	4	4	2	2	2	0	1	1	2	2	2	0	1	1	2	2	2	0	1	1	39.1	39.1	39.1	13.155	115	115;134;199;137	4.25	6	2	8	0	4.8095	By MS/MS	By MS/MS	By MS/MS		By MS/MS	By matching	13	13
F7C0F2;Q3TAC0;Q0VF62;B1AR74;Q8CCN5	F7C0F2;Q3TAC0;Q0VF62;B1AR74;Q8CCN5	1;1;1;1;1	1;1;1;1;1	1;1;1;1;1	Breast carcinoma-amplified sequence 3 homolog	Bcas3	;;;;	5	1	1	1	0	0	0	1	1	1	0	0	0	1	1	1	0	0	0	1	1	1	2	2	2	74.917	693	693;803;913;943;928	3		3		0.0081784	1.2925				By matching	By MS/MS	By matching	0	0
B1ARU4;E9PVY8;A0A0A0MQA6;E9QA63;Q9QXZ0;E9QNP1;F6Q750;Q5DTZ2;F6SHS0	B1ARU4;E9PVY8;A0A0A0MQA6;E9QA63;Q9QXZ0;E9QNP1;F6Q750	65;65;64;63;63;61;59;26;21	65;65;64;63;63;61;59;26;21	0;0;0;0;0;0;0;0;0	Microtubule-actin cross-linking factor 1	Macf1	;;;;;;	9	65	65	0	23	27	27	38	44	35	23	27	27	38	44	35	0	0	0	0	0	0	13.6	13.6	0	831.64	7353	7353;7355;5328;7351;7354;5478;4429;1900;2030	4.12	80	125	135	0	276.47	By MS/MS	By MS/MS	By MS/MS	By MS/MS	By MS/MS	By MS/MS	5.2	5.8
B1ARY8	B1ARY8	1	1	1		Gm572		1	1	1	1	0	0	0	0	0	0	0	0	0	0	0	0	0	0	0	0	0	0	9.5	9.5	9.5	44.83	399	399	7			2	0.0072573	1.3384							0	0
Q3URA1;B7ZN32;B1ASD1;P17012;P23607	Q3URA1;B7ZN32;B1ASD1;P17012;P23607	3;3;3;3;2	3;3;3;3;2	3;3;3;3;2	Zinc finger X-chromosomal protein;Zinc finger autosomal protein	Zfx;Zfa	;;;;	5	3	3	3	3	3	3	2	2	2	3	3	3	2	2	2	3	3	3	2	2	2	12.1	12.1	12.1	42.925	365	365;749;799;799;742	2.89	9	6	4	0.0024161	1.7737	By MS/MS	By MS/MS	By MS/MS	By MS/MS	By MS/MS	By matching	12.1	12.1
Q3URU8;B1ASP2;Q3U8P8;P52332;Q8K0I7;Q3UZ30;Q8CFX4;Q3TI10;G5E852;Q62120	Q3URU8;B1ASP2;Q3U8P8;P52332;Q8K0I7	48;48;45;45;35;8;8;5;1;1	48;48;45;45;35;8;8;5;1;1	47;47;44;44;34;8;8;5;1;1	Tyrosine-protein kinase;Tyrosine-protein kinase JAK1	Jak1	;;;;	10	48	48	47	38	35	35	39	34	39	38	35	35	39	34	39	37	34	34	38	33	38	50.5	50.5	50.5	133.29	1153	1153;1153;1126;1153;632;333;338;164;1132;1129	3.88	138	143	167	0	214.12	By MS/MS	By MS/MS	By MS/MS	By MS/MS	By MS/MS	By MS/MS	42.6	38.2
P70320;B7ZC85;Q6NZC4;B1ASU9;O55047;F6XSD0	P70320;B7ZC85;Q6NZC4;B1ASU9;O55047;F6XSD0	2;2;2;2;2;1	2;2;2;2;2;1	1;1;1;1;1;1	Serine/threonine-protein kinase tousled-like 2	Tlk2	;;;;;	6	2	2	1	1	1	1	1	2	2	1	1	1	1	2	2	1	1	1	1	1	1	7.7	7.7	4.1	55.807	482	482;633;657;750;718;235	3.55	3	5	3	0	8.9557	By matching	By MS/MS	By MS/MS	By matching	By MS/MS	By matching	4.1	4.1
B1ASY9;Q571K4	B1ASY9;Q571K4	4;4	4;4	4;4	TGF-beta-activated kinase 1 and MAP3K7-binding protein 3	Tab3	;	2	4	4	4	3	3	3	0	0	0	3	3	3	0	0	0	3	3	3	0	0	0	13.5	13.5	13.5	79.029	716	716;716	1	9			0	8.8865	By MS/MS	By MS/MS	By MS/MS				11.5	9.6
B1AT10;B1AT13;Q8CD63;Q32LZ4;Q2M2Q8;Q3TE41;Q920Q6	B1AT10;B1AT13;Q8CD63;Q32LZ4;Q2M2Q8;Q3TE41;Q920Q6	1;1;1;1;1;1;1	1;1;1;1;1;1;1	1;1;1;1;1;1;1	RNA-binding protein Musashi homolog 2	Msi2	;;;;;;	7	1	1	1	1	1	1	1	1	1	1	1	1	1	1	1	1	1	1	1	1	1	18.6	18.6	18.6	12.821	113	113;158;192;193;328;346;346	3.67	3	3	3	0	8.2186	By matching	By MS/MS	By matching	By matching	By MS/MS	By matching	18.6	18.6
B1AT82;Q8BK29;Q9D0M1;B1AT83	B1AT82;Q8BK29;Q9D0M1	9;8;8;3	9;8;8;3	8;7;7;3	Phosphoribosyl pyrophosphate synthase-associated protein 1	Prpsap1	;;	4	9	9	8	5	5	5	9	8	8	5	5	5	9	8	8	5	5	5	8	7	7	28.1	28.1	24.4	42.467	385	385;356;356;195	3.81	16	27	21	0	30.726	By MS/MS	By MS/MS	By MS/MS	By MS/MS	By MS/MS	By MS/MS	15.1	15.1
B1AT92;Q3U5I5;Q3U1Q4;Q60631;B1AT95	B1AT92;Q3U5I5;Q3U1Q4;Q60631;B1AT95	3;3;3;3;2	3;3;3;3;2	3;3;3;3;2	Growth factor receptor-bound protein 2	Grb2	;;;;	5	3	3	3	2	3	2	1	1	1	2	3	2	1	1	1	2	3	2	1	1	1	18.7	18.7	18.7	23.587	203	203;217;217;217;71	3.14	7	3	4	0.00085788	2.2623	By matching	By MS/MS	By matching	By matching	By MS/MS	By matching	10.8	18.7
Q66I45;B1ATD5;R4GML8;Q8K296;M0QW74;B1ATD4;Q8R0N4;Q80U24;Q9CVQ1	Q66I45;B1ATD5;R4GML8;Q8K296;M0QW74;B1ATD4;Q8R0N4	5;5;5;5;4;4;3;2;1	5;5;5;5;4;4;3;2;1	5;5;5;5;4;4;3;2;1	Myotubularin-related protein 3	Mtmr3	;;;;;;	9	5	5	5	1	2	1	2	2	1	1	2	1	2	2	1	1	2	1	2	2	1	5.3	5.3	5.3	129.61	1159	1159;1159;1195;1196;1075;1167;521;379;173	3.14	5	6	3	0	2.9484	By matching	By MS/MS	By matching	By matching	By MS/MS	By MS/MS	0.9	2.1
B1ATP7;Q3U0M8;Q80Y81;B1ATP9	B1ATP7;Q3U0M8;Q80Y81	7;7;7;1	7;7;7;1	7;7;7;1	Zinc phosphodiesterase ELAC protein 2	Elac2	;;	4	7	7	7	0	2	1	0	7	0	0	2	1	0	7	0	0	2	1	0	7	0	15.2	15.2	15.2	91.946	823	823;831;831;207	2.4	3	7		0	17.213		By MS/MS	By matching		By MS/MS		0	4
B1AU25;Q9Z0X1;Q1L6K5;Q2QKE3	B1AU25;Q9Z0X1;Q1L6K5	9;9;5;3	9;9;5;3	9;9;5;3	Apoptosis-inducing factor 1, mitochondrial	Aifm1	;;	4	9	9	9	5	7	7	7	8	8	5	7	7	7	8	8	5	7	7	7	8	8	23.2	23.2	23.2	66.113	608	608;612;324;261	3.83	19	23	23	0	24.338	By MS/MS	By MS/MS	By MS/MS	By MS/MS	By MS/MS	By MS/MS	13.2	18.8
B1AU75;Q99MD9;B1AU76;Q3TTH5	B1AU75;Q99MD9	32;30;12;3	32;30;12;3	32;30;12;3	Nuclear autoantigenic sperm protein	Nasp	;	4	32	32	32	22	23	22	25	28	25	22	23	22	25	28	25	22	23	22	25	28	25	49.5	49.5	49.5	84.012	773	773;773;448;150	3.56	92	110	86	0	323.31	By MS/MS	By MS/MS	By MS/MS	By MS/MS	By MS/MS	By MS/MS	37.3	39.5
B1AUN2;A4FUS0;A0AUM9;B1AUN3;Q3UKV0;Q3T9T4	B1AUN2;A4FUS0;A0AUM9;B1AUN3;Q3UKV0	21;19;19;18;18;7	21;19;19;18;18;7	21;19;19;18;18;7		Eif2b3	;;;;	6	21	21	21	16	17	15	17	18	16	16	17	15	17	18	16	16	17	15	17	18	16	49.8	49.8	49.8	50.488	452	452;365;365;401;445;223	3.82	57	55	65	0	94.51	By MS/MS	By MS/MS	By MS/MS	By MS/MS	By MS/MS	By MS/MS	42.9	47.6
B1AWE0;Q6PFA2;B1AWE1;B1AWD8;B1AWD9;O08585;Q3THU7	B1AWE0;Q6PFA2;B1AWE1;B1AWD8;B1AWD9;O08585;Q3THU7	7;7;7;7;7;7;6	7;7;7;7;7;7;6	7;7;7;7;7;7;6	Clathrin light chain A	Clta	;;;;;;	7	7	7	7	2	5	5	4	7	4	2	5	5	4	7	4	2	5	5	4	7	4	20.8	20.8	20.8	23.478	216	216;218;230;236;248;235;218	3.64	15	17	15	0	10.135	By matching	By MS/MS	By MS/MS	By MS/MS	By MS/MS	By MS/MS	9.7	17.6
B1AX27;Q14AJ8;Q9D410	B1AX27;Q14AJ8;Q9D410	2;2;2	2;2;2	2;2;2		Dmrtc1c1;Dmrtc1c	;;	3	2	2	2	1	1	1	1	1	1	1	1	1	1	1	1	1	1	1	1	1	1	21.4	21.4	21.4	15.142	140	140;233;238	4.27	3	3	5	0.00059312	2.5955	By MS/MS	By MS/MS	By matching	By MS/MS	By MS/MS	By matching	12.1	12.1
B1AX98;E9PV22;Q505F5;F6YT33;F6Z4L9	B1AX98;E9PV22;Q505F5	13;13;13;3;3	13;13;13;3;3	13;13;13;3;3	Leucine-rich repeat-containing protein 47	Lrrc47	;;	5	13	13	13	5	7	7	6	7	7	5	7	7	6	7	7	5	7	7	6	7	7	35.8	35.8	35.8	63.589	581	581;603;581;79;123	4.56	20	23	44	0	40.069	By MS/MS	By MS/MS	By MS/MS	By MS/MS	By MS/MS	By MS/MS	10.5	19.1
Q3TFT3;B1AXC7;B1AXC5;Q8BT77;B1AXC8;Q8K2Q5	Q3TFT3;B1AXC7;B1AXC5;Q8BT77;B1AXC8;Q8K2Q5	1;1;1;1;1;1	1;1;1;1;1;1	1;1;1;1;1;1	Coiled-coil-helix-coiled-coil-helix domain-containing protein 7	Chchd7	;;;;;	6	1	1	1	1	1	1	1	1	1	1	1	1	1	1	1	1	1	1	1	1	1	34.6	34.6	34.6	6.3702	52	52;57;59;71;79;85	2	3	3		0.0024051	1.7492	By MS/MS	By MS/MS	By MS/MS	By matching	By MS/MS	By matching	34.6	34.6
B1AXD8;Q99LF1	B1AXD8;Q99LF1	2;1	2;1	2;1	Akirin-2;Akirin-1	Akirin2;Akirin1	;	2	2	2	2	2	2	1	2	2	2	2	2	1	2	2	2	2	2	1	2	2	2	10.9	10.9	10.9	22.113	201	201;191	3.14	5	6	3	0.0013897	2.0532	By MS/MS	By matching	By matching	By MS/MS	By MS/MS	By MS/MS	10.9	10.9
B1AXI9;J3QMP9;Q62036	B1AXI9;J3QMP9;Q62036	2;2;2	2;2;2	2;2;2	Centrosomal protein of 131 kDa	Cep131	;;	3	2	2	2	1	1	1	1	1	0	1	1	1	1	1	0	1	1	1	1	1	0	2.2	2.2	2.2	120.23	1059	1059;1060;1060	4.11	3	2	4	0.0023923	1.727	By MS/MS	By MS/MS	By MS/MS	By MS/MS	By matching		0.9	0.9
B1AXS6;B1AXS8;B1AXS7;B1AXS5;Q9JLM4;B0R077;Q8CG95	B1AXS6;B1AXS8;B1AXS7;B1AXS5;Q9JLM4;B0R077;Q8CG95	6;5;5;5;5;3;3	6;5;5;5;5;3;3	6;5;5;5;5;3;3	Zinc finger MYM-type protein 3	Zmym3	;;;;;;	7	6	6	6	1	1	1	2	3	1	1	1	1	2	3	1	1	1	1	2	3	1	7	7	7	142.06	1278	1278;1356;1368;1370;1370;495;497	5.09	3	6	13	0	5.0075	By MS/MS	By matching	By matching	By matching	By MS/MS	By MS/MS	1.4	1.4
B1AY10	B1AY10	15	15	15	Transcriptional repressor NF-X1	Nfx1		1	15	15	15	13	15	14	8	9	9	13	15	14	8	9	9	13	15	14	8	9	9	18.2	18.2	18.2	123.81	1114	1114	3.29	54	35	36	0	69.723	By MS/MS	By MS/MS	By MS/MS	By MS/MS	By MS/MS	By MS/MS	16	18.2
E9PV45;B1AY13	E9PV45;B1AY13	2;2	2;2	2;2	Ubiquitin carboxyl-terminal hydrolase;Ubiquitin carboxyl-terminal hydrolase 24	Usp24	;	2	2	2	2	1	1	1	2	2	2	1	1	1	2	2	2	1	1	1	2	2	2	1.3	1.3	1.3	294.13	2618	2618;2617	3.5	3	6	3	0.00057521	2.3445	By matching	By MS/MS	By matching	By MS/MS	By MS/MS	By matching	0.6	0.6
B1AYU7;Q8C5N3;Q6ZPL7;A2AK44;A2AK42;B1AYU4;Q8BKP8;Q3TLI8;Q5FWA5;Q499E2;B1AYU9;Q8BTT7;B1AYU8	B1AYU7;Q8C5N3;Q6ZPL7;A2AK44;A2AK42	9;9;8;5;5;4;2;2;2;2;1;1;1	9;9;8;5;5;4;2;2;2;2;1;1;1	9;9;8;5;5;4;2;2;2;2;1;1;1	Pre-mRNA-splicing factor CWC22 homolog	Cwc22;mKIAA1604;Gm13695;Gm13697	;;;;	13	9	9	9	8	8	9	6	5	5	8	8	9	6	5	5	8	8	9	6	5	5	9	9	9	104.33	903	903;908;907;830;830;723;192;438;450;451;109;114;139	2.81	30	20	12	0	12.735	By MS/MS	By MS/MS	By MS/MS	By MS/MS	By MS/MS	By MS/MS	7.6	7.6
B1AZ99;Q9CXR2	B1AZ99	3;1	3;1	3;1	OTU domain-containing protein 3	Otud3		2	3	3	3	1	2	1	1	1	1	1	2	1	1	1	1	1	2	1	1	1	1	12.4	12.4	12.4	44.576	396	396;166	3.73	4	3	4	0.0005933	2.5957	By matching	By MS/MS	By MS/MS	By matching	By MS/MS	By matching	3.3	7.6
B1AZI6;Q8C690;B8A4C2;F6VK25;Q8CCY8;F6SBF2;F6W2C7;Q3US09;Q3UYT9	B1AZI6;Q8C690	15;8;5;5;5;3;2;1;1	15;8;5;5;5;3;2;1;1	14;8;5;5;5;3;2;1;0	THO complex subunit 2	Thoc2	;	9	15	15	14	10	11	11	8	9	10	10	11	11	8	9	10	10	11	11	8	8	9	9.8	9.8	8.6	182.77	1594	1594;232;109;117;129;165;86;921;1017	3.79	40	33	43	0	27.141	By MS/MS	By MS/MS	By MS/MS	By MS/MS	By MS/MS	By MS/MS	5.7	5.8
B1B0C7;E9PZ16;Q05793;Q5RKM8;Q3UHH3;Q52KG8	B1B0C7;E9PZ16;Q05793;Q5RKM8;Q3UHH3	4;4;3;2;2;1	4;4;3;2;2;1	4;4;3;2;2;1	Basement membrane-specific heparan sulfate proteoglycan core protein;Endorepellin;LG3 peptide	Hspg2	;;;;	6	4	4	4	0	1	1	1	3	1	0	1	1	1	3	1	0	1	1	1	3	1	1.5	1.5	1.5	469.02	4375	4375;4383;3707;1100;2672;834	4.87	2	5	8	0	4.0165		By MS/MS	By matching	By matching	By MS/MS	By MS/MS	0	0.4
B1B0E8;Q62377	B1B0E8;Q62377	9;7	9;7	5;3	U2 small nuclear ribonucleoprotein auxiliary factor 35 kDa subunit-related protein 2	Zrsr2	;	2	9	9	5	4	3	3	8	8	7	4	3	3	8	8	7	1	1	1	5	5	4	14	14	8.1	64.448	541	541;462	3.61	10	24	12	0	5.2994	By MS/MS	By MS/MS	By MS/MS	By MS/MS	By matching	By MS/MS	9.4	7.4
B1B1D8;Q9D773;B1B1D7	B1B1D8;Q9D773	5;5;1	5;5;1	5;5;1	39S ribosomal protein L2, mitochondrial	Mrpl2	;	3	5	5	5	4	5	5	3	3	2	4	5	5	3	3	2	4	5	5	3	3	2	22.7	22.7	22.7	33.099	304	304;306;247	3.26	17	11	11	0	40.33	By MS/MS	By MS/MS	By MS/MS	By MS/MS	By MS/MS	By MS/MS	22.7	22.7
B2CY77;P14206;A0A1L1SUK3;A0A1L1SRW0	B2CY77;P14206	17;17;8;6	17;17;8;6	17;17;8;6	40S ribosomal protein SA	Rpsa	;	4	17	17	17	8	12	12	9	15	11	8	12	12	9	15	11	8	12	12	9	15	11	62.4	62.4	62.4	32.85	295	295;295;133;93	3.83	40	50	49	0	206.51	By MS/MS	By MS/MS	By MS/MS	By MS/MS	By MS/MS	By MS/MS	50.2	54.2
B2KFD2;Q5DTW7;A0A087WP74;A0A087WP47;Q8CFR7	B2KFD2;Q5DTW7;A0A087WP74;A0A087WP47	11;11;10;7;3	11;11;10;7;3	11;11;10;7;3	Uncharacterized protein KIAA1551	2810474O19Rik;Kiaa1551	;;;	5	11	11	11	4	4	5	8	7	8	4	4	5	8	7	8	4	4	5	8	7	8	12.9	12.9	12.9	169.04	1521	1521;1521;1519;1173;230	4.06	16	26	26	0	59.53	By MS/MS	By MS/MS	By MS/MS	By MS/MS	By MS/MS	By MS/MS	5.1	5.1
B2KGA7;Q505B7;A8Y5E9	B2KGA7;Q505B7;A8Y5E9	2;2;1	2;2;1	2;2;1	Protein archease	Zbtb8os	;;	3	2	2	2	0	1	0	0	2	0	0	1	0	0	2	0	0	1	0	0	2	0	17.4	17.4	17.4	19.58	167	167;168;136	2.33	1	2		0	8.7366		By MS/MS			By MS/MS		0	7.2
B2KGR2;O89112	B2KGR2;O89112	1;1	1;1	1;1	LanC-like protein 1	Lancl1	;	2	1	1	1	0	0	0	0	0	0	0	0	0	0	0	0	0	0	0	0	0	0	6.9	6.9	6.9	19.656	173	173;399	7			1	0.0031504	1.6117							0	0
B2LVG5;B2LVG6;E0CXT7;Q8BQZ5;F7B6Z5	B2LVG5;B2LVG6;E0CXT7;Q8BQZ5;F7B6Z5	7;7;7;6;4	7;7;7;6;4	7;7;7;6;4	Cleavage and polyadenylation specificity factor subunit 4	Cpsf4	;;;;	5	7	7	7	7	7	7	4	5	5	7	7	7	4	5	5	7	7	7	4	5	5	46.9	46.9	46.9	27.419	243	243;244;269;211;208	3.4	21	18	16	0	9.5002	By MS/MS	By MS/MS	By MS/MS	By MS/MS	By MS/MS	By MS/MS	46.9	46.9
Q91V47;Q3UK94;B2M0S0;Q684Q9;P21126;B2M0R9;B2M0S1;F8WHM4	Q91V47;Q3UK94;B2M0S0;Q684Q9;P21126;B2M0R9	4;4;4;4;4;3;1;1	4;4;4;4;4;3;1;1	4;4;4;4;4;3;1;1	Ubiquitin-like protein 4A	DXS254E;Ubl4;Tu11;Ubl4a	;;;;;	8	4	4	4	3	3	3	4	4	4	3	3	3	4	4	4	3	3	3	4	4	4	28.3	28.3	28.3	17.228	152	152;157;157;172;157;157;53;102	3.7	14	17	15	0	5.4052	By MS/MS	By MS/MS	By MS/MS	By MS/MS	By MS/MS	By MS/MS	21.7	21.7
B2M0S2;B2M0S3;B2M0S4;Q3TDM8;E9Q855;Q3UK26;Q3UXS0;O35609;D3Z4P7	B2M0S2;B2M0S3;B2M0S4	9;5;5;4;4;4;4;4;2	9;5;5;4;4;4;4;4;2	4;2;0;4;4;4;4;4;0		Tu52	;;	9	9	9	4	3	4	4	6	5	6	3	4	4	6	5	6	1	2	2	2	2	2	17.8	17.8	8.7	88.936	766	766;407;517;315;315;349;350;349;249	4.02	11	17	17	0	22.783	By MS/MS	By MS/MS	By MS/MS	By MS/MS	By MS/MS	By MS/MS	7	9.1
B2M1R7;Q61990;Q3TF69;Q3TT81;P57722;E9Q7D8;Q8CFQ6;Q3V486;A0A087WR61;G3UYM5	B2M1R7;Q61990;Q3TF69;Q3TT81;P57722	11;11;9;9;6;5;5;2;1;1	6;6;5;4;1;1;1;1;0;0	6;6;5;4;1;1;1;1;0;0	Poly(rC)-binding protein 2;Poly(rC)-binding protein 3	Pcbp2;Pcbp3	;;;;	10	11	6	6	8	8	8	11	11	9	5	5	5	6	6	5	5	5	5	6	6	5	44.9	29.9	29.9	38.15	361	361;362;278;322;371;226;249;99;113;161	3.63	18	21	18	0	22.377	By MS/MS	By MS/MS	By MS/MS	By MS/MS	By MS/MS	By MS/MS	33.8	33.8
Q3UWP8;B2MWM9;P14211	Q3UWP8;B2MWM9;P14211	13;13;13	13;13;13	13;13;13	Calreticulin	Calr	;;	3	13	13	13	1	8	6	6	11	4	1	8	6	6	11	4	1	8	6	6	11	4	39.4	39.4	39.4	42.195	368	368;416;416	4.3	15	24	30	0	48.606	By matching	By MS/MS	By MS/MS	By matching	By MS/MS	By MS/MS	4.1	29.1
B2RPU7;P58334;Q811R6	B2RPU7;P58334;Q811R6	4;4;3	4;4;3	4;4;3	Krueppel-like factor 16	Klf16	;;	3	4	4	4	3	4	4	2	2	2	3	4	4	2	2	2	3	4	4	2	2	2	28.7	28.7	28.7	25.652	251	251;251;151	2.3	14	6	3	0	6.2756	By MS/MS	By MS/MS	By MS/MS	By MS/MS	By matching	By MS/MS	26.3	28.7
B2RPU8;D3Z5B1;Q8CEW7;Q9D1L0;Q8K3S8	B2RPU8;D3Z5B1;Q8CEW7;Q9D1L0	4;3;3;3;1	4;3;3;3;1	4;3;3;3;1	Coiled-coil-helix-coiled-coil-helix domain-containing protein 2	Zbed5;Chchd2	;;;	5	4	4	4	3	3	3	3	4	3	3	3	3	3	4	3	3	3	3	3	4	3	8.2	8.2	8.2	84.266	756	756;183;583;153;161	3.59	12	11	11	0	17.672	By MS/MS	By MS/MS	By MS/MS	By MS/MS	By MS/MS	By MS/MS	6.2	6.2
B2RPV4;Q66JV4;Q80YR9	B2RPV4;Q66JV4;Q80YR9	1;1;1	1;1;1	1;1;1	RNA-binding protein 12B-B;RNA-binding protein 12B-A	Rbm12b2;Rbm12b1	;;	3	1	1	1	1	1	1	1	1	1	1	1	1	1	1	1	1	1	1	1	1	1	1.8	1.8	1.8	96.423	834	834;834;836	3.67	3	3	3	0.00057504	2.3445	By MS/MS	By MS/MS	By MS/MS	By matching	By matching	By MS/MS	1.8	1.8
B2RQ54;Q9CWH0	B2RQ54;Q9CWH0	8;8	8;8	8;8	Developmental pluripotency-associated protein 2	Dppa2	;	2	8	8	8	7	6	7	8	8	8	7	6	7	8	8	8	7	6	7	8	8	8	32.6	32.6	32.6	34.116	301	301;301	3.68	24	28	25	0	31.961	By MS/MS	By MS/MS	By MS/MS	By MS/MS	By MS/MS	By MS/MS	29.6	29.6
B2RQ68;B7ZW89;Q8R4U7;Q6KAP6;Q05CE8;E9Q9L3	B2RQ68;B7ZW89;Q8R4U7;Q6KAP6	19;19;19;12;4;2	19;19;19;12;4;2	19;19;19;12;4;2	Leucine zipper protein 1	Luzp1;mFLJ00226	;;;	6	19	19	19	14	14	12	8	11	11	14	14	12	8	11	11	14	14	12	8	11	11	25	25	25	119.26	1067	1067;1110;1068;632;211;66	3.3	41	30	28	0	22.457	By MS/MS	By MS/MS	By MS/MS	By MS/MS	By MS/MS	By MS/MS	17.2	16.9
B2RQ83;E9PUU4;B7ZN04;Q8BX17;A2AFQ9;Q6KAS0;Q3TR97	B2RQ83;E9PUU4;B7ZN04;Q8BX17;A2AFQ9;Q6KAS0;Q3TR97	16;16;16;16;15;10;8	16;16;16;16;15;10;8	16;16;16;16;15;10;8	Gem-associated protein 5	Gemin5	;;;;;;	7	16	16	16	7	8	5	7	10	6	7	8	5	7	10	6	7	8	5	7	10	6	15.6	15.6	15.6	166.54	1502	1502;1503;1503;1502;1501;1396;854	4.28	20	23	35	0	24.544	By MS/MS	By MS/MS	By MS/MS	By MS/MS	By MS/MS	By MS/MS	8.1	9.1
Q8BY93;Q8C0Z2;B2RQC2	Q8BY93;Q8C0Z2;B2RQC2	1;1;1	1;1;1	1;1;1	Ubiquitin carboxyl-terminal hydrolase 42	Usp42	;;	3	1	1	1	0	0	0	0	0	0	0	0	0	0	0	0	0	0	0	0	0	0	3.8	3.8	3.8	46.413	396	396;451;1324	7			3	0.0033863	1.5741							0	0
B2RQC6;E9QAI5;G3UWN2;Q6P9L1;E9QAT6;Q7TN13;Q80VF8;Q9CWQ9;O88862	B2RQC6;E9QAI5;G3UWN2;Q6P9L1;E9QAT6;Q7TN13	58;57;55;36;29;29;20;8;1	58;57;55;36;29;29;20;8;1	52;51;49;32;28;28;15;8;1	CAD protein;Glutamine-dependent carbamoyl-phosphate synthase;Aspartate carbamoyltransferase;Dihydroorotase	Cad	;;;;;	9	58	58	52	43	44	42	45	49	44	43	44	42	45	49	44	40	41	40	40	45	40	36.3	36.3	32	243.24	2225	2225;2162;2164;1442;971;1019;793;234;35	3.42	154	160	123	0	303.14	By MS/MS	By MS/MS	By MS/MS	By MS/MS	By MS/MS	By MS/MS	27.5	27.2
B2RQE8;Q9D333	B2RQE8	25;6	25;6	18;0	Rho GTPase-activating protein 42	Arhgap42		2	25	25	18	17	15	17	19	20	22	17	15	17	19	20	22	13	12	12	13	13	15	38.3	38.3	28.9	94.635	841	841;139	3.89	49	65	64	0	70.648	By MS/MS	By MS/MS	By MS/MS	By MS/MS	By MS/MS	By MS/MS	26.9	22.8
B2RQG2;Q80U54;Q8BU94;Q8BLA7;Q8VCJ7;Q4FZG1	B2RQG2;Q80U54	16;13;7;4;3;1	16;13;7;4;3;1	14;13;7;4;1;1		Phf3	;	6	16	16	14	13	15	13	12	13	11	13	15	13	12	13	11	11	13	12	11	11	10	9.3	9.3	8.1	225.54	2025	2025;1184;327;371;218;366	3.51	51	44	43	0	90.298	By MS/MS	By MS/MS	By MS/MS	By MS/MS	By MS/MS	By MS/MS	7.3	9
B2RQH0;Q61495;Q7TSF1;Q7TSF0	B2RQH0;Q61495;Q7TSF1	3;3;3;1	3;3;3;1	3;3;3;1	Desmoglein-1-alpha;Desmoglein-1-beta	Dsg1b;Dsg1a	;;	4	3	3	3	1	1	1	1	1	1	1	1	1	1	1	1	1	1	1	1	1	1	2.7	2.7	2.7	114.45	1060	1060;1057;1060;911	4.2	6	5	9	0	3.5445	By MS/MS	By MS/MS	By MS/MS	By MS/MS	By MS/MS	By MS/MS	1.5	1.5
B2RQL1;Q8CDI6	B2RQL1;Q8CDI6	3;3	3;3	3;3	Coiled-coil domain-containing protein 158	Ccdc158	;	2	3	3	3	2	2	1	0	1	0	2	2	1	0	1	0	2	2	1	0	1	0	3.8	3.8	3.8	127.22	1113	1113;1109	3.22	5	1	3	1	-2	By MS/MS	By matching	By MS/MS		By MS/MS		2.7	2.7
B2RQQ7;Q7TT50	B2RQQ7;Q7TT50	10;10	10;10	9;9	Non-specific serine/threonine protein kinase;Serine/threonine-protein kinase MRCK beta	Cdc42bpb	;	2	10	10	9	4	5	5	5	5	4	4	5	5	5	5	4	3	4	4	4	4	3	8.2	8.2	7.5	194.73	1713	1713;1713	4.3	15	14	25	0	18.059	By MS/MS	By MS/MS	By MS/MS	By MS/MS	By MS/MS	By MS/MS	3.1	3.9
B2RQS1;Q9ERG2;Q3TNV4;B3STQ1;Q3UTR6	B2RQS1;Q9ERG2;Q3TNV4;B3STQ1;Q3UTR6	4;4;2;2;2	3;3;2;2;2	3;3;2;2;2	Striatin-3	Strn3	;;;;	5	4	3	3	2	2	2	2	4	3	1	1	1	1	3	2	1	1	1	1	3	2	8.3	6.9	6.9	77.731	712	712;796;231;301;358	4	3	6	5	0	11.266	By matching	By MS/MS	By matching	By matching	By MS/MS	By MS/MS	3.8	3.8
B2RQS6;Q8VHK9;A0JLR3	B2RQS6;Q8VHK9;A0JLR3	8;8;6	8;8;6	8;8;6	ATP-dependent RNA helicase DHX36	Dhx36	;;	3	8	8	8	5	5	4	5	5	4	5	5	4	5	5	4	5	5	4	5	5	4	10.9	10.9	10.9	113.84	1000	1000;1001;428	4.08	14	14	20	0	24.963	By MS/MS	By MS/MS	By MS/MS	By MS/MS	By MS/MS	By MS/MS	6.6	6.6
B2RQV1;Q8BWZ3;Q8BKH5;Q8BKI9;Q8BY54;G3UZ51	B2RQV1;Q8BWZ3	8;8;3;2;2;1	8;8;3;2;2;1	8;8;3;2;2;1	N-alpha-acetyltransferase 25, NatB auxiliary subunit	Naa25	;	6	8	8	8	5	5	5	4	7	5	5	5	5	4	7	5	5	5	5	4	7	5	11	11	11	111.71	972	972;972;454;231;316;62	3.14	15	19	9	0	6.8614	By MS/MS	By MS/MS	By matching	By MS/MS	By MS/MS	By MS/MS	8	8
B7ZNH8;B2RRC9;Q06194	B7ZNH8;B2RRC9;Q06194	3;3;3	3;3;3	3;3;3	Coagulation factor VIII	F8	;;	3	3	3	3	1	1	0	0	0	0	1	1	0	0	0	0	1	1	0	0	0	0	1.6	1.6	1.6	257.96	2247	2247;2249;2319	5.5	2		6	0.0021686	1.8503	By MS/MS	By matching					0.4	0.4
B2RRE0;Q9WTQ5;Q6IR43	B2RRE0;Q9WTQ5	50;50;17	50;50;17	50;50;17	A-kinase anchor protein 12	Akap12	;	3	50	50	50	37	39	38	39	46	42	37	39	38	39	46	42	37	39	38	39	46	42	43.1	43.1	43.1	180.69	1684	1684;1684;834	3.65	149	168	150	0	323.31	By MS/MS	By MS/MS	By MS/MS	By MS/MS	By MS/MS	By MS/MS	33.1	33.1
K3W4L0;B2RRE2;E9QAX2;Q9JMH9;E9QA74;E9Q405;A0A1C7ZN10;Q6PER1;Q3UIM4	K3W4L0;B2RRE2;E9QAX2;Q9JMH9;E9QA74;E9Q405;A0A1C7ZN10	11;11;11;11;10;10;10;3;1	11;11;11;11;10;10;10;3;1	11;11;11;11;10;10;10;3;1	Unconventional myosin-XVIIIa	Myo18a	;;;;;;	9	11	11	11	4	4	4	1	1	1	4	4	4	1	1	1	4	4	4	1	1	1	8.6	8.6	8.6	230.99	2036	2036;2047;2083;2050;1642;1700;1722;465;408	4.95	12	3	26	0	22.202	By MS/MS	By MS/MS	By MS/MS	By MS/MS	By matching	By MS/MS	2.8	2.8
J3QPN0;B2RRE4;J3QNT5	J3QPN0;B2RRE4	18;18;5	18;18;5	18;18;5	Zinc finger protein 518B	Zfp518b;Znf518b	;	3	18	18	18	13	12	12	15	12	13	13	12	12	15	12	13	13	12	12	15	12	13	23.4	23.4	23.4	119.65	1082	1082;1077;161	3.57	40	43	37	0	33.866	By MS/MS	By MS/MS	By MS/MS	By MS/MS	By MS/MS	By MS/MS	17.4	15.1
B2RRE8;Q9JLQ0	B2RRE8;Q9JLQ0	2;2	2;2	2;2	CD2-associated protein	Cd2ap	;	2	2	2	2	2	2	2	2	2	1	2	2	2	2	2	1	2	2	2	2	2	1	6.6	6.6	6.6	70.431	637	637;637	3.5	6	5	5	0	5.8347	By matching	By MS/MS	By matching	By matching	By MS/MS	By matching	6.6	6.6
B2RRH9;Q3THK7	B2RRH9;Q3THK7	22;22	22;22	22;22	GMP synthase [glutamine-hydrolyzing]	Gmps	;	2	22	22	22	11	13	11	15	22	15	11	13	11	15	22	15	11	13	11	15	22	15	49.6	49.6	49.6	76.723	693	693;693	3.74	38	62	46	0	109.26	By MS/MS	By MS/MS	By MS/MS	By MS/MS	By MS/MS	By MS/MS	25.5	32
F7CVW0;B2RRI2;Q689Z5;A0JLU6;Q3UPW9;Q3TMM7;I6L981;A0A0G2JGC7;A0A0G2JEM3;A0A1W2P7W8;Q7TNB8;A0A0G2JF11;A0A0G2JG63;A0A0G2JFU7;A0A1W2P6Y8	F7CVW0;B2RRI2;Q689Z5	7;7;6;3;3;3;3;3;3;2;2;1;1;1;1	7;7;6;3;3;3;3;3;3;2;2;1;1;1;1	7;7;6;3;3;3;3;3;3;2;2;1;1;1;1	Protein strawberry notch homolog 1	Sbno1	;;	15	7	7	7	5	5	5	3	5	3	5	5	5	3	5	3	5	5	5	3	5	3	9.4	9.4	9.4	153.79	1390	1390;1391;1390;495;518;663;750;755;785;1230;1349;211;242;263;736	3.63	15	12	14	0	13.396	By MS/MS	By MS/MS	By MS/MS	By MS/MS	By MS/MS	By MS/MS	5.7	5.7
B2RRM5;Q3V009	B2RRM5;Q3V009	1;1	1;1	1;1	Transmembrane emp24 domain-containing protein 1	Tmed1	;	2	1	1	1	0	0	0	1	1	1	0	0	0	1	1	1	0	0	0	1	1	1	7.5	7.5	7.5	25.262	227	227;227	3		3		0.0013767	1.9877				By matching	By MS/MS	By matching	0	0
D3Z4U0;B2RRT9;Q9R020;E9PUD0;A0A0H2UH20;A0A0G2JGE3;V9GX51	D3Z4U0;B2RRT9;Q9R020;E9PUD0	11;11;11;9;4;2;2	11;11;11;9;4;2;2	11;11;11;9;4;2;2	Zinc finger Ran-binding domain-containing protein 2	Zranb2	;;;	7	11	11	11	9	9	8	10	9	10	9	9	8	10	9	10	9	9	8	10	9	10	34.4	34.4	34.4	36.281	320	320;330;330;293;208;38;40	3.36	35	43	27	0	19.411	By MS/MS	By MS/MS	By MS/MS	By MS/MS	By MS/MS	By MS/MS	31.6	31.6
Q4KL81;Q3UAF7;Q3UAF6;B2RRX1;P63260;P60710;Q3U939;Q3U5R4;Q3U804;Q3UAA9;Q3UA89;Q3TSB7;Q3UCF8;Q61276;Q3TIJ9;Q3UGS0;E9Q5F4;E9Q1F2;Q3UD81;G3UZ07;A1E281;G3UYG0;E9Q606;Q61272;B1ATY1;Q99NC5;F8WGM8;O89054;Q6IWE2;E9Q2D1;F6WX90;A0A0U1RQ96;Q7M0E4;Q8CF71;V9GXQ2	Q4KL81;Q3UAF7;Q3UAF6;B2RRX1;P63260;P60710;Q3U939;Q3U5R4;Q3U804;Q3UAA9;Q3UA89;Q3TSB7;Q3UCF8;Q61276;Q3TIJ9;Q3UGS0;E9Q5F4;E9Q1F2;Q3UD81;G3UZ07	27;27;27;27;27;27;26;26;25;25;25;25;24;24;24;23;20;18;17;17;12;12;12;12;8;7;6;6;5;4;3;3;2;2;2	27;27;27;27;27;27;26;26;25;25;25;25;24;24;24;23;20;18;17;17;12;12;12;12;8;7;6;6;5;4;3;3;2;2;2	0;0;0;0;0;0;0;0;0;0;0;0;0;0;0;0;0;0;0;0;0;0;0;0;0;0;0;0;0;0;0;0;0;0;0	Actin, cytoplasmic 2;Actin, cytoplasmic 2, N-terminally processed;Actin, cytoplasmic 1;Actin, cytoplasmic 1, N-terminally processed	Actg1;Actb	;;;;;;;;;;;;;;;;;;;	35	27	27	0	23	24	24	24	25	24	23	24	24	24	25	24	0	0	0	0	0	0	68.3	68.3	0	41.792	375	375;375;375;375;375;375;374;375;374;375;375;375;374;375;375;375;265;295;235;268;121;132;150;336;153;134;105;136;77;108;43;195;36;109;156	3.55	138	160	128	0	323.31	By MS/MS	By MS/MS	By MS/MS	By MS/MS	By MS/MS	By MS/MS	64.3	65.1
B2RS09;Q7JJ13;U3KLT0;I7HPW1;G3UZR9	B2RS09;Q7JJ13;U3KLT0	12;12;10;3;1	12;12;10;3;1	10;10;8;3;1	Bromodomain-containing protein 2	Brd2	;;	5	12	12	10	9	9	9	11	12	9	9	9	9	11	12	9	7	7	7	9	10	7	19.8	19.8	18	88.066	798	798;798;406;473;136	3.89	30	39	39	0	127.98	By MS/MS	By MS/MS	By MS/MS	By MS/MS	By MS/MS	By MS/MS	15.5	15.5
Q3TMB5;B2RS30;Q9Z1Y4	Q3TMB5;B2RS30;Q9Z1Y4	6;6;6	6;6;6	6;6;6	Thyroid receptor-interacting protein 6	Trip6	;;	3	6	6	6	4	4	3	4	4	2	4	4	3	4	4	2	4	4	3	4	4	2	25.5	25.5	25.5	50.73	478	478;480;480	3.47	11	10	9	0	6.6476	By matching	By MS/MS	By MS/MS	By MS/MS	By MS/MS	By matching	12.3	12.3
B2RSC8;P46935;Q3TUU1;Q3V335;V9GXK3;V9GWV8;Q8BNU7;G3X9H8	B2RSC8;P46935	19;19;8;6;5;4;1;1	19;19;8;6;5;4;1;1	18;18;8;6;5;4;1;0	E3 ubiquitin-protein ligase NEDD4	Nedd4	;	8	19	19	18	10	12	12	15	19	13	10	12	12	15	19	13	10	12	12	15	18	13	30.7	30.7	29.3	102.71	887	887;887;398;305;195;196;129;855	3.87	41	56	53	0	95.81	By MS/MS	By MS/MS	By MS/MS	By MS/MS	By MS/MS	By MS/MS	15.3	19.3
B2RSF1;Q6J1H4	B2RSF1;Q6J1H4	5;5	5;5	5;5	Undifferentiated embryonic cell transcription factor 1	Utf1	;	2	5	5	5	4	4	3	4	4	4	4	4	3	4	4	4	4	4	3	4	4	4	21.8	21.8	21.8	36.407	339	339;339	3.65	11	12	11	0	10.951	By MS/MS	By MS/MS	By MS/MS	By MS/MS	By MS/MS	By MS/MS	14.2	14.2
B2RSN3;Q9CWF2;Q99J49	B2RSN3;Q9CWF2;Q99J49	29;29;20	8;8;3	2;2;0	Tubulin beta-2B chain	Tubb2b;Tubb2a	;;	3	29	8	2	23	28	26	26	27	26	6	8	7	7	8	7	2	2	2	2	2	2	71	25.2	3.6	49.953	445	445;445;298	3.93	27	27	34	0	219.21	By MS/MS	By MS/MS	By MS/MS	By MS/MS	By MS/MS	By MS/MS	62.9	70.8
B2RSV4;Q921M3	B2RSV4;Q921M3	36;36	36;36	36;36	Splicing factor 3B subunit 3	Sf3b3	;	2	36	36	36	18	21	21	28	27	26	18	21	21	28	27	26	18	21	21	28	27	26	38.4	38.4	38.4	135.55	1217	1217;1217	3.92	69	90	92	0	304.39	By MS/MS	By MS/MS	By MS/MS	By MS/MS	By MS/MS	By MS/MS	20.2	25.8
B2RSW8;Q9R0L6;A0A1B0GT33	B2RSW8;Q9R0L6	16;16;4	16;16;4	16;16;4	Pericentriolar material 1 protein	Pcm1	;	3	16	16	16	11	10	11	11	11	10	11	10	11	11	11	10	11	10	11	11	11	10	7.4	7.4	7.4	228.83	2025	2025;2025;157	3.82	33	34	38	0	43.823	By MS/MS	By MS/MS	By MS/MS	By MS/MS	By MS/MS	By MS/MS	6.5	6.4
B2RT41;Q6A049;Q6P7T8;Q3TTC3;Q8K082	B2RT41;Q6A049	26;16;8;2;2	26;16;8;2;2	26;16;8;2;2		Zfc3h1	;	5	26	26	26	14	14	13	20	20	22	14	14	13	20	20	22	14	14	13	20	20	22	16.1	16.1	16.1	225.05	1992	1992;1638;1014;214;515	3.99	46	74	70	0	105.6	By MS/MS	By MS/MS	By MS/MS	By MS/MS	By MS/MS	By MS/MS	10	9.4
B2RT77;Q78WZ7	B2RT77;Q78WZ7	8;8	8;8	8;8	DNA-directed RNA polymerase I subunit RPA43	Twistnb	;	2	8	8	8	7	7	8	5	6	6	7	7	8	5	6	6	7	7	8	5	6	6	27.3	27.3	27.3	36.721	330	330;330	3.57	25	20	22	0	48.977	By MS/MS	By MS/MS	By MS/MS	By MS/MS	By MS/MS	By MS/MS	24.5	22.4
B2RT97;Q9WVJ2;E9Q5I9;F6ZQQ3;E9Q0U1;F6PXS6	B2RT97;Q9WVJ2;E9Q5I9	16;16;13;6;6;4	16;16;13;6;6;4	16;16;13;6;6;4	26S proteasome non-ATPase regulatory subunit 13	Psmd13	;;	6	16	16	16	12	12	12	13	16	15	12	12	12	13	16	15	12	12	12	13	16	15	45.7	45.7	45.7	42.809	376	376;376;349;206;241;96	3.66	47	49	47	0	78.322	By MS/MS	By MS/MS	By MS/MS	By MS/MS	By MS/MS	By MS/MS	37	37
B2RTB0;Q3UHX2;Q1WWJ8	B2RTB0;Q3UHX2;Q1WWJ8	18;18;11	18;18;11	18;18;11	28 kDa heat- and acid-stable phosphoprotein	Pdap1	;;	3	18	18	18	16	14	13	11	13	12	16	14	13	11	13	12	16	14	13	11	13	12	48.6	48.6	48.6	20.605	181	181;181;129	3.55	48	42	42	0	70.253	By MS/MS	By MS/MS	By MS/MS	By MS/MS	By MS/MS	By MS/MS	47	47
B2RTE3;Q4FK66	B2RTE3;Q4FK66	11;11	11;11	11;11	Pre-mRNA-splicing factor 38A	Prpf38a	;	2	11	11	11	10	10	10	11	11	11	10	10	10	11	11	11	10	10	10	11	11	11	35.6	35.6	35.6	37.436	312	312;312	3.54	48	51	43	0	135	By MS/MS	By MS/MS	By MS/MS	By MS/MS	By MS/MS	By MS/MS	33	33
B2RTG9;Q9D011;J3QQ10	B2RTG9;Q9D011;J3QQ10	3;3;2	3;3;2	3;3;2	M-phase-specific PLK1-interacting protein	Mplkip;Gm7102	;;	3	3	3	3	3	2	2	1	2	2	3	2	2	1	2	2	3	2	2	1	2	2	27.5	27.5	27.5	19.06	178	178;178;178	3.17	10	8	6	0	23.515	By MS/MS	By MS/MS	By MS/MS	By MS/MS	By MS/MS	By MS/MS	27.5	22.5
B2RTK3;Q6ZWY9;Q64525;Q64478;P10854	B2RTK3;Q6ZWY9;Q64525;Q64478;P10854	8;8;8;8;8	1;1;1;1;1	1;1;1;1;1	Histone H2B;Histone H2B type 1-C/E/G;Histone H2B type 2-B;Histone H2B type 1-H;Histone H2B type 1-M	Hist1h2bm;Hist1h2bc;Hist2h2bb;Hist1h2bh	;;;;	5	8	1	1	7	6	6	7	8	6	1	0	0	1	1	0	1	0	0	1	1	0	45.2	5.6	5.6	13.936	126	126;126;126;126;126	5.31	1	4	8	1	-2	By MS/MS	By matching	By matching	By MS/MS	By MS/MS	By matching	43.7	38.1
B2RTM0;P62806;Q61667;Q6B822	B2RTM0;P62806;Q61667	15;15;8;4	15;15;8;4	15;15;8;4	Histone H4	Hist2h4;Hist1h4a	;;	4	15	15	15	13	13	13	13	13	14	13	13	13	13	13	14	13	13	13	13	13	14	62.1	62.1	62.1	11.367	103	103;103;55;43	3.66	81	72	79	0	107.58	By MS/MS	By MS/MS	By MS/MS	By MS/MS	By MS/MS	By MS/MS	61.2	61.2
B2RTN5;Q91YM2;Q5U612;Q3UVZ8;Q3TSU7	B2RTN5;Q91YM2;Q5U612;Q3UVZ8;Q3TSU7	3;3;2;2;2	3;3;2;2;2	3;3;2;2;2	Rho GTPase-activating protein 35	Arhgap35;Grlf1	;;;;	5	3	3	3	0	0	0	0	1	1	0	0	0	0	1	1	0	0	0	0	1	1	3.7	3.7	3.7	170.39	1499	1499;1499;414;628;1187	5.86		2	5	0	4.7401					By matching	By MS/MS	0	0
B2RUA1;A2AJT3;Q3TV92;Q8BZE7	B2RUA1	6;2;2;1	6;2;2;1	2;0;0;0		Pnisr		4	6	6	2	3	4	2	2	2	2	3	4	2	2	2	2	0	1	0	0	0	0	10	10	2.8	93.077	814	814;373;439;126	3.72	9	7	9	0	4.0119	By matching	By MS/MS	By MS/MS	By MS/MS	By MS/MS	By MS/MS	5	7.9
B2RUA5;Q7TSI3;A0A0U1RPT0;A0A0U1RNI2;Q8BNQ1	B2RUA5;Q7TSI3	7;7;1;1;1	7;7;1;1;1	7;7;1;1;1	Serine/threonine-protein phosphatase 6 regulatory subunit 1	Ppp6r1	;	5	7	7	7	6	6	6	6	7	6	6	6	6	6	7	6	6	6	6	6	7	6	15.5	15.5	15.5	94.555	856	856;856;146;253;282	3.8	18	21	21	0	95.305	By MS/MS	By MS/MS	By MS/MS	By MS/MS	By MS/MS	By MS/MS	13.8	13.8
E9PYE2;B2RUA6;Q8BSA9;D3YVH5	E9PYE2;B2RUA6;Q8BSA9;D3YVH5	2;2;2;1	2;2;2;1	2;2;2;1	tRNA wybutosine-synthesizing protein 3 homolog	Tyw3	;;;	4	2	2	2	1	1	1	1	1	1	1	1	1	1	1	1	1	1	1	1	1	1	22.9	22.9	22.9	15.742	144	144;257;257;159	4	3	3	4	0.00030166	2.7315	By MS/MS	By matching	By matching	By MS/MS	By MS/MS	By MS/MS	10.4	10.4
B2RUC3;Q3UV64;E9QM61;P35689;Q3TUT3;Q6P9Q0;Q3TUN4;Q3TPQ3	B2RUC3;Q3UV64;E9QM61;P35689	4;3;3;3;1;1;1;1	4;3;3;3;1;1;1;1	4;3;3;3;1;1;1;1	DNA repair protein complementing XP-G cells homolog	Ercc5	;;;	8	4	4	4	0	2	1	3	1	3	0	2	1	3	1	3	0	2	1	3	1	3	7.4	7.4	7.4	130.91	1170	1170;1166;1170;1170;644;790;898;1043	3.46	3	7	3	0	6.6957		By MS/MS	By MS/MS	By MS/MS	By MS/MS	By MS/MS	0	4.6
B2RUC7;Q9Z1Z2	B2RUC7;Q9Z1Z2	14;14	14;14	14;14	Serine-threonine kinase receptor-associated protein	Strap	;	2	14	14	14	6	8	8	10	14	8	6	8	8	10	14	8	6	8	8	10	14	8	41.4	41.4	41.4	38.442	350	350;350	3.85	25	39	33	0	42.329	By matching	By MS/MS	By MS/MS	By MS/MS	By MS/MS	By MS/MS	20	29.1
B2RUE3;Q6EJB6;E9Q9S3	B2RUE3;Q6EJB6;E9Q9S3	16;16;15	11;11;11	11;11;11	U3 small nucleolar RNA-associated protein 14 homolog B	Utp14b	;;	3	16	11	11	10	9	11	12	12	11	6	6	7	7	7	7	6	6	7	7	7	7	25.8	19	19	88.638	780	780;756;780	3.59	19	21	18	0	27.542	By MS/MS	By MS/MS	By MS/MS	By MS/MS	By MS/MS	By MS/MS	16.9	15.8
B2RUG7;O88532;D3Z5G4;F6V459;F6QJP7;D3Z7V6	B2RUG7;O88532	14;14;3;2;2;1	14;14;3;2;2;1	14;14;3;2;2;1	Zinc finger RNA-binding protein	Zfr	;	6	14	14	14	7	8	7	10	11	10	7	8	7	10	11	10	7	8	7	10	11	10	23.3	23.3	23.3	114.45	1052	1052;1074;247;115;299;193	3.95	22	31	31	0	29.515	By MS/MS	By MS/MS	By MS/MS	By MS/MS	By MS/MS	By MS/MS	10.5	14
D6RI62;Q8BJR0;B2RUG8;D3Z112;D6REV1;Q8BZ32;Q3UQU6;F6WV21;G3UXC9	D6RI62;Q8BJR0;B2RUG8;D3Z112;D6REV1;Q8BZ32;Q3UQU6;F6WV21	4;4;4;3;3;3;2;2;1	4;4;4;3;3;3;2;2;1	4;4;4;3;3;3;2;2;1	Putative Polycomb group protein ASXL2	Asxl2	;;;;;;;	9	4	4	4	2	3	2	1	2	1	2	3	2	1	2	1	2	3	2	1	2	1	20.1	20.1	20.1	44.702	403	403;495;1418;597;1370;1370;173;1370;104	4.36	7	6	12	0	4.8364	By MS/MS	By MS/MS	By MS/MS	By MS/MS	By MS/MS	By matching	10.2	15.6
E9QLQ9;B2RUG9;Q61315	E9QLQ9;B2RUG9;Q61315	1;1;1	1;1;1	1;1;1	Adenomatous polyposis coli protein	Apc	;;	3	1	1	1	1	0	1	0	0	0	1	0	1	0	0	0	1	0	1	0	0	0	0.6	0.6	0.6	307.46	2808	2808;2842;2845	4.6	2		3	0.0089021	1.2758	By matching		By MS/MS				0.6	0
B2RUJ4;Z4YKQ9;Q4QY64	B2RUJ4;Z4YKQ9;Q4QY64	6;6;6	6;6;6	6;6;6	ATPase family AAA domain-containing protein 5	Atad5	;;	3	6	6	6	5	4	5	4	5	5	5	4	5	4	5	5	5	4	5	4	5	5	4.6	4.6	4.6	197.98	1772	1772;1823;1826	3.59	14	14	13	0	19.053	By MS/MS	By matching	By MS/MS	By MS/MS	By MS/MS	By MS/MS	4.6	3.1
B2RUK5;Q3ULD5;Q8K1L7;Q6PD20;Q9D2F6	B2RUK5;Q3ULD5	9;9;4;3;1	9;9;4;3;1	9;9;4;3;1	Methylcrotonoyl-CoA carboxylase beta chain, mitochondrial	Mccc2	;	5	9	9	9	5	5	5	6	8	6	5	5	5	6	8	6	5	5	5	6	8	6	19.2	19.2	19.2	61.378	563	563;563;195;276;185	3.95	17	21	23	0	10.17	By MS/MS	By MS/MS	By MS/MS	By MS/MS	By MS/MS	By MS/MS	11.2	11.2
B2RUM8;Q8K363;Q9CSJ2;Q9CSG7;F6ZX28	B2RUM8;Q8K363	12;12;4;4;2	12;12;4;4;2	12;12;4;4;2	ATP-dependent RNA helicase DDX18	Ddx18	;	5	12	12	12	10	9	10	10	11	12	10	9	10	10	11	12	10	9	10	10	11	12	23	23	23	74.18	660	660;660;108;125;171	3.51	37	44	33	0	77.114	By MS/MS	By MS/MS	By MS/MS	By MS/MS	By MS/MS	By MS/MS	19.1	15.3
B2RUP0;Q8C5L7;A0A1D5RLR3;Q8C545	B2RUP0;Q8C5L7;A0A1D5RLR3;Q8C545	6;6;5;4	6;6;5;4	6;6;5;4	RNA-binding protein 34	Rbm34	;;;	4	6	6	6	5	4	5	5	5	4	5	4	5	5	5	4	5	4	5	5	5	4	22.4	22.4	22.4	49.116	442	442;375;422;208	3.65	14	15	14	0	27.499	By MS/MS	By MS/MS	By MS/MS	By MS/MS	By MS/MS	By MS/MS	20.1	17.2
B2RUR8	B2RUR8	2	2	2	OTU domain-containing protein 7B	Otud7b		1	2	2	2	1	1	1	1	2	2	1	1	1	1	2	2	1	1	1	1	2	2	5.4	5.4	5.4	91.982	840	840	2.25	3	5		0	3.5246	By matching	By MS/MS	By matching	By matching	By MS/MS	By MS/MS	2.7	2.7
B2RVP5;Q3THW5;P0C0S6;Q8R029;Q3TFU6;Q3UA95	B2RVP5;Q3THW5;P0C0S6;Q8R029;Q3TFU6;Q3UA95	5;5;5;4;4;3	3;3;3;3;3;2	3;3;3;3;3;2	Histone H2A;Histone H2A.V;Histone H2A.Z	H2afv;H2afz	;;;;;	6	5	3	3	5	5	5	5	5	5	3	3	3	3	3	3	3	3	3	3	3	3	31.2	24.2	24.2	13.509	128	128;128;128;90;90;105	3.53	16	15	14	0	15.937	By MS/MS	By MS/MS	By MS/MS	By MS/MS	By MS/MS	By MS/MS	31.2	31.2
B2RVQ7;Q9D115	B2RVQ7;Q9D115	4;4	4;4	4;4	Zinc finger protein 706	Zfp706;Znf706	;	2	4	4	4	3	3	3	4	3	4	3	3	3	4	3	4	3	3	3	4	3	4	46.1	46.1	46.1	8.4977	76	76;76	3.8	12	14	14	0	5.7812	By MS/MS	By MS/MS	By MS/MS	By MS/MS	By MS/MS	By MS/MS	42.1	42.1
B2RWB7;Q8BZA9;A0A0J9YV11	B2RWB7;Q8BZA9	6;6;1	6;6;1	6;6;1	Fructose-2,6-bisphosphatase TIGAR	9630033F20Rik;Tigar	;	3	6	6	6	2	3	2	3	5	2	2	3	2	3	5	2	2	3	2	3	5	2	31.6	31.6	31.6	29.19	269	269;269;49	3.1	7	10	4	0	68.946	By matching	By MS/MS	By MS/MS	By MS/MS	By MS/MS	By matching	8.9	17.8
F8WIX8;Q149V4;B2RWH3;Q64523;Q6GSS7	F8WIX8;Q149V4;B2RWH3;Q64523;Q6GSS7	8;8;8;8;8	2;2;2;2;2	2;2;2;2;2	Histone H2A;Histone H2A type 2-C;Histone H2A type 2-A	Hist1h2al;Hist2h2ac;Hist2h2aa1	;;;;	5	8	2	2	6	7	7	5	7	8	1	2	2	1	2	2	1	2	2	1	2	2	37.6	14.4	14.4	13.607	125	125;129;130;129;130	4.12	8	6	11	0	6.0462	By MS/MS	By MS/MS	By MS/MS	By MS/MS	By MS/MS	By MS/MS	36.8	36.8
B2RWS6;Q8BJ14;A0A087WPR8	B2RWS6	7;2;1	7;2;1	5;2;1	Histone acetyltransferase p300	Ep300		3	7	7	5	5	5	5	2	4	3	5	5	5	2	4	3	3	3	3	1	3	2	4.2	4.2	3.1	263.3	2412	2412;714;187	2.33	15	9	3	0	4.9701	By MS/MS	By MS/MS	By MS/MS	By MS/MS	By MS/MS	By MS/MS	3.2	3.2
B2RWS7;Q8BZ47	B2RWS7;Q8BZ47	5;5	5;5	5;5	Zinc finger protein 609	Zfp609;Znf609	;	2	5	5	5	3	3	3	5	5	4	3	3	3	5	5	4	3	3	3	5	5	4	6.6	6.6	6.6	145.89	1363	1363;1413	3.55	9	15	9	0	9.2303	By MS/MS	By MS/MS	By MS/MS	By MS/MS	By MS/MS	By MS/MS	4.8	4.8
B2RWX1;Q6DFV3;B7ZCJ0;A0A0A0MQE8;B7ZCJ1;G3UWM5;G3UX38	B2RWX1;Q6DFV3;B7ZCJ0;A0A0A0MQE8;B7ZCJ1;G3UWM5	9;9;8;8;8;5;1	9;9;8;8;8;5;1	9;9;8;8;8;5;1	Rho GTPase-activating protein 21	Arhgap21	;;;;;	7	9	9	9	3	3	3	3	5	5	3	3	3	3	5	5	3	3	3	3	5	5	6.3	6.3	6.3	216.8	1954	1954;1944;1945;1949;1955;1263;396	4.21	9	13	16	0	8.805	By MS/MS	By MS/MS	By MS/MS	By MS/MS	By MS/MS	By MS/MS	2.3	2
F8WIN2;B2RWY2;Q9Z1N7;Q3V3M5;E9PW42	F8WIN2;B2RWY2;Q9Z1N7;Q3V3M5;E9PW42	3;3;3;2;2	3;3;3;2;2	3;3;3;2;2	AT-rich interactive domain-containing protein 3B	Arid3b	;;;;	5	3	3	3	1	2	3	0	0	0	1	2	3	0	0	0	1	2	3	0	0	0	9.1	9.1	9.1	58.176	536	536;568;568;212;240	1	6			0	3.6599	By MS/MS	By MS/MS	By MS/MS				4.3	9.1
E9PX56;Q6NZG0;B2RX00;Q9ESK9;Q8CHH8;F7CC56	E9PX56;Q6NZG0;B2RX00;Q9ESK9;Q8CHH8;F7CC56	3;3;3;3;2;2	3;3;3;3;2;2	3;3;3;3;2;2	RB1-inducible coiled-coil protein 1	Rb1cc1	;;;;;	6	3	3	3	0	0	0	1	1	1	0	0	0	1	1	1	0	0	0	1	1	1	5.3	5.3	5.3	98.807	873	873;877;1588;1588;1467;1468	5.5		3	5	0.0091223	1.2618				By matching	By matching	By MS/MS	0	0
B2RX07;G3X9Z4;Q69ZY3;A5HLW1;A5HLW0;Q6PCW0;Q3TT32;Q3TTQ0;Q99KH9;Q8R2P5	B2RX07;G3X9Z4;Q69ZY3;A5HLW1;A5HLW0;Q6PCW0	20;19;19;16;16;12;5;5;3;3	20;19;19;16;16;12;5;5;3;3	4;3;3;0;0;0;3;3;0;0		Pcf11	;;;;;	10	20	20	4	17	15	17	10	11	12	17	15	17	10	11	12	4	3	3	1	1	1	17.6	17.6	3.7	172.76	1553	1553;1553;1641;1254;1254;508;514;533;546;814	3.1	52	36	29	0	89.583	By MS/MS	By MS/MS	By MS/MS	By MS/MS	By MS/MS	By MS/MS	14.5	13.3
B2RX66;Q5F2E8	B2RX66;Q5F2E8	5;5	4;4	4;4	Serine/threonine-protein kinase TAO1	Taok1	;	2	5	4	4	2	2	2	1	2	3	2	2	2	1	2	2	2	2	2	1	2	2	6	5.1	5.1	116.05	1001	1001;1001	3.3	9	5	6	0	3.3361	By MS/MS	By MS/MS	By MS/MS	By matching	By MS/MS	By MS/MS	2.1	2.1
B2RX77;Q9D483;D3YYS2;F6QK97	B2RX77;Q9D483;D3YYS2;F6QK97	2;2;1;1	2;2;1;1	2;2;1;1	DNA-directed RNA polymerase III subunit RPC3	Polr3c	;;;	4	2	2	2	1	0	1	1	1	1	1	0	1	1	1	1	1	0	1	1	1	1	5.1	5.1	5.1	60.705	533	533;533;139;193	3.57	2	3	2	0	3.7835	By MS/MS		By MS/MS	By matching	By MS/MS	By matching	2.1	0
B2RX81;Q8CHH5	B2RX81;Q8CHH5	10;10	10;10	10;10	GLTSCR1-like protein	Gltscr1l	;	2	10	10	10	9	10	10	1	1	1	9	10	10	1	1	1	9	10	10	1	1	1	10.2	10.2	10.2	114.35	1074	1074;1074	1.18	30	3		0	19.04	By MS/MS	By MS/MS	By MS/MS	By matching	By matching	By MS/MS	10.1	10.2
B2RXC1	B2RXC1	3	3	3	Trafficking protein particle complex subunit 11	Trappc11		1	3	3	3	0	0	0	1	3	1	0	0	0	1	3	1	0	0	0	1	3	1	3.9	3.9	3.9	128.39	1133	1133	4.14		5	2	0.00030111	2.7224				By matching	By MS/MS	By matching	0	0
B2RXC6;Q7TSI4	B2RXC6	11;5	11;5	11;5	DNA-directed RNA polymerase	Polr3a		2	11	11	11	7	7	7	8	8	8	7	7	7	8	8	8	7	7	7	8	8	8	13.8	13.8	13.8	155.74	1390	1390;649	3.77	22	26	25	0	17.766	By MS/MS	By MS/MS	By MS/MS	By MS/MS	By MS/MS	By MS/MS	8.1	8.1
B7ZWI2;B2RXM7;Q9D1J3;A0A1W2P7G2;A0A1W2P6N2	B7ZWI2;B2RXM7;Q9D1J3;A0A1W2P7G2	12;12;12;10;5	12;12;12;10;5	12;12;12;10;5	SAP domain-containing ribonucleoprotein	1110005A23Rik;Sarnp	;;;	5	12	12	12	12	12	11	11	12	12	12	12	11	11	12	12	12	12	11	11	12	12	43.1	43.1	43.1	23.461	209	209;210;210;127;147	3.5	53	51	45	0	149.68	By MS/MS	By MS/MS	By MS/MS	By MS/MS	By MS/MS	By MS/MS	43.1	43.1
B2RXP7;E9QMB7;Q8CES0;B7ZWG0	B2RXP7;E9QMB7;Q8CES0;B7ZWG0	2;2;2;1	2;2;2;1	2;2;2;1	N-alpha-acetyltransferase 30	Naa30	;;;	4	2	2	2	1	2	1	1	1	1	1	2	1	1	1	1	1	2	1	1	1	1	8.5	8.5	8.5	39.442	364	364;366;364;364	3.4	4	3	3	0	4.6305	By matching	By MS/MS	By MS/MS	By MS/MS	By MS/MS	By MS/MS	4.9	8.5
B2RXW8;B2RXQ2;B8QI33;S4R1D4;Q3UJC0;F7CYX4;B8QI34;Q5DTM9;Q8BSS9	B2RXW8;B2RXQ2;B8QI33;S4R1D4	12;12;12;7;3;2;2;2;2	12;12;12;7;3;2;2;2;2	11;11;11;6;2;1;1;1;1		Ppfia1	;;;	9	12	12	11	7	9	9	6	5	4	7	9	9	6	5	4	7	8	8	5	5	3	11.8	11.8	11	140.13	1241	1241;1266;1267;562;246;1256;1257;1261;1257	3.86	26	16	28	0	19.45	By MS/MS	By MS/MS	By MS/MS	By MS/MS	By MS/MS	By MS/MS	7.6	10.2
B7ZWK5;B2RXQ3;Q3UH46;E9Q839;Q6P9P0	B7ZWK5;B2RXQ3;Q3UH46;E9Q839;Q6P9P0	8;8;7;7;7	8;8;7;7;7	8;8;7;7;7	Protein FAM178A	Fam178a	;;;;	5	8	8	8	5	6	5	5	3	3	5	6	5	5	3	3	5	6	5	5	3	3	7.8	7.8	7.8	127.9	1140	1140;1163;687;1163;1278	3.14	19	14	11	0	5.6413	By MS/MS	By MS/MS	By MS/MS	By MS/MS	By MS/MS	By MS/MS	4.8	5.5
B2RXQ4;B7ZWK0;Q69Z74;B2RXX0;P51954;Q8CD72;Q8BSB6	B2RXQ4;B7ZWK0;Q69Z74;B2RXX0;P51954	5;5;5;5;5;2;1	5;5;5;5;5;2;1	5;5;5;5;5;2;1	Serine/threonine-protein kinase Nek1	Nek1	;;;;	7	5	5	5	1	1	1	3	3	3	1	1	1	3	3	3	1	1	1	3	3	3	4.5	4.5	4.5	133.85	1178	1178;1231;1234;1275;1203;424;302	4.77	3	10	13	0	9.3008	By MS/MS	By MS/MS	By matching	By MS/MS	By MS/MS	By MS/MS	1.3	1.3
B2RXQ8;Q8BFQ4;A0A1L1SV91;A0A1L1SUX7	B2RXQ8;Q8BFQ4;A0A1L1SV91;A0A1L1SUX7	2;2;1;1	2;2;1;1	2;2;1;1	WD repeat-containing protein 82	Wdr82	;;;	4	2	2	2	1	1	1	1	2	2	1	1	1	1	2	2	1	1	1	1	2	2	9.3	9.3	9.3	35.079	313	313;313;62;80	2.25	3	5		0	3.7962	By MS/MS	By matching	By matching	By matching	By MS/MS	By matching	2.9	2.9
B2RXR2;Q8VD65;A0A087WQR4;B2RY05	B2RXR2;Q8VD65	3;3;1;1	3;3;1;1	3;3;1;1	Phosphoinositide 3-kinase regulatory subunit 4	Pik3r4	;	4	3	3	3	1	1	1	2	2	2	1	1	1	2	2	2	1	1	1	2	2	2	4.5	4.5	4.5	152.57	1358	1358;1358;208;1191	4	3	6	5	0	4.1773	By MS/MS	By matching	By MS/MS	By MS/MS	By MS/MS	By MS/MS	1	1
B2RXS3;Q69ZJ3;F8VQ70;Q501L8;Q8BKW5;Q8BIZ8;Q80VY7;Q8BX16;Q8C0H1	B2RXS3;Q69ZJ3;F8VQ70;Q501L8;Q8BKW5;Q8BIZ8	9;9;9;6;6;5;1;1;1	9;9;9;6;6;5;1;1;1	9;9;9;6;6;5;1;1;1		Scaper	;;;;;	9	9	9	9	3	3	4	4	6	6	3	3	4	4	6	6	3	3	4	4	6	6	8.9	8.9	8.9	157.14	1392	1392;1393;1398;863;864;905;370;534;540	4.12	12	23	22	0	45.911	By MS/MS	By matching	By MS/MS	By MS/MS	By MS/MS	By MS/MS	2.3	2.3
Q8K2J5;B2RXS4	Q8K2J5;B2RXS4	1;1	1;1	1;1	Plexin-B2	Plxnb2	;	2	1	1	1	1	1	1	0	1	1	1	1	1	0	1	1	1	1	1	0	1	1	2.6	2.6	2.6	66.947	615	615;1842	3.75	3	2	3	0.0065442	1.37	By matching	By MS/MS	By MS/MS		By MS/MS	By MS/MS	2.6	2.6
B2RXT3;E9Q7L0	B2RXT3;E9Q7L0	7;7	6;6	6;6		Ogdhl	;	2	7	6	6	2	3	2	3	4	4	2	3	2	3	3	3	2	3	2	3	3	3	9.9	8.6	8.6	114.56	1010	1010;1029	4.11	7	9	11	0	9.7662	By MS/MS	By MS/MS	By MS/MS	By MS/MS	By MS/MS	By matching	3.5	5.7
B2RXY7;P48758;A0A1B0GRG8	B2RXY7;P48758	7;7;2	7;7;2	6;6;2	Carbonyl reductase [NADPH] 1	Cbr1	;	3	7	7	6	1	3	3	1	4	1	1	3	3	1	4	1	1	3	3	1	4	1	29.2	29.2	26.4	30.641	277	277;277;277	4.64	7	6	15	0	5.5247	By matching	By MS/MS	By MS/MS	By matching	By MS/MS	By MS/MS	5.1	15.5
E9Q6L0;B2RY22;J3QP81;A0A087WS18;A0A087WQF1;A0A087WNW8;E9QKH0;A5D6Q8;A0A087WQ95;A0A087WP42;E9QNY9;A0A087WRE8;A0A087WRK0;A0A087WQ31;Q80TV8;A0A0A6YXZ1;A0A0N4SUT7;A0A0A6YWK1	E9Q6L0;B2RY22;J3QP81;A0A087WS18;A0A087WQF1;A0A087WNW8;E9QKH0;A5D6Q8;A0A087WQ95;A0A087WP42;E9QNY9;A0A087WRE8;A0A087WRK0;A0A087WQ31;Q80TV8;A0A0A6YXZ1	15;15;14;14;14;13;13;12;12;12;12;12;11;11;11;10;6;1	15;15;14;14;14;13;13;12;12;12;12;12;11;11;11;10;6;1	15;15;14;14;14;13;13;12;12;12;12;12;11;11;11;10;6;1	CLIP-associating protein 1	Clasp1	;;;;;;;;;;;;;;;	18	15	15	15	5	8	7	11	13	11	5	8	7	11	13	11	5	8	7	11	13	11	14.3	14.3	14.3	160.23	1452	1452;1452;1459;1460;1468;1475;1536;1460;1469;1492;1526;1526;1477;1552;1535;1244;285;345	3.51	23	38	22	0	24.505	By MS/MS	By MS/MS	By MS/MS	By MS/MS	By MS/MS	By MS/MS	5.1	7.3
Q3V3K3;B2RY27;Q8BYC6;A0A0R4J1T3	Q3V3K3;B2RY27;Q8BYC6	7;7;7;2	7;7;7;2	6;6;6;1	Serine/threonine-protein kinase TAO3	Taok3	;;	4	7	7	6	0	0	0	4	4	5	0	0	0	4	4	5	0	0	0	4	4	4	19.6	19.6	17.6	53.064	438	438;898;898;561	4.83		13	11	0	4.5085				By MS/MS	By MS/MS	By MS/MS	0	0
B2RY30;Q9JHI7;D6RGB5;A0A0G2JFV9	B2RY30;Q9JHI7;D6RGB5	3;3;2;1	3;3;2;1	3;3;2;1	Exosome complex component RRP45	Exosc9	;;	4	3	3	3	3	3	3	2	2	3	3	3	3	2	2	3	3	3	3	2	2	3	8.9	8.9	8.9	48.963	438	438;438;242;132	2.9	9	7	4	0	3.239	By MS/MS	By MS/MS	By MS/MS	By MS/MS	By MS/MS	By MS/MS	8.9	8.9
B2RY56;S4R2B0;Q8BU35;S4R2A4;S4R2J1;S4R1X9;S4R2F7	B2RY56;S4R2B0	28;19;12;5;4;2;2	28;19;12;5;4;2;2	28;19;12;5;4;2;2	RNA-binding protein 25	Rbm25	;	7	28	28	28	20	21	20	24	25	23	20	21	20	24	25	23	20	21	20	24	25	23	34.2	34.2	34.2	99.551	838	838;585;315;194;174;163;194	3.48	79	97	69	0	200.36	By MS/MS	By MS/MS	By MS/MS	By MS/MS	By MS/MS	By MS/MS	24.7	26.7
E9Q3T3;B2RY84;L0N7N1;A0A0J9YUN5;Q7TQJ9	E9Q3T3;B2RY84;L0N7N1;A0A0J9YUN5	3;3;3;2;1	3;3;3;2;1	3;3;3;2;1	Kinesin-like protein;Kinesin-like protein KIF14	Kif14	;;;	5	3	3	3	1	1	1	1	1	1	1	1	1	1	1	1	1	1	1	1	1	1	2.8	2.8	2.8	180.95	1624	1624;1674;1674;497;806	4.5	3	3	6	0	3.3309	By MS/MS	By MS/MS	By MS/MS	By matching	By matching	By MS/MS	1.2	1.2
G3UVU9;B2WTI1;B2WTI2;Q9ERI5	G3UVU9;B2WTI1;B2WTI2;Q9ERI5	3;3;3;3	3;3;3;3	1;1;1;1	Bifunctional arginine demethylase and lysyl-hydroxylase JMJD6	Jmjd6	;;;	4	3	3	1	2	2	2	3	3	3	2	2	2	3	3	3	0	0	0	1	1	1	18.5	18.5	5.2	32.003	270	270;335;420;403	3.22	9	12	6	0	6.158	By matching	By MS/MS	By MS/MS	By MS/MS	By MS/MS	By MS/MS	13.3	13.3
E2D6P1;B9ZZS2;B5T0I7;B5T0J0;B5T0I8;B9ZZS3;Q99J72;Q3U5C5;B5T0I9;E9QMH1;E2D881;Q3TI69;C3UP59;C3UP55;H3BJJ6;H3BJD1;E2D866	E2D6P1;B9ZZS2;B5T0I7;B5T0J0;B5T0I8;B9ZZS3;Q99J72;Q3U5C5;B5T0I9;E9QMH1	5;5;5;4;4;4;4;3;3;3;2;2;1;1;1;1;1	5;5;5;4;4;4;4;3;3;3;2;2;1;1;1;1;1	2;2;2;2;2;1;1;0;0;0;0;0;0;0;0;0;0	DNA dC->dU-editing enzyme APOBEC-3	Apobec3	;;;;;;;;;	17	5	5	2	3	3	3	2	3	3	3	3	3	2	3	3	2	2	2	2	2	2	17.6	17.6	10	50.175	421	421;429;429;373;373;396;429;396;396;429;180;297;75;75;151;166;180	3	12	8	6	0	11.69	By MS/MS	By MS/MS	By MS/MS	By matching	By MS/MS	By matching	12.6	12.6
B7U582;P17156	B7U582;P17156	12;12	1;1	1;1	Heat shock-related 70 kDa protein 2	Hspa2	;	2	12	1	1	9	10	9	10	10	10	0	0	0	1	0	0	0	0	0	1	0	0	18.3	2.5	2.5	69.723	633	633;633	3		1		0.0041248	1.5144	By matching	By matching	By matching	By MS/MS	By matching	By matching	14.7	14.7
Q9EQ79;Q8JZS4;Q3TQ02;Q3TJD3;B7XGA6;P09242;B1AXF5;E9Q7P8	Q9EQ79;Q8JZS4;Q3TQ02;Q3TJD3;B7XGA6;P09242	12;12;12;12;12;12;3;3	12;12;12;12;12;12;3;3	12;12;12;12;12;12;3;3	Alkaline phosphatase;Alkaline phosphatase, tissue-nonspecific isozyme	Alpl	;;;;;	8	12	12	12	8	10	9	8	10	10	8	10	9	8	10	10	8	10	9	8	10	10	37.2	37.2	37.2	57.483	524	524;524;524;524;524;524;157;216	3.48	32	33	27	0	88.165	By MS/MS	By MS/MS	By MS/MS	By MS/MS	By MS/MS	By MS/MS	24.2	30.5
B7ZCA9;Q5SSK3	B7ZCA9;Q5SSK3	3;3	3;3	3;3	Transcription elongation factor, mitochondrial	Tefm	;	2	3	3	3	2	2	1	2	2	2	2	2	1	2	2	2	2	2	1	2	2	2	19	19	19	25.363	221	221;364	3.82	5	6	6	0	28.411	By MS/MS	By MS/MS	By MS/MS	By MS/MS	By MS/MS	By MS/MS	14.9	13.1
Q6KAM3;B7ZCC4;B7ZCC3;Q8C8K6;B7ZMR6;Q5HZJ2	Q6KAM3;B7ZCC4;B7ZCC3;Q8C8K6;B7ZMR6;Q5HZJ2	3;3;3;3;3;3	3;3;3;3;3;3	3;3;3;3;3;3		mFLJ00381;Atxn7l2	;;;;;	6	3	3	3	2	2	2	2	2	1	2	2	2	2	2	1	2	2	2	2	2	1	8.3	8.3	8.3	43.529	410	410;661;664;696;696;697	3.71	6	5	6	0.0013974	2.0998	By MS/MS	By matching	By MS/MS	By MS/MS	By MS/MS	By matching	6.1	6.1
B7ZCR6;Q6PHP4;Q6ZPW1;F6R5G3;B7ZCR8	B7ZCR6;Q6PHP4;Q6ZPW1	11;10;10;2;1	11;10;10;2;1	11;10;10;2;1		Znf512b	;;	5	11	11	11	6	7	7	4	3	4	6	7	7	4	3	4	6	7	7	4	3	4	19.4	19.4	19.4	95.329	869	869;879;883;103;71	3.97	24	14	28	0	12.762	By MS/MS	By MS/MS	By MS/MS	By MS/MS	By MS/MS	By MS/MS	13.8	14.6
B7ZCU2;B7ZCU5;Q3UAH6;Q3TPY5;Q3TMI0;Q6AXD3;B7ZCU4;B7ZCU3;Q3TJR5;Q3TJ64;B7ZCU0;J3QNK8;Q8CBW3;Q3UBL3	B7ZCU2;B7ZCU5;Q3UAH6;Q3TPY5;Q3TMI0;Q6AXD3;B7ZCU4;B7ZCU3;Q3TJR5;Q3TJ64;B7ZCU0;J3QNK8;Q8CBW3;Q3UBL3	2;2;2;2;2;2;2;2;2;2;2;2;2;1	2;2;2;2;2;2;2;2;2;2;2;2;2;1	2;2;2;2;2;2;2;2;2;2;2;2;2;1	Abl interactor 1	Abi1	;;;;;;;;;;;;;	14	2	2	2	1	1	1	0	1	2	1	1	1	0	1	2	1	1	1	0	1	2	8.1	8.1	8.1	43.174	393	393;422;446;446;446;450;451;452;475;476;480;481;481;323	3.67	3	3	3	0	4.193	By MS/MS	By MS/MS	By matching		By MS/MS	By MS/MS	4.1	4.1
F6UDW0;F6WLR1;B7ZMQ0;Q14AI6;D3YVC8	F6UDW0;F6WLR1;B7ZMQ0;Q14AI6;D3YVC8	3;3;3;3;2	3;3;3;3;2	3;3;3;3;2	RNA pseudouridylate synthase domain-containing protein 3	Rpusd3	;;;;	5	3	3	3	2	2	2	3	3	3	2	2	2	3	3	3	2	2	2	3	3	3	27.3	27.3	27.3	20.072	183	183;269;279;344;117	4	6	9	9	0	5.8612	By MS/MS	By MS/MS	By MS/MS	By MS/MS	By MS/MS	By MS/MS	15.8	15.8
B7ZMS6;E9PW20;Q2VPR3;Q9CY57;D3YZA1;D3Z7T7	B7ZMS6;E9PW20;Q2VPR3;Q9CY57;D3YZA1;D3Z7T7	7;7;7;7;4;4	7;7;7;7;4;4	7;7;7;7;4;4	Chromatin target of PRMT1 protein	Chtop	;;;;;	6	7	7	7	6	5	5	7	6	7	6	5	5	7	6	7	6	5	5	7	6	7	42.1	42.1	42.1	19.371	178	178;203;233;249;123;195	4.09	22	34	36	0	310.91	By MS/MS	By MS/MS	By MS/MS	By MS/MS	By MS/MS	By MS/MS	41.6	41.6
B7ZMU2;F8WI26;E9QJT6;Q68ED3;F6UPY1	B7ZMU2;F8WI26;E9QJT6;Q68ED3;F6UPY1	3;3;3;3;2	3;3;3;3;2	3;3;3;3;2	Non-canonical poly(A) RNA polymerase PAPD5	Papd5	;;;;	5	3	3	3	2	2	2	2	1	2	2	2	2	2	1	2	2	2	2	2	1	2	6.9	6.9	6.9	64.8	590	590;637;680;633;200	3.6	6	8	6	0	8.506	By MS/MS	By MS/MS	By MS/MS	By matching	By MS/MS	By MS/MS	5.4	4.1
Q8BVR8;Q6PGM4;B7ZMY4;Q8BVS1;E9PY16	Q8BVR8;Q6PGM4;B7ZMY4;Q8BVS1;E9PY16	2;2;2;2;2	2;2;2;2;2	2;2;2;2;2		Adap1	;;;;	5	2	2	2	0	0	0	1	1	1	0	0	0	1	1	1	0	0	0	1	1	1	9.9	9.9	9.9	35.396	302	302;316;322;360;374	5		3	3	0.007988	1.3276				By MS/MS	By matching	By matching	0	0
B7ZN33;Q80TM9	B7ZN33;Q80TM9	3;3	3;3	3;3	Nischarin	Nisch	;	2	3	3	3	2	2	1	2	2	1	2	2	1	2	2	1	2	2	1	2	2	1	4.6	4.6	4.6	155.9	1424	1424;1593	4.22	5	5	8	0	16.587	By MS/MS	By MS/MS	By MS/MS	By MS/MS	By matching	By MS/MS	2.7	2.7
Q3ULP8;Q91VU7;B7ZNL8;Q69Z76;Q3UQN6;F6XMS4	Q3ULP8;Q91VU7;B7ZNL8;Q69Z76;Q3UQN6;F6XMS4	4;4;4;4;4;2	4;4;4;4;4;2	4;4;4;4;4;2		Pus7	;;;;;	6	4	4	4	1	1	1	1	2	1	1	1	1	1	2	1	1	1	1	1	2	1	8.1	8.1	8.1	73.877	653	653;660;666;717;727;176	3.22	3	4	2	0.0003034	2.7768	By matching	By MS/MS	By matching	By matching	By MS/MS	By matching	1.8	1.8
Q3U179;F8VQE6;B7ZNL9;Q571H2;Q3UJK8	Q3U179;F8VQE6;B7ZNL9;Q571H2;Q3UJK8	4;4;4;4;3	4;4;4;4;3	4;4;4;4;3		Tatdn2	;;;;	5	4	4	4	2	2	2	2	2	3	2	2	2	2	2	3	2	2	2	2	2	3	10	10	10	80.847	722	722;722;783;796;735	3	6	7	3	0.00057954	2.409	By MS/MS	By MS/MS	By MS/MS	By MS/MS	By MS/MS	By MS/MS	3.9	3.9
B7ZNM9;Q8R4U6;Q9D6H0	B7ZNM9;Q8R4U6;Q9D6H0	15;15;11	13;13;9	13;13;9	DNA topoisomerase I, mitochondrial	Top1mt	;;	3	15	13	13	12	14	14	11	9	10	10	12	12	10	8	9	10	12	12	10	8	9	28.5	26.5	26.5	68.874	592	592;593;295	3.33	34	27	24	0	26.261	By MS/MS	By MS/MS	By MS/MS	By MS/MS	By MS/MS	By MS/MS	23.5	27
Q542S9;Q3V2N5;B7ZNU9;Q61235	Q542S9;Q3V2N5;B7ZNU9;Q61235	2;2;2;2	2;2;2;2	2;2;2;2	Beta-2-syntrophin	Sntb2	;;;	4	2	2	2	1	1	1	1	2	1	1	1	1	1	2	1	1	1	1	1	2	1	4.4	4.4	4.4	56.381	520	520;520;531;520	3.6	3	4	3	0.0097253	1.1975	By MS/MS	By MS/MS	By matching	By matching	By MS/MS	By MS/MS	1.7	1.7
B7ZNX0;Q9ESC8	B7ZNX0;Q9ESC8	5;5	5;5	5;5	AF4/FMR2 family member 4	Aff4	;	2	5	5	5	1	1	1	4	5	4	1	1	1	4	5	4	1	1	1	4	5	4	8.5	8.5	8.5	123.35	1131	1131;1160	3.3	3	14	3	0	5.4503	By MS/MS	By matching	By matching	By MS/MS	By MS/MS	By MS/MS	2.1	2.1
B7ZP47;Q65Z40;F6YCH1	B7ZP47;Q65Z40	15;15;2	15;15;2	15;15;2	Wings apart-like protein homolog	Wapal	;	3	15	15	15	12	12	12	8	11	9	12	12	12	8	11	9	12	12	12	8	11	9	19.3	19.3	19.3	133.35	1194	1194;1200;430	3.51	38	31	32	0	25.71	By MS/MS	By MS/MS	By MS/MS	By MS/MS	By MS/MS	By MS/MS	16.6	16.6
Q545R3;Q3TSR4;Q3TD08;B7ZWC0;Q62433	Q545R3;Q3TSR4;Q3TD08;B7ZWC0;Q62433	1;1;1;1;1	1;1;1;1;1	1;1;1;1;1	Protein NDRG1	Ndrg1	;;;;	5	1	1	1	1	1	1	1	1	1	1	1	1	1	1	1	1	1	1	1	1	1	4.3	4.3	4.3	43.008	394	394;394;394;394;394	3.67	3	3	3	0.00030285	2.7603	By MS/MS	By MS/MS	By matching	By MS/MS	By MS/MS	By matching	4.3	4.3
B7ZWC4;Q07113;B9EKB8;Q8C2F9;Q8C6V9;Q8K0J1;Q80VF2;Q7TMR1	B7ZWC4;Q07113;B9EKB8	27;27;26;12;10;10;8;7	27;27;26;12;10;10;8;7	27;27;26;12;10;10;8;7	Cation-independent mannose-6-phosphate receptor	Igf2r	;;	8	27	27	27	15	18	19	20	20	20	15	18	19	20	20	20	15	18	19	20	20	20	16.6	16.6	16.6	273.86	2483	2483;2483;2483;1282;738;876;607;609	3.79	55	66	64	0	78.538	By MS/MS	By MS/MS	By MS/MS	By MS/MS	By MS/MS	By MS/MS	8.5	11.5
B7ZWN1;Q80WE4	B7ZWN1;Q80WE4	43;43	43;43	43;43	Kinesin-like protein;Kinesin-like protein KIF20B	Kif20b	;	2	43	43	43	24	25	27	37	35	37	24	25	27	37	35	37	24	25	27	37	35	37	31.2	31.2	31.2	198.98	1734	1734;1774	3.63	79	114	83	0	146.88	By MS/MS	By MS/MS	By MS/MS	By MS/MS	By MS/MS	By MS/MS	18.2	19.2
Q6P1B8;B8JJC1;Q8BJ37	Q6P1B8;B8JJC1;Q8BJ37	3;3;3	3;3;3	3;3;3	Tyrosyl-DNA phosphodiesterase 1	Tdp1	;;	3	3	3	3	0	0	0	1	2	1	0	0	0	1	2	1	0	0	0	1	2	1	6.7	6.7	6.7	68.579	609	609;609;609	4.71		4	3	0	2.8605				By matching	By MS/MS	By matching	0	0
Q3UEG8;B8JJM5;B8JJN0;P04186;F6VQX8;F6XQ00;B8JJM6;Q3U9W1;Q3U925;H3BK95;F6W2T4;B8JJM3;Q3UAS8;F6WZA2	Q3UEG8;B8JJM5;B8JJN0;P04186;F6VQX8;F6XQ00;B8JJM6;Q3U9W1;Q3U925;H3BK95;F6W2T4	20;20;20;20;18;17;17;16;14;11;10;9;5;1	20;20;20;20;18;17;17;16;14;11;10;9;5;1	20;20;20;20;18;17;17;16;14;11;10;9;5;1	Complement factor B;Complement factor B Ba fragment;Complement factor B Bb fragment	Cfb;Gm20547	;;;;;;;;;;	14	20	20	20	14	15	14	13	14	13	14	15	14	13	14	13	14	15	14	13	14	13	30.6	30.6	30.6	85.004	761	761;763;1276;761;971;711;713;436;400;296;259;234;411;81	3.75	50	51	54	0	30.645	By MS/MS	By MS/MS	By MS/MS	By MS/MS	By MS/MS	By MS/MS	23.4	24.8
B8ZXI1;Z4YJE9	B8ZXI1;Z4YJE9	4;3	4;3	4;3	Queuine tRNA-ribosyltransferase subunit QTRTD1	Qtrtd1	;	2	4	4	4	1	3	2	3	4	2	1	3	2	3	4	2	1	3	2	3	4	2	15.7	15.7	15.7	46.288	415	415;345	3.38	6	10	5	0	9.4836	By matching	By MS/MS	By MS/MS	By matching	By MS/MS	By MS/MS	5.1	11.6
B9EHE8;E9Q9Q2;Q80U91	B9EHE8;E9Q9Q2;Q80U91	2;2;1	2;2;1	1;1;1		R3hdm1	;;	3	2	2	1	0	0	0	0	0	0	0	0	0	0	0	0	0	0	0	0	0	0	2.7	2.7	1.2	120.87	1101	1101;1135;453	7			4	0.0031422	1.5973							0	0
B9EHJ3;P39447;A0A0U1RPW2;Q91YW2;A0A0U1RPB2	B9EHJ3;P39447;A0A0U1RPW2	21;20;16;6;2	21;20;16;6;2	21;20;16;6;2	Tight junction protein ZO-1	Tjp1	;;	5	21	21	21	14	16	14	12	18	16	14	16	14	12	18	16	14	16	14	12	18	16	20.5	20.5	20.5	188.85	1685	1685;1745;1128;757;171	3.68	45	48	46	0	42.435	By MS/MS	By MS/MS	By MS/MS	By MS/MS	By MS/MS	By MS/MS	11.7	14.3
B9EHM1;Q8BFR1	B9EHM1;Q8BFR1	2;2	2;2	2;2	Zinc finger CCCH-type antiviral protein 1-like	Zc3hav1l	;	2	2	2	2	2	2	1	1	1	1	2	2	1	1	1	1	2	2	1	1	1	1	11.8	11.8	11.8	32.831	296	296;296	3.71	5	4	5	0	5.2341	By matching	By MS/MS	By MS/MS	By matching	By matching	By MS/MS	11.8	11.8
B9EHV2;E9Q3I3;E0CZ51	B9EHV2;E9Q3I3;E0CZ51	2;2;1	2;2;1	2;2;1		Spata13	;;	3	2	2	2	1	1	1	2	1	2	1	1	1	2	1	2	1	1	1	2	1	2	2.9	2.9	2.9	128.1	1149	1149;1244;138	3.55	3	5	3	0.0038931	1.5549	By MS/MS	By MS/MS	By matching	By MS/MS	By MS/MS	By MS/MS	1.5	1.5
B9EHX4;Q62388;Q6NX74	B9EHX4;Q62388	5;5;1	5;5;1	5;5;1	Serine-protein kinase ATM	Atm	;	3	5	5	5	3	2	3	2	3	3	3	2	3	2	3	3	3	2	3	2	3	3	2.6	2.6	2.6	349.07	3063	3063;3066;790	3.8	8	8	9	0	8.3876	By MS/MS	By MS/MS	By MS/MS	By MS/MS	By MS/MS	By MS/MS	1.6	1.1
B9EHZ5;Q3UN60;Q9JLB0;Q8BP37;Q6NSS8;Q811G2;Q3TPA2;E9PWC5	B9EHZ5;Q3UN60;Q9JLB0	3;3;3;1;1;1;1;1	3;3;3;1;1;1;1;1	3;3;3;1;1;1;1;1	MAGUK p55 subfamily member 6	Mpp6	;;	8	3	3	3	2	2	2	2	3	2	2	2	2	2	3	2	2	2	2	2	3	2	8.9	8.9	8.9	60.924	539	539;553;553;175;307;311;315;315	3.8	6	7	7	0	10.823	By MS/MS	By MS/MS	By MS/MS	By MS/MS	By MS/MS	By MS/MS	5.9	5.9
B9EI21;O54836	B9EI21;O54836	4;4	4;4	4;4	Zinc finger matrin-type protein 3	Zmat3	;	2	4	4	4	3	3	3	4	4	4	3	3	3	4	4	4	3	3	3	4	4	4	24.1	24.1	24.1	32.05	290	290;290	3.08	9	12	5	0	6.2047	By MS/MS	By MS/MS	By MS/MS	By MS/MS	By matching	By MS/MS	20.3	20.3
B9EI57;Q8CH25;A0A1L1STF9;Q9CS69;A0A1L1SRL0	B9EI57;Q8CH25	26;26;8;4;2	26;26;8;4;2	26;26;8;4;2	SAFB-like transcription modulator	Sltm	;	5	26	26	26	16	16	16	19	21	18	16	16	16	19	21	18	16	16	16	19	21	18	25.9	25.9	25.9	116.92	1031	1031;1031;664;374;62	3.76	61	72	69	0	126.77	By MS/MS	By MS/MS	By MS/MS	By MS/MS	By MS/MS	By MS/MS	20	20.1
B9EIE9;P46664;Q8C909;Q3UBP0;J3QN31;P28650	B9EIE9;P46664;Q8C909	10;10;7;1;1;1	10;10;7;1;1;1	10;10;7;1;1;1	Adenylosuccinate synthetase isozyme 2;Adenylosuccinate synthetase	Adss	;;	6	10	10	10	2	6	6	5	10	5	2	6	6	5	10	5	2	6	6	5	10	5	28.7	28.7	28.7	50.02	456	456;456;225;457;480;457	4.25	15	27	30	0	34.441	By matching	By MS/MS	By MS/MS	By MS/MS	By MS/MS	By MS/MS	8.6	21.9
D3YUW8;D3YUX1;Q0VGT3;B9EIG6;Q8BZH4;Q3TSQ2;F7D0L1	D3YUW8;D3YUX1;Q0VGT3;B9EIG6;Q8BZH4;Q3TSQ2	13;13;13;13;13;12;1	13;13;13;13;13;12;1	13;13;13;13;13;12;1	Pogo transposable element with ZNF domain	Pogz	;;;;;	7	13	13	13	5	4	6	8	9	7	5	4	6	8	9	7	5	4	6	8	9	7	17	17	17	144.86	1314	1314;1356;1400;1409;1409;1400;54	4.01	18	29	28	0	27.29	By MS/MS	By MS/MS	By MS/MS	By MS/MS	By MS/MS	By MS/MS	7.3	5.8
B9EIU1;Q8CGC7;Q8BTR1;Q9CRF9;Q3TMX9;A0A0A6YWH3;A0A0A6YWA4;Q3UGD4	B9EIU1;Q8CGC7	72;71;6;4;2;1;1;1	72;71;6;4;2;1;1;1	72;71;6;4;2;1;1;1	Bifunctional glutamate/proline--tRNA ligase;Glutamate--tRNA ligase;Proline--tRNA ligase	Eprs	;	8	72	72	72	47	53	51	53	58	54	47	53	51	53	58	54	47	53	51	53	58	54	53	53	53	169.96	1512	1512;1512;241;169;136;96;131;215	3.82	166	190	196	0	323.31	By MS/MS	By MS/MS	By MS/MS	By MS/MS	By MS/MS	By MS/MS	39	42.7
B9EIV8;Q9WVL3	B9EIV8;Q9WVL3	4;4	4;4	4;4	Solute carrier family 12 member 7	Slc12a7	;	2	4	4	4	3	3	3	4	2	3	3	3	3	4	2	3	3	3	3	4	2	3	4.8	4.8	4.8	119.48	1083	1083;1083	3.53	13	10	11	0	5.7971	By MS/MS	By MS/MS	By MS/MS	By MS/MS	By MS/MS	By MS/MS	3.4	3.4
B9EJ70;Q8C147	B9EJ70;Q8C147	3;3	2;2	1;1	Dedicator of cytokinesis protein 8	Dock8	;	2	3	2	1	1	1	1	1	2	2	1	1	1	1	1	1	1	1	1	1	1	1	2.3	1.4	1	238.99	2100	2100;2100	3.67	3	3	3	1	-2	By matching	By MS/MS	By MS/MS	By matching	By matching	By MS/MS	1	1
E9QAF9;B9EJ77;Q0VGY8;Q8CHA0;Q80YQ9	E9QAF9;B9EJ77;Q0VGY8;Q8CHA0;Q80YQ9	5;5;5;4;3	5;5;5;4;3	5;5;5;4;3	Protein TANC1	Tanc1	;;;;	5	5	5	5	2	2	2	1	2	2	2	2	2	1	2	2	2	2	2	1	2	2	3.5	3.5	3.5	200.06	1849	1849;1849;1856;1313;318	4.05	6	5	8	0	4.4905	By MS/MS	By MS/MS	By matching	By MS/MS	By MS/MS	By MS/MS	1.2	1.2
M0QWR4;J3QP73;M0QWS9;E9Q4G9;B9EJS2;L7N2C4;M0QWB2;J3QP31;L7N2D7;B9EJR7;E9Q4V5;B2RY44;K9J7E2;E9PZY4;B2RY52;E9PX25	M0QWR4;J3QP73;M0QWS9;E9Q4G9;B9EJS2;L7N2C4	3;3;3;3;3;3;1;1;1;1;1;1;1;1;1;1	3;3;3;3;3;3;1;1;1;1;1;1;1;1;1;1	3;3;3;3;3;3;1;1;1;1;1;1;1;1;1;1		Gm21312;Gm20765;Gm4340;Gm6763	;;;;;	16	3	3	3	3	3	3	0	0	0	3	3	3	0	0	0	3	3	3	0	0	0	20.3	20.3	20.3	29.516	261	261;264;265;266;266;268;146;205;261;285;286;286;289;289;291;294	1.86	12		2	0	5.5128	By MS/MS	By MS/MS	By MS/MS				20.3	20.3
B9EJX5;Q8C176	B9EJX5;Q8C176	18;14	18;14	18;14	Transcription initiation factor TFIID subunit 2	Taf2	;	2	18	18	18	15	14	14	11	12	12	15	14	14	11	12	12	15	14	14	11	12	12	22.4	22.4	22.4	136.92	1198	1198;1104	3.22	73	51	46	0	140.06	By MS/MS	By MS/MS	By MS/MS	By MS/MS	By MS/MS	By MS/MS	21	18.4
Q3U0J1;B9EJX8;Q9D0W5	Q3U0J1;B9EJX8;Q9D0W5	3;3;3	3;3;3	3;3;3	Peptidyl-prolyl cis-trans isomerase;Peptidyl-prolyl cis-trans isomerase-like 1	Ppil1	;;	3	3	3	3	1	1	1	2	3	3	1	1	1	2	3	3	1	1	1	2	3	3	26.5	26.5	26.5	18.223	166	166;166;166	4.06	3	8	6	0	6.6501	By MS/MS	By MS/MS	By MS/MS	By MS/MS	By MS/MS	By MS/MS	10.2	10.2
B9EK92;Q3U0S6	B9EK92;Q3U0S6	1;1	1;1	1;1	Ras-interacting protein 1	Rasip1	;	2	1	1	1	1	1	1	1	1	1	1	1	1	1	1	1	1	1	1	1	1	1	1.7	1.7	1.7	103.56	961	961;961	2	3	3		0.0072518	1.3353	By MS/MS	By matching	By matching	By matching	By matching	By MS/MS	1.7	1.7
B9EK95;Q69ZN7;E9Q390	B9EK95;Q69ZN7;E9Q390	28;27;26	28;27;26	28;27;26	Myoferlin	Myof	;;	3	28	28	28	15	15	15	11	11	11	15	15	15	11	11	11	15	15	15	11	11	11	21.8	21.8	21.8	234.53	2061	2061;2048;2048	4.22	46	34	68	0	54.701	By MS/MS	By MS/MS	By MS/MS	By MS/MS	By MS/MS	By MS/MS	11.6	11.6
B9EKC1;Q8CEE6	B9EKC1;Q8CEE6	1;1	1;1	1;1	PAS domain-containing serine/threonine-protein kinase	Pask	;	2	1	1	1	0	1	1	1	1	1	0	1	1	1	1	1	0	1	1	1	1	1	1.7	1.7	1.7	151.32	1383	1383;1383	4	2	3	3	0	3.2209		By MS/MS	By matching	By MS/MS	By MS/MS	By MS/MS	0	1.7
B9EKC3	B9EKC3	11	11	1		Arhgap5		1	11	11	1	6	5	5	8	8	9	6	5	5	8	8	9	1	0	0	0	1	0	9.7	9.7	1.6	172.44	1503	1503	4.07	19	36	33	0	50.776	By MS/MS	By MS/MS	By MS/MS	By MS/MS	By MS/MS	By MS/MS	7.4	5.8
B9EKE9;Q3TQX5;Q62167;B7ZWF1;Q3TUR4	B9EKE9;Q3TQX5;Q62167;B7ZWF1	42;42;42;40;4	41;41;41;39;4	10;10;10;9;0	ATP-dependent RNA helicase DDX3X	Ddx3x	;;;	5	42	41	10	38	39	36	33	34	35	37	38	35	32	33	34	10	10	9	6	7	7	60.5	60.5	20	73.013	661	661;662;662;661;166	3.45	155	143	125	0	323.31	By MS/MS	By MS/MS	By MS/MS	By MS/MS	By MS/MS	By MS/MS	56.4	57.8
Q3UT17;B9EKH7;J3QPX0	Q3UT17;B9EKH7;J3QPX0	3;3;3	1;1;1	1;1;1		5730507C01Rik	;;	3	3	1	1	3	3	3	3	3	3	1	1	1	1	1	1	1	1	1	1	1	1	20.2	3.8	3.8	45.208	392	392;392;416	4	3	3	4	0	2.9129	By MS/MS	By MS/MS	By matching	By matching	By matching	By MS/MS	20.2	20.2
B9EKJ3;Q80TL7;Q3TTT0;A0A1W2P878	B9EKJ3;Q80TL7	3;2;1;1	3;2;1;1	3;2;1;1	Protein MON2 homolog	Mon2	;	4	3	3	3	2	2	2	2	2	2	2	2	2	2	2	2	2	2	2	2	2	2	2.9	2.9	2.9	188.35	1709	1709;1715;436;436	3	6	6	3	0.0053299	1.4202	By MS/MS	By MS/MS	By matching	By MS/MS	By MS/MS	By matching	1.6	1.6
B9EKJ7;P58871;Z4YJL4	B9EKJ7;P58871;Z4YJL4	8;8;6	8;8;6	8;8;6	182 kDa tankyrase-1-binding protein	Tnks1bp1	;;	3	8	8	8	6	6	6	6	7	7	6	6	6	6	7	7	6	6	6	6	7	7	7.7	7.7	7.7	181.82	1720	1720;1720;1058	3.2	19	20	12	0	16.709	By MS/MS	By MS/MS	By MS/MS	By MS/MS	By MS/MS	By MS/MS	6.3	6.3
B9EKP5;B7FAU9;Q8BTM8;B7FAV1;Q3U7N9;F6XC15;Q4FZG4;J3JS91;I7HPX4;F6Z2C0;Q9JJ37	B9EKP5;B7FAU9;Q8BTM8;B7FAV1	118;117;117;116;48;25;11;10;9;9;2	118;117;117;116;48;25;11;10;9;9;2	26;26;26;26;22;20;0;0;0;0;0	Filamin-A	Flna	;;;	11	118	118	26	100	100	100	103	103	102	100	100	100	103	103	102	26	24	25	23	22	23	57.6	57.6	12.9	280.47	2639	2639;2639;2647;2583;1061;511;262;277;280;280;65	3.59	388	407	364	0	323.31	By MS/MS	By MS/MS	By MS/MS	By MS/MS	By MS/MS	By MS/MS	49.3	48.6
B9EKS2;Q6ZPY7;Q3UI14;Q3TQV8	B9EKS2;Q6ZPY7	11;7;5;3	11;7;5;3	10;6;5;3	Lysine-specific demethylase 3B	Kdm3b	;	4	11	11	10	4	4	4	5	7	3	4	4	4	5	7	3	4	4	4	5	6	3	8.6	8.6	7.9	191.46	1762	1762;1562;481;455	4.27	13	16	23	0	13.509	By matching	By MS/MS	By MS/MS	By MS/MS	By MS/MS	By MS/MS	3.3	3.3
E9QPJ5;B9EKS3;Q80U59	E9QPJ5;B9EKS3;Q80U59	2;2;2	2;2;2	2;2;2	Uncharacterized protein KIAA0232	D5Ertd579e;Kiaa0232	;;	3	2	2	2	0	0	0	2	1	2	0	0	0	2	1	2	0	0	0	2	1	2	1.9	1.9	1.9	154.7	1396	1396;1396;1396	4.5		5	3	0.0097229	1.1962				By MS/MS	By matching	By MS/MS	0	0
F8VQ29;B9EKT6;Q3UQP1;A0A0A6YXJ2	F8VQ29;B9EKT6	13;13;6;3	13;13;6;3	13;13;6;3		Iqgap3	;	4	13	13	13	5	5	5	6	6	6	5	5	5	6	6	6	5	5	5	6	6	6	9.8	9.8	9.8	185.35	1632	1632;1632;734;626	4.34	15	18	28	0	14.4	By MS/MS	By MS/MS	By MS/MS	By MS/MS	By MS/MS	By MS/MS	3	4.3
Q05DS8;B9EKT8;Q6ZQ06	Q05DS8;B9EKT8;Q6ZQ06	1;1;1	1;1;1	1;1;1	Centrosomal protein of 162 kDa	4922501C03Rik;Cep162	;;	3	1	1	1	1	1	1	1	1	1	1	1	1	1	1	1	1	1	1	1	1	1	4	4	4	51.966	475	475;1403;1403	2.71	3	3	1	0.0095355	1.2249	By MS/MS	By matching	By MS/MS	By matching	By matching	By MS/MS	4	4
C0HKD9;C0HKD8	C0HKD9;C0HKD8	21;21	21;21	21;21			;	2	21	21	21	20	20	19	12	13	13	20	20	19	12	13	13	20	20	19	12	13	13	49	49	49	51.954	439	439;439	3.37	74	55	54	0	222.07	By MS/MS	By MS/MS	By MS/MS	By MS/MS	By MS/MS	By MS/MS	49	49
D6RFC4;C4PFH5;O35047	D6RFC4;C4PFH5;O35047	2;2;2	2;2;2	2;2;2	Homologous-pairing protein 2 homolog	Psmc3ip	;;	3	2	2	2	0	1	1	1	2	1	0	1	1	1	2	1	0	1	1	1	2	1	35.3	35.3	35.3	9.4727	85	85;217;217	2.33	2	4		0.00058089	2.4367		By MS/MS	By matching	By matching	By MS/MS	By matching	0	11.8
C6EQH3;Q9Z2I8	C6EQH3;Q9Z2I8	3;3	3;3	3;3	Succinyl-CoA ligase subunit beta;Succinyl-CoA ligase [GDP-forming] subunit beta, mitochondrial	Suclg2	;	2	3	3	3	0	2	1	2	3	2	0	2	1	2	3	2	0	2	1	2	3	2	9.9	9.9	9.9	44.781	414	414;433	3.46	3	7	3	0	4.9851		By MS/MS	By matching	By matching	By MS/MS	By matching	0	5.6
C6EQK4	C6EQK4	2	1	1				1	2	1	1	0	0	1	1	1	0	0	0	1	0	0	0	0	0	1	0	0	0	11	6.9	6.9	33.323	290	290	4	1		1	0.00059242	2.5802			By MS/MS	By matching	By matching		0	0
CON__Q3MHN5;CON__ENSEMBL:ENSBTAP00000018229	CON__Q3MHN5;CON__ENSEMBL:ENSBTAP00000018229	2;2	2;2	2;2			;	2	2	2	2	0	1	2	0	2	1	0	1	2	0	2	1	0	1	2	0	2	1	7.4	7.4	7.4	53.341	474	474;475	2	3	3		0	14.571		By MS/MS	By MS/MS		By MS/MS	By matching	0	3.8
CON__ENSEMBL:ENSBTAP00000024146	CON__ENSEMBL:ENSBTAP00000024146	8	7	6				1	8	7	6	4	5	5	6	5	5	3	4	4	5	4	4	3	4	4	4	3	3	7	6.5	5.6	164.34	1477	1477	3.51	11	14	10	0	29.909	By MS/MS	By MS/MS	By MS/MS	By MS/MS	By MS/MS	By matching	2.6	3.3
CON__ENSEMBL:ENSBTAP00000038253;CON__REFSEQ:XP_932229	CON__ENSEMBL:ENSBTAP00000038253	15;1	2;0	1;0				2	15	2	1	11	10	11	15	14	13	0	0	0	2	2	2	0	0	0	1	1	1	19.3	4.3	2.6	63.165	606	606;345	4		6	2	1	-2	By matching	By matching	By matching	By MS/MS	By matching	By MS/MS	14.4	14.4
CON__P00711	CON__P00711	4	4	4				1	4	4	4	0	4	3	0	0	0	0	4	3	0	0	0	0	4	3	0	0	0	23.6	23.6	23.6	14.186	123	123	1	8			0	7.2522		By MS/MS	By matching				0	23.6
CON__P00761	CON__P00761	11	11	11				1	11	11	11	10	9	10	10	8	8	10	9	10	10	8	8	10	9	10	10	8	8	49.8	49.8	49.8	24.409	231	231	3.54	67	69	60	0	323.31	By MS/MS	By MS/MS	By MS/MS	By MS/MS	By MS/MS	By MS/MS	49.8	49.8
CON__P02533;CON__Q6IFX2;Q6IFX2;CON__A2A4G1;B1AQ77;Q61414;Q61782;CON__Q61782;Q9CWC9;CON__P19012;CON__P19001;B1AQ78;P19001;CON__Q9D312;Q9D312;Q8CCX5;CON__Q8N1A0	CON__P02533	34;12;12;9;9;9;7;7;7;7;5;5;5;4;4;2;1	28;11;11;3;3;3;7;7;7;4;2;2;2;4;4;2;1	7;2;2;0;0;0;2;2;2;0;0;0;0;0;0;0;0				17	34	28	7	17	18	21	32	28	28	15	16	19	26	22	22	3	3	4	7	4	5	54.9	49.6	17.6	51.621	472	472;452;452;456;456;452;93;93;232;456;403;403;403;431;431;294;295	3.92	71	102	98	0	301.98	By MS/MS	By MS/MS	By MS/MS	By MS/MS	By MS/MS	By MS/MS	38.8	40.9
CON__P02538;CON__Q8VED5;Q8VED5;CON__P05787;P11679;Q9CV13;CON__H-INV:HIT000016045;CON__H-INV:HIT000292931;CON__Q9H552;D3Z6R0	CON__P02538	35;11;11;7;6;5;3;2;2;1	2;1;1;0;0;0;0;0;0;0	1;0;0;0;0;0;0;0;0;0				10	35	2	1	21	22	24	27	22	23	1	1	1	2	1	1	1	1	1	1	1	1	48.9	3.9	1.8	60.044	564	564;531;531;483;490;203;99;443;499;159	3.6	3	4	3	0	3.1888	By matching	By MS/MS	By MS/MS	By MS/MS	By MS/MS	By matching	31	32.6
CON__P02662	CON__P02662	9	9	9				1	9	9	9	6	8	7	5	6	6	6	8	7	5	6	6	6	8	7	5	6	6	48.7	48.7	48.7	22.975	199	199	3.31	34	20	23	0	99.254	By MS/MS	By MS/MS	By MS/MS	By MS/MS	By MS/MS	By MS/MS	45.7	47.7
CON__P02663	CON__P02663	8	8	8				1	8	8	8	2	6	3	0	0	0	2	6	3	0	0	0	2	6	3	0	0	0	41.5	41.5	41.5	24.348	207	207	3	12		6	0	10.309	By matching	By MS/MS	By MS/MS				10.1	31.4
CON__P02668	CON__P02668	5	5	5				1	5	5	5	1	5	2	1	1	1	1	5	2	1	1	1	1	5	2	1	1	1	43.2	43.2	43.2	18.974	169	169	2.71	8	3	3	0	36.598	By MS/MS	By MS/MS	By MS/MS	By MS/MS	By MS/MS	By MS/MS	10.7	43.2
CON__P02754	CON__P02754	8	8	8				1	8	8	8	4	8	7	2	2	2	4	8	7	2	2	2	4	8	7	2	2	2	50.6	50.6	50.6	18.281	162	162	2.83	21	6	9	0	30.023	By MS/MS	By MS/MS	By MS/MS	By MS/MS	By MS/MS	By MS/MS	32.7	50.6
CON__P02768-1	CON__P02768-1	21	13	13				1	21	13	13	10	9	10	10	11	9	5	4	5	4	4	3	5	4	5	4	4	3	36.9	28.6	28.6	69.366	609	609	4.88	16	11	39	0	87.472	By MS/MS	By MS/MS	By MS/MS	By MS/MS	By MS/MS	By MS/MS	19.9	17.7
CON__P02769	CON__P02769	54	53	48				1	54	53	48	17	27	27	30	52	27	16	26	26	29	51	26	13	23	23	25	46	22	76.9	76.9	70.7	69.293	607	607	3.88	96	152	132	0	323.31	By MS/MS	By MS/MS	By MS/MS	By MS/MS	By MS/MS	By MS/MS	34.8	55.8
CON__P02777	CON__P02777	2	2	2				1	2	2	2	2	2	2	1	1	1	2	2	2	1	1	1	2	2	2	1	1	1	15.7	15.7	15.7	24.241	230	230	3.33	7	6	5	0	7.7839	By MS/MS	By MS/MS	By MS/MS	By MS/MS	By MS/MS	By MS/MS	15.7	15.7
CON__P04259	CON__P04259	35	1	1				1	35	1	1	20	21	24	27	22	23	1	1	1	1	1	1	1	1	1	1	1	1	47.3	3	3	59.998	564	564	3.67	3	3	3	0.0021751	1.8828	By matching	By MS/MS	By MS/MS	By matching	By MS/MS	By MS/MS	29.3	30.9
CON__P04264	CON__P04264	59	55	39				1	59	55	39	43	43	46	55	54	49	40	40	43	51	50	46	27	28	30	37	37	33	63.8	63.8	53.3	66.017	644	644	3.9	219	296	291	0	323.31	By MS/MS	By MS/MS	By MS/MS	By MS/MS	By MS/MS	By MS/MS	54.5	55.4
CON__P07477	CON__P07477	1	1	1				1	1	1	1	1	1	1	1	1	1	1	1	1	1	1	1	1	1	1	1	1	1	8.1	8.1	8.1	26.558	247	247	3.67	3	3	3	0	33.601	By MS/MS	By MS/MS	By MS/MS	By MS/MS	By MS/MS	By MS/MS	8.1	8.1
CON__P08779;Q3SYP5;CON__Q9Z2K1;Q3ZAW8;Q9EQD7;Q9EQD6;CON__Q3ZAW8;Q9Z2K1	CON__P08779	31;12;12;12;12;12;12;12	14;3;3;3;3;3;3;3	14;3;3;3;3;3;3;3				8	31	14	14	12	14	14	24	20	22	4	5	4	8	5	7	4	5	4	8	5	7	60.3	37.8	37.8	51.267	473	473;469;469;470;473;474;474;469	4.85	13	23	43	0	173.78	By MS/MS	By MS/MS	By MS/MS	By MS/MS	By MS/MS	By MS/MS	29.4	35.5
CON__P12763	CON__P12763	13	13	13				1	13	13	13	9	11	10	11	12	10	9	11	10	11	12	10	9	11	10	11	12	10	30.1	30.1	30.1	38.418	359	359	4.12	32	42	51	0	125.89	By MS/MS	By MS/MS	By MS/MS	By MS/MS	By MS/MS	By MS/MS	24.8	29
CON__P13645;A2A513;CON__P02535-1;P02535;CON__Q7Z3Y7;CON__P05784;CON__Q7Z3Z0;CON__Q7Z3Y8;CON__Q99456;CON__Q2M2I5;P05784;Q9CV17;D0V735;CON__A2A5Y0;B2RU72;CON__A2AB72;B1ATJ5;CON__O76015;CON__O76013;CON__Q7Z3Y9;CON__O76014;CON__REFSEQ:XP_986630;Q61897;Q62168;Q61765;Q6IFX3;Q9Z320;A6BLY7;B1AQ75;A1L317	CON__P13645	41;9;9;9;4;2;2;2;2;2;2;1;1;1;1;1;1;1;1;1;1;1;1;1;1;1;1;1;1;1	40;9;9;9;4;1;2;2;1;2;1;1;1;1;1;1;1;1;1;1;1;1;1;1;1;1;1;1;1;1	32;5;5;5;1;0;0;0;0;0;0;0;0;0;0;0;0;0;0;0;0;0;0;0;0;0;0;0;0;0				30	41	40	32	33	34	32	36	37	37	33	34	32	35	36	36	28	29	27	27	28	28	62.9	62.9	56.8	59.51	593	593;561;570;570;486;423;450;459;494;525;423;304;391;416;448;453;453;456;467;468;471;476;404;407;416;439;448;462;473;512	3.76	169	200	191	0	323.31	By MS/MS	By MS/MS	By MS/MS	By MS/MS	By MS/MS	By MS/MS	54.8	58.7
CON__P13646-1	CON__P13646-1	9	4	2				1	9	4	2	3	3	4	5	5	5	0	0	0	0	0	0	0	0	0	0	0	0	16.8	9.2	5	49.586	458	458	7			6	0	21.375	By matching	By matching	By matching	By matching	By matching	By matching	5.2	5.2
CON__P13647	CON__P13647	41	30	5				1	41	30	5	25	26	30	39	34	32	16	17	21	29	25	25	4	5	4	5	4	5	52.2	42.7	9.7	62.378	590	590	3.8	63	108	82	0	107.49	By MS/MS	By MS/MS	By MS/MS	By MS/MS	By MS/MS	By MS/MS	35.6	36.3
CON__P13717	CON__P13717	2	2	2				1	2	2	2	0	0	0	0	2	0	0	0	0	0	2	0	0	0	0	0	2	0	13.5	13.5	13.5	28.944	266	266	3		2		0.0058302	1.4105					By MS/MS		0	0
CON__P19013	CON__P19013	11	7	4				1	11	7	4	2	2	2	3	2	3	0	0	0	0	0	0	0	0	0	0	0	0	20	15.2	8.4	63.91	594	594	7			10	0	16.75	By matching	By matching	By matching	By matching	By matching	By matching	2.7	2.7
CON__P20930	CON__P20930	4	4	4				1	4	4	4	0	1	1	3	3	2	0	1	1	3	3	2	0	1	1	3	3	2	1.9	1.9	1.9	435.16	4061	4061	4.4	2	10	8	0	6.1927		By matching	By MS/MS	By MS/MS	By MS/MS	By MS/MS	0	0.4
CON__P34955	CON__P34955	5	5	5				1	5	5	5	1	2	2	5	5	4	1	2	2	5	5	4	1	2	2	5	5	4	16.3	16.3	16.3	46.103	416	416	4.05	6	19	13	0	73.252	By matching	By MS/MS	By MS/MS	By MS/MS	By MS/MS	By MS/MS	5.5	7.9
CON__P35527	CON__P35527	44	44	43				1	44	44	43	30	28	30	43	40	39	30	28	30	43	40	39	30	28	30	42	39	38	69.5	69.5	69.5	62.129	623	623	4.08	144	221	233	0	323.31	By MS/MS	By MS/MS	By MS/MS	By MS/MS	By MS/MS	By MS/MS	63.9	62.4
CON__P35908;Q6IFZ9	CON__P35908	61;4	61;4	43;0				2	61	61	43	43	44	46	52	49	48	43	44	46	52	49	48	29	30	32	35	33	34	88.8	88.8	74.9	65.865	645	645;495	3.69	186	211	195	0	323.31	By MS/MS	By MS/MS	By MS/MS	By MS/MS	By MS/MS	By MS/MS	79.7	77.8
CON__P48668	CON__P48668	36	16	0				1	36	16	0	20	21	24	27	22	23	7	8	9	8	6	8	0	0	0	0	0	0	48.9	29.1	0	60.024	564	564	4.37	27	28	49	0	71.748	By MS/MS	By MS/MS	By MS/MS	By MS/MS	By MS/MS	By MS/MS	29.3	30.9
CON__Q04695	CON__Q04695	19	4	1				1	19	4	1	6	8	8	15	13	13	0	1	0	2	0	0	0	1	0	0	0	0	34	11.8	3	48.105	432	432	4.2	1	2	2	0	5.7512	By matching	By MS/MS	By matching	By MS/MS	By matching	By matching	12.5	17.8
CON__Q29443;CON__Q0IIK2	CON__Q29443;CON__Q0IIK2	23;23	19;19	19;19			;	2	23	19	19	4	4	4	8	23	7	0	0	0	4	19	3	0	0	0	4	19	3	40.9	37.7	37.7	75.829	685	685;704	3.39		28	3	0	36.339	By matching	By matching	By matching	By matching	By MS/MS	By matching	5.5	5.5
CON__Q1RMN8	CON__Q1RMN8	2	2	2				1	2	2	2	0	1	0	0	1	1	0	1	0	0	1	1	0	1	0	0	1	1	14.1	14.1	14.1	24.536	234	234	2.33	1	2		0.0031621	1.6479		By MS/MS			By MS/MS	By matching	0	6.4
CON__Q32MB2;CON__Q7RTS7;CON__Q3SY84	CON__Q32MB2;CON__Q7RTS7;CON__Q3SY84	8;6;4	2;1;1	1;0;0			;;	3	8	2	1	3	3	4	5	4	4	0	0	1	1	1	1	0	0	0	0	0	0	14.6	7.2	5	58.923	540	540;529;523	5	1	4	6	0	11.614	By matching	By matching	By MS/MS	By MS/MS	By MS/MS	By matching	3.3	3.3
CON__Q3SX14	CON__Q3SX14	8	2	2				1	8	2	2	3	4	5	4	3	3	0	0	0	2	2	2	0	0	0	2	2	2	15	5	5	85.686	781	781	3		6		0.0005872	2.5347	By matching	By matching	By matching	By MS/MS	By matching	By MS/MS	5.5	6.9
CON__Q3SZ57	CON__Q3SZ57	1	1	1				1	1	1	1	0	0	0	1	1	0	0	0	0	1	1	0	0	0	0	1	1	0	2.3	2.3	2.3	68.587	610	610	3		3		0	3.0686				By matching	By MS/MS		0	0
CON__Q3SZR3	CON__Q3SZR3	2	2	2				1	2	2	2	0	1	0	1	2	1	0	1	0	1	2	1	0	1	0	1	2	1	13.9	13.9	13.9	23.182	202	202	4.25	1	4	3	0.0023904	1.7148		By MS/MS		By MS/MS	By MS/MS	By matching	0	4.5
CON__Q58D62	CON__Q58D62	3	3	3				1	3	3	3	0	0	0	0	3	0	0	0	0	0	3	0	0	0	0	0	3	0	10.3	10.3	10.3	42.663	387	387	4		3	1	0	2.962					By MS/MS		0	0
CON__Q5D862	CON__Q5D862	15	15	15				1	15	15	15	5	5	5	10	7	7	5	5	5	10	7	7	5	5	5	10	7	7	13.4	13.4	13.4	248.07	2391	2391	3.93	15	29	23	0	195.92	By MS/MS	By MS/MS	By MS/MS	By MS/MS	By MS/MS	By MS/MS	4.3	4.3
CON__Q8N1N4-2;CON__Q7RTT2	CON__Q8N1N4-2;CON__Q7RTT2	15;15	11;11	11;11			;	2	15	11	11	3	2	3	12	10	8	3	2	3	8	8	6	3	2	3	8	8	6	34.2	28.4	28.4	56.964	521	521;521	4.33	8	24	22	0	17.445	By MS/MS	By MS/MS	By MS/MS	By MS/MS	By MS/MS	By MS/MS	6.9	4.6
CON__Q7Z794	CON__Q7Z794	13	8	6				1	13	8	6	6	7	7	10	10	8	2	3	3	6	6	5	2	3	3	5	5	4	19.6	15.9	12.1	61.802	578	578	3.82	8	19	12	0	65.842	By matching	By MS/MS	By MS/MS	By MS/MS	By MS/MS	By MS/MS	8.7	11.8
CON__Q86YZ3	CON__Q86YZ3	23	23	23				1	23	23	23	8	7	9	14	15	15	8	7	9	14	15	15	8	7	9	14	15	15	21.9	21.9	21.9	282.39	2850	2850	4.44	34	66	83	0	229.52	By MS/MS	By MS/MS	By MS/MS	By MS/MS	By MS/MS	By MS/MS	12.5	11.6
CON__Q9TRI1	CON__Q9TRI1	7	2	2				1	7	2	2	4	4	4	4	5	4	0	0	0	1	2	2	0	0	0	1	2	2	9.7	4.1	4.1	106.19	946	946	4.5		5	3	0	3.043	By matching	By matching	By matching	By matching	By MS/MS	By matching	4.8	4.8
CON__Streptavidin	CON__Streptavidin	2	2	2				1	2	2	2	2	2	2	1	1	1	2	2	2	1	1	1	2	2	2	1	1	1	18.8	18.8	18.8	16.622	160	160	4.2	6	5	9	0	20.397	By MS/MS	By matching	By MS/MS	By MS/MS	By MS/MS	By MS/MS	18.8	18.8
E9Q9Y4;D0VLQ4;Q3URK3;G3UZ35;G3UXI7	E9Q9Y4;D0VLQ4;Q3URK3	26;26;25;7;4	26;26;25;7;4	26;26;25;7;4	Methylcytosine dioxygenase TET1	Tet1	;;	5	26	26	26	14	11	13	15	16	16	14	11	13	15	16	16	14	11	13	15	16	16	18.6	18.6	18.6	222.94	2039	2039;2039;2007;399;138	3.87	38	47	48	0	46.661	By MS/MS	By MS/MS	By MS/MS	By MS/MS	By MS/MS	By MS/MS	9.3	8.4
Q8BNQ4;D1MAF3;Q8C5J0;Q3UTN3;Q3U0T7;Q9D2H6	Q8BNQ4;D1MAF3;Q8C5J0;Q3UTN3;Q3U0T7;Q9D2H6	2;2;2;2;2;2	2;2;2;2;2;2	2;2;2;2;2;2	Transcription factor Sp2	Sp2	;;;;;	6	2	2	2	2	2	2	2	2	2	2	2	2	2	2	2	2	2	2	2	2	2	4.3	4.3	4.3	64.349	607	607;612;613;613;613;612	3	6	6	3	0	3.5627	By matching	By MS/MS	By MS/MS	By MS/MS	By MS/MS	By MS/MS	4.3	4.3
D2KHZ9;P16858;A0A0A0MQF6;S4R257;S4R1W1;A0A1D5RLD8;Q3TUZ9;Q6IWE3;S4R1W8;W8QM43;Q3V2I5;A0A0R4J0X7;S4R2G5;Q64467;Q2VWQ4;S4R1N5;Q8CEV2;V9GX06;V9GXA7;V9GXK0;Q8BJ40	D2KHZ9;P16858;A0A0A0MQF6;S4R257;S4R1W1;A0A1D5RLD8	23;23;22;20;20;19;11;5;3;3;3;3;3;3;2;2;2;2;1;1;1	23;23;22;20;20;19;11;5;3;3;3;3;3;3;2;2;2;2;1;1;1	17;17;17;17;14;13;7;5;3;0;3;3;3;3;0;0;2;0;1;0;1	Glyceraldehyde-3-phosphate dehydrogenase	GAPDH;Gapdh;Gm3839	;;;;;	21	23	23	17	17	20	19	18	21	20	17	20	19	18	21	20	13	16	15	14	15	14	73.9	73.9	49.5	35.81	333	333;333;359;280;333;333;144;96;55;77;236;438;440;440;30;57;156;183;121;151;209	3.89	85	93	106	0	323.31	By MS/MS	By MS/MS	By MS/MS	By MS/MS	By MS/MS	By MS/MS	67.6	69.4
F6VVA3;Q3U5H9;D3U0D6;Q9D1C9	F6VVA3;Q3U5H9;D3U0D6;Q9D1C9	2;2;2;2	2;2;2;2	2;2;2;2	Ribosomal RNA-processing protein 7 homolog A	Rrp7a	;;;	4	2	2	2	0	0	0	1	1	1	0	0	0	1	1	1	0	0	0	1	1	1	23.5	23.5	23.5	6.4895	51	51;280;280;280	5.29		3	4	0	5.0585				By matching	By MS/MS	By MS/MS	0	0
H6WZ45;D3Y272;E3UVT8;F8VQC9;I1VGT6;I1VGT5;H6WZF5;I1VGT4;J9RZB2;J7H931;J9RV59;Q8BTY2;D3Y273;E3UVT9;J9RDH0;U3RF68;J9S7F7;J9S4N6;U3RKD2	H6WZ45;D3Y272;E3UVT8;F8VQC9;I1VGT6;I1VGT5;H6WZF5;I1VGT4;J9RZB2;J7H931;J9RV59;Q8BTY2;D3Y273;E3UVT9;J9RDH0;U3RF68;J9S7F7;J9S4N6;U3RKD2	4;4;4;4;4;4;4;4;4;4;4;4;3;3;3;3;3;3;2	4;4;4;4;4;4;4;4;4;4;4;4;3;3;3;3;3;3;2	4;4;4;4;4;4;4;4;4;4;4;4;3;3;3;3;3;3;2	Anion exchange protein;Sodium bicarbonate cotransporter 3	Slc4a7	;;;;;;;;;;;;;;;;;;	19	4	4	4	1	1	1	2	2	2	1	1	1	2	2	2	1	1	1	2	2	2	5.7	5.7	5.7	125.36	1113	1113;1118;1126;1131;1133;1138;1146;1151;1241;1246;1254;1034;1095;1200;1205;1210;1213;1218;1011	4.38	3	6	7	0	4.4073	By MS/MS	By matching	By matching	By MS/MS	By MS/MS	By MS/MS	1.6	1.6
D3YTP8;Q9D181;Q9CY46;Q9QXA5;A0A1B0GRR9;A0A1B0GQZ9	D3YTP8;Q9D181;Q9CY46;Q9QXA5;A0A1B0GRR9;A0A1B0GQZ9	6;6;6;6;4;3	6;6;6;6;4;3	6;6;6;6;4;3	U6 snRNA-associated Sm-like protein LSm4	Lsm4	;;;;;	6	6	6	6	5	5	4	5	5	5	5	5	4	5	5	5	5	5	4	5	5	5	61.5	61.5	61.5	11.072	96	96;138;138;137;105;103	3.83	23	25	27	0	44.121	By MS/MS	By MS/MS	By MS/MS	By MS/MS	By MS/MS	By MS/MS	53.1	53.1
D3YTQ3;F6VQH5;Q9D3U4	D3YTQ3;F6VQH5	12;11;1	1;0;0	1;0;0		Hnrnpdl	;	3	12	1	1	11	11	11	10	9	10	1	1	1	1	1	1	1	1	1	1	1	1	23.6	3.6	3.6	46.27	420	420;323;565	3.67	3	3	3	0.00057356	2.3008	By MS/MS	By MS/MS	By matching	By MS/MS	By matching	By MS/MS	23.6	23.6
D3YTR4;F6WZH1;F6UPR7	D3YTR4;F6WZH1	8;5;1	2;0;0	2;0;0		Mbd3	;	3	8	2	2	6	7	7	7	7	7	1	2	2	2	2	2	1	2	2	2	2	2	48	12.1	12.1	31.275	281	281;185;72	3.74	5	8	6	0	3.9483	By matching	By MS/MS	By MS/MS	By MS/MS	By MS/MS	By MS/MS	31.7	37.7
D3YTR6;Q8R0G7;D6REG2;A0A0U1RNZ2;D3YWU4;A0A0U1RPY3;D3YWA9	D3YTR6;Q8R0G7;D6REG2;A0A0U1RNZ2;D3YWU4;A0A0U1RPY3;D3YWA9	2;2;1;1;1;1;1	2;2;1;1;1;1;1	2;2;1;1;1;1;1	Protein spinster homolog 1	Spns1	;;;;;;	7	2	2	2	2	2	2	2	2	2	2	2	2	2	2	2	2	2	2	2	2	2	8	8	8	51.395	476	476;528;165;167;239;262;453	3.67	6	6	6	0	4.3079	By MS/MS	By MS/MS	By MS/MS	By MS/MS	By MS/MS	By MS/MS	8	8
D3YTT9;Q6KAQ7	D3YTT9;Q6KAQ7	1;1	1;1	1;1	ZZ-type zinc finger-containing protein 3	Zzz3	;	2	1	1	1	0	0	0	1	0	1	0	0	0	1	0	1	0	0	0	1	0	1	1.7	1.7	1.7	102.21	909	909;910	3		2		0.0072554	1.338				By matching		By MS/MS	0	0
D3Z287;Q8CCK9;D3YTU3;Q8CD15	D3Z287;Q8CCK9;D3YTU3;Q8CD15	1;1;1;1	1;1;1;1	1;1;1;1	Bifunctional lysine-specific demethylase and histidyl-hydroxylase MINA	Mina	;;;	4	1	1	1	1	1	1	1	1	1	1	1	1	1	1	1	1	1	1	1	1	1	23.3	23.3	23.3	8.4395	73	73;156;373;465	3.67	3	3	3	0	3.0514	By MS/MS	By MS/MS	By MS/MS	By MS/MS	By matching	By MS/MS	23.3	23.3
D3YU12;Q8K2T1;G5E8S7	D3YU12;Q8K2T1;G5E8S7	4;4;3	4;4;3	4;4;3	NmrA-like family domain-containing protein 1	Nmral1	;;	3	4	4	4	1	2	2	2	4	2	1	2	2	2	4	2	1	2	2	2	4	2	21.1	21.1	21.1	33.081	299	299;309;291	3.56	5	8	5	0	13.21	By matching	By MS/MS	By matching	By matching	By MS/MS	By matching	6	10
D3YU15;Q3UF01;Q9CWS0	D3YU15;Q3UF01;Q9CWS0	1;1;1	1;1;1	1;1;1	N(G),N(G)-dimethylarginine dimethylaminohydrolase 1	Ddah1	;;	3	1	1	1	0	1	1	0	1	1	0	1	1	0	1	1	0	1	1	0	1	1	5.5	5.5	5.5	20.241	182	182;225;285	4.5	2	2	4	0.0063004	1.3736		By MS/MS	By matching		By MS/MS	By matching	0	5.5
D3YU17;Q8VCM8	D3YU17;Q8VCM8	9;9	9;9	9;9	Nicalin	Ncln	;	2	9	9	9	4	5	5	7	7	6	4	5	5	7	7	6	4	5	5	7	7	6	16	16	16	62.779	562	562;563	3.67	16	21	17	0	14.927	By MS/MS	By MS/MS	By MS/MS	By MS/MS	By MS/MS	By MS/MS	8	10
F6SBR5;D3Z1U0;E9QL53;D3YU89;P49025;D3Z477;D3Z1K6	F6SBR5;D3Z1U0;E9QL53;D3YU89;P49025	17;17;17;17;17;1;1	17;17;17;17;17;1;1	17;17;17;17;17;1;1	Citron Rho-interacting kinase	Cit	;;;;	7	17	17	17	9	7	10	7	9	8	9	7	10	7	9	8	9	7	10	7	9	8	12.3	12.3	12.3	230.18	2013	2013;2028;2055;2070;2055;175;181	4.03	27	24	36	0	44.943	By MS/MS	By MS/MS	By MS/MS	By MS/MS	By MS/MS	By MS/MS	7.1	5.4
D3YUB9;G3UY42;D3Z5F7;Q8CCS6;G3UWY6;B7ZP52;Q5XFR0	D3YUB9;G3UY42;D3Z5F7;Q8CCS6	6;6;6;6;1;1;1	6;6;6;6;1;1;1	1;1;1;1;0;0;0	Polyadenylate-binding protein 2	Pabpn1;Gm20521	;;;	7	6	6	1	5	5	5	5	5	5	5	5	5	5	5	5	1	1	1	1	1	1	52.4	52.4	7.3	18.225	164	164;319;333;302;42;288;273	4	19	18	25	0	37.371	By MS/MS	By MS/MS	By MS/MS	By MS/MS	By MS/MS	By MS/MS	43.9	43.9
D3YUK4;Q9DCS9	D3YUK4;Q9DCS9	5;5	5;5	5;5	NADH dehydrogenase [ubiquinone] 1 beta subcomplex subunit 10	Ndufb10	;	2	5	5	5	3	3	4	2	4	2	3	3	4	2	4	2	3	3	4	2	4	2	49.7	49.7	49.7	17.74	149	149;176	2.93	13	11	6	0	10.314	By MS/MS	By MS/MS	By MS/MS	By matching	By MS/MS	By MS/MS	32.9	32.9
D3YUM1;Q91YT0;D3Z1U9;D3Z0K1;D3YXX5;D6RG60	D3YUM1;Q91YT0;D3Z1U9;D3Z0K1;D3YXX5	9;9;8;6;5;1	9;9;8;6;5;1	9;9;8;6;5;1	NADH dehydrogenase [ubiquinone] flavoprotein 1, mitochondrial	Ndufv1	;;;;	6	9	9	9	4	7	6	7	8	6	4	7	6	7	8	6	4	7	6	7	8	6	29	29	29	49.913	455	455;464;385;146;115;120	3.12	17	21	10	0	34.726	By MS/MS	By MS/MS	By MS/MS	By MS/MS	By MS/MS	By MS/MS	16.3	23.5
D3YUP1;Q9WVG6;D6RFA7	D3YUP1;Q9WVG6	5;5;1	5;5;1	5;5;1	Histone-arginine methyltransferase CARM1	Carm1	;	3	5	5	5	2	3	3	4	5	4	2	3	3	4	5	4	2	3	3	4	5	4	12.6	12.6	12.6	70.322	651	651;608;162	3.52	8	15	8	0	15.165	By MS/MS	By MS/MS	By MS/MS	By MS/MS	By MS/MS	By MS/MS	4.8	6.8
D3YUW7;E9QMC1;P59242;Q32NZ7;D3Z3H4	D3YUW7;E9QMC1;P59242	4;4;4;1;1	4;4;4;1;1	3;3;3;1;0	Cingulin	Cgn	;;	5	4	4	3	2	1	0	2	3	2	2	1	0	2	3	2	2	1	0	2	2	1	3.8	3.8	2.8	135.74	1184	1184;1192;1191;703;1226	2.45	3	8		0	3.9349	By MS/MS	By MS/MS		By matching	By MS/MS	By MS/MS	1.5	0.8
D3YV17;F6Z7L1;Q80WC3	D3YV17;F6Z7L1;Q80WC3	7;7;7	7;7;7	7;7;7	Trinucleotide repeat-containing gene 18 protein	Tnrc18	;;	3	7	7	7	4	3	4	3	1	3	4	3	4	3	1	3	4	3	4	3	1	3	4	4	4	187.74	1755	1755;2673;2878	4.06	11	7	14	0	7.2536	By MS/MS	By MS/MS	By MS/MS	By MS/MS	By matching	By MS/MS	2.5	2
Q3UD86;Q3TFC0;D3Z3E8;Q69ZE2;E9PW39;D3YVL0;P23249	Q3UD86;Q3TFC0;D3Z3E8;Q69ZE2;E9PW39;D3YVL0;P23249	8;8;8;8;8;8;8	8;8;8;8;8;8;8	8;8;8;8;8;8;8	Putative helicase MOV-10	Mov10	;;;;;;	7	8	8	8	1	3	3	5	8	4	1	3	3	5	8	4	1	3	3	5	8	4	11.1	11.1	11.1	113.55	1004	1004;1004;1004;1027;1077;1077;1004	3.21	7	17	5	0	8.9275	By matching	By MS/MS	By MS/MS	By MS/MS	By MS/MS	By MS/MS	1.5	3.7
D3YVU7;E9QL25;Q6P1G2;D3YVU4;F6QTG9	D3YVU7;E9QL25;Q6P1G2;D3YVU4;F6QTG9	9;9;9;7;5	9;9;9;7;5	9;9;9;7;5	Lysine-specific demethylase 2B	Kdm2b	;;;;	5	9	9	9	8	8	8	9	8	9	8	8	8	9	8	9	8	8	8	9	8	9	11.4	11.4	11.4	143.26	1254	1254;1303;1309;1266;296	3.63	26	31	26	0	62.419	By MS/MS	By MS/MS	By MS/MS	By MS/MS	By MS/MS	By MS/MS	10.6	10.6
G3UXX9;G3XA66;Q8R5C0;D3YVW0;F7C846;P47802	G3UXX9;G3XA66;Q8R5C0;D3YVW0;F7C846;P47802	1;1;1;1;1;1	1;1;1;1;1;1	1;1;1;1;1;1	Metaxin-1	Mtx1	;;;;;	6	1	1	1	0	0	0	1	1	1	0	0	0	1	1	1	0	0	0	1	1	1	8.6	8.6	8.6	21.092	185	185;298;317;430;461;317	3		3		0.0026441	1.6832				By matching	By MS/MS	By matching	0	0
D3YVY9;Q14AI0	D3YVY9;Q14AI0	1;1	1;1	1;1	Sister chromatid cohesion protein DCC1	Dscc1;DSCC1	;	2	1	1	1	0	0	0	0	1	0	0	0	0	0	1	0	0	0	0	0	1	0	4.3	4.3	4.3	52.071	462	462;399	3		1		0.0021798	1.9046					By MS/MS		0	0
D3YVZ9;Q059G7;P58059	D3YVZ9;Q059G7;P58059	2;2;2	2;2;2	2;2;2	28S ribosomal protein S21, mitochondrial	Mrps21	;;	3	2	2	2	1	1	1	2	1	2	1	1	1	2	1	2	1	1	1	2	1	2	61.4	61.4	61.4	5.1089	44	44;87;87	4.08	3	5	5	0	5.1619	By MS/MS	By MS/MS	By MS/MS	By MS/MS	By MS/MS	By MS/MS	29.5	29.5
Q9D0B4;H3BJE8;D3YW20;D3YW19;I1E4X5;Q8BWQ6	Q9D0B4;H3BJE8;D3YW20;D3YW19;I1E4X5;Q8BWQ6	1;1;1;1;1;1	1;1;1;1;1;1	1;1;1;1;1;1	UPF0505 protein C16orf62 homolog	9030624J02Rik	;;;;;	6	1	1	1	0	1	1	0	0	0	0	1	1	0	0	0	0	1	1	0	0	0	9.5	9.5	9.5	26.494	241	241;245;874;940;991;963	3	2		1	0	3.2468		By MS/MS	By matching				0	9.5
G3X927;D3YW42;Q8VC31;G3UYE3	G3X927;D3YW42;Q8VC31	5;5;5;1	5;5;5;1	5;5;5;1	Coiled-coil domain-containing protein 9	Ccdc9	;;	4	5	5	5	2	2	2	3	3	3	2	2	2	3	3	3	2	2	2	3	3	3	10.7	10.7	10.7	61.576	544	544;589;543;182	4.03	7	11	11	0	9.3471	By MS/MS	By MS/MS	By MS/MS	By MS/MS	By MS/MS	By MS/MS	4.8	4.8
H3BLI9;D3YW86;Q3UXU0;D3Z0V7;E9QLZ1;P62500;Q3U1C5;A7LCN1;Q9CVK3;Q6PE86;Q148S0;A0A0G2JFZ4;E9Q7M2	H3BLI9;D3YW86;Q3UXU0;D3Z0V7;E9QLZ1;P62500	3;3;3;3;3;3;1;1;1;1;1;1;1	3;3;3;3;3;3;1;1;1;1;1;1;1	3;3;3;3;3;3;1;1;1;1;1;1;1	TSC22 domain family protein 1	Tsc22d1	;;;;;	13	3	3	3	0	1	0	1	2	1	0	1	0	1	2	1	0	1	0	1	2	1	41.9	41.9	41.9	9.3584	86	86;107;143;995;1077;1077;87;116;124;167;454;745;769	4.25	1	4	3	0	4.6217		By MS/MS		By matching	By MS/MS	By matching	0	22.1
D3YWB4;D3Z2L2;Q9JM13	D3YWB4;D3Z2L2;Q9JM13	2;2;2	2;2;2	2;2;2	Rab5 GDP/GTP exchange factor	Rabgef1	;;	3	2	2	2	0	1	1	0	1	1	0	1	1	0	1	1	0	1	1	0	1	1	12.2	12.2	12.2	25.937	221	221;250;491	4.5	2	2	4	0.00030266	2.7534		By MS/MS	By matching		By MS/MS	By MS/MS	0	7.7
D3YWF6;Q7TQI3;D3Z7K0	D3YWF6;Q7TQI3;D3Z7K0	8;8;5	8;8;5	8;8;5	Ubiquitin thioesterase OTUB1	Otub1	;;	3	8	8	8	3	4	3	5	7	6	3	4	3	5	7	6	3	4	3	5	7	6	38.6	38.6	38.6	28.036	241	241;271;95	3.65	17	18	17	0	20.82	By matching	By MS/MS	By MS/MS	By matching	By MS/MS	By MS/MS	17.4	19.1
D3YWG3;Q05C51;F6RP29;Q9CWY8	D3YWG3;Q05C51;F6RP29;Q9CWY8	1;1;1;1	1;1;1;1	1;1;1;1	Ribonuclease;Ribonuclease H2 subunit A	Rnaseh2a	;;;	4	1	1	1	0	0	0	1	1	1	0	0	0	1	1	1	0	0	0	1	1	1	42.6	42.6	42.6	5.7948	54	54;254;284;301	3		3		0.0088889	1.2724				By matching	By MS/MS	By matching	0	0
D3YWJ4;Q8K2I1	D3YWJ4;Q8K2I1	1;1	1;1	1;1	Protein farnesyltransferase subunit beta	Fntb	;	2	1	1	1	1	1	1	1	1	0	1	1	1	1	1	0	1	1	1	1	1	0	6.4	6.4	6.4	52.784	471	471;437	1.8	3	2		0	9.8828	By matching	By MS/MS	By matching	By matching	By MS/MS		6.4	6.4
D3YWJ9;Q69Z89;D3YYI1;D3YUE9	D3YWJ9;Q69Z89	6;6;2;1	6;6;2;1	6;6;2;1	Ras-associating and dilute domain-containing protein	Radil	;	4	6	6	6	0	0	0	4	3	4	0	0	0	4	3	4	0	0	0	4	3	4	8.1	8.1	8.1	119.67	1093	1093;1099;107;80	4.9		11	10	0	9.4517				By MS/MS	By MS/MS	By MS/MS	0	0
D3YWR7;Q8BVI4;A0A0G2JGY0;A0A0G2JGJ1;D3Z1A1;D3Z099	D3YWR7;Q8BVI4;A0A0G2JGY0;A0A0G2JGJ1	6;6;5;5;2;1	6;6;5;5;2;1	6;6;5;5;2;1	Dihydropteridine reductase	Qdpr	;;;	6	6	6	6	0	1	1	0	5	0	0	1	1	0	5	0	0	1	1	0	5	0	54	54	54	20.008	189	189;241;139;213;159;136	3	2	5	1	0	30.509		By MS/MS	By matching		By MS/MS		0	7.9
D3YWS8;Q8CBY3	D3YWS8;Q8CBY3	13;12	13;12	13;12	Leukocyte receptor cluster member 8 homolog	Leng8	;	2	13	13	13	8	7	8	7	7	8	8	7	8	7	7	8	8	7	8	7	7	8	19	19	19	88.463	801	801;785	3.92	26	31	34	0	38.471	By MS/MS	By MS/MS	By MS/MS	By MS/MS	By MS/MS	By MS/MS	12	10.6
D3YWT1;D3Z3N4;D3Z6Y3	D3YWT1;D3Z3N4;D3Z6Y3	3;3;2	3;3;2	3;3;2		Hnrnph3	;;	3	3	3	3	1	1	1	2	2	2	1	1	1	2	2	2	1	1	1	2	2	2	10.6	10.6	10.6	35.181	331	331;346;71	4.38	3	6	7	0	3.4368	By matching	By MS/MS	By MS/MS	By matching	By MS/MS	By matching	4.2	4.2
D3YWX2;F6YTL8;E9Q803;Q9R0I7;Q3TMN3;Q8C8U8	D3YWX2;F6YTL8	13;11;4;4;2;1	13;11;4;4;2;1	13;11;4;4;2;1		Ylpm1	;	6	13	13	13	7	6	7	9	11	12	7	6	7	9	11	12	7	6	7	9	11	12	9.1	9.1	9.1	241.05	2139	2139;1577;1433;1386;112;818	3.31	21	35	16	0	24.302	By MS/MS	By MS/MS	By MS/MS	By MS/MS	By MS/MS	By MS/MS	4.8	4.5
F6XUR8;S4R1B3;D3YX28;D3YX27;Q3TXN0;Q80V84;Q3UJR3;Q9JIY5	F6XUR8;S4R1B3;D3YX28;D3YX27;Q3TXN0;Q80V84;Q3UJR3;Q9JIY5	1;1;1;1;1;1;1;1	1;1;1;1;1;1;1;1	1;1;1;1;1;1;1;1	Serine protease HTRA2, mitochondrial	Htra2	;;;;;;;	8	1	1	1	1	1	1	1	1	1	1	1	1	1	1	1	1	1	1	1	1	1	7.6	7.6	7.6	26.656	249	249;328;361;426;445;458;458;458	3.6	3	4	3	0.0013966	2.0937	By matching	By MS/MS	By MS/MS	By matching	By MS/MS	By MS/MS	7.6	7.6
D3YX34;Q3TB96;Q3T9V8;E9Q586;Q6NZM3;E9Q3M3;O08788;Q3TRF1	D3YX34;Q3TB96;Q3T9V8;E9Q586;Q6NZM3;E9Q3M3;O08788	18;18;18;18;18;18;18;4	18;18;18;18;18;18;18;4	18;18;18;18;18;18;18;4	Dynactin subunit 1	Dctn1	;;;;;;	8	18	18	18	12	11	9	16	16	11	12	11	9	16	16	11	12	11	9	16	16	11	20.4	20.4	20.4	126.82	1142	1142;1239;1239;1239;1264;1264;1281;395	3.77	40	49	46	0	45.891	By MS/MS	By MS/MS	By MS/MS	By MS/MS	By MS/MS	By MS/MS	14.4	13.3
D3YX62;Q544R7;Q3U6W4;O70252;D3YXN4	D3YX62;Q544R7;Q3U6W4;O70252;D3YXN4	2;2;2;2;1	2;2;2;2;1	2;2;2;2;1	Heme oxygenase 2	Hmox2	;;;;	5	2	2	2	0	0	0	0	2	1	0	0	0	0	2	1	0	0	0	0	2	1	15.8	15.8	15.8	26.385	228	228;315;315;315;93	3		3		0	6.5373					By MS/MS	By matching	0	0
D3YX76;P15626;F6Y363;D3YZ29;D3YVP6;E9QAC8;D3YVP5;Q6PJ91;Q80W21;D3YVP9;Q9D5J8;G5E8M7;P19639;O35660	D3YX76;P15626;F6Y363;D3YZ29;D3YVP6;E9QAC8;D3YVP5;Q6PJ91;Q80W21	3;3;2;2;2;2;2;2;2;1;1;1;1;1	2;2;1;1;1;1;1;1;1;1;1;1;1;1	2;2;1;1;1;1;1;1;1;1;1;1;1;1	Glutathione S-transferase Mu 2;Glutathione S-transferase Mu 7	Gstm2;Gm6665;Gstm7	;;;;;;;;	14	3	2	2	0	0	0	1	2	1	0	0	0	1	2	1	0	0	0	1	2	1	16.3	11.4	11.4	21.669	184	184;218;85;119;181;193;214;218;218;154;232;232;218;218	4.33		4	2	0.00058038	2.4322				By matching	By MS/MS	By matching	0	0
D3YXA2;Q923B1	D3YXA2;Q923B1	2;2	2;2	2;2	Lariat debranching enzyme	Dbr1	;	2	2	2	2	1	1	0	2	1	1	1	1	0	2	1	1	1	1	0	2	1	1	18.2	18.2	18.2	26.187	231	231;550	3.44	2	5	2	0	4.5055	By matching	By MS/MS		By MS/MS	By MS/MS	By MS/MS	10	10
D3YXK1;A0A1B0GSZ3	D3YXK1	4;1	4;1	4;1	Atherin	Samd1		2	4	4	4	2	2	1	2	1	2	2	2	1	2	1	2	2	2	1	2	1	2	10.6	10.6	10.6	54.532	519	519;269	4.22	5	5	8	0	5.9305	By MS/MS	By MS/MS	By MS/MS	By MS/MS	By MS/MS	By MS/MS	5.6	5.6
S4R1M2;D3YXK2;S4R2Q5	S4R1M2;D3YXK2	29;29;2	29;29;2	24;24;2	Scaffold attachment factor B1	Safb	;	3	29	29	24	23	21	22	22	22	22	23	21	22	22	22	22	18	16	17	18	18	18	30.7	30.7	22.9	105.32	939	939;937;44	3.59	85	77	78	0	129.79	By MS/MS	By MS/MS	By MS/MS	By MS/MS	By MS/MS	By MS/MS	27.1	26.1
D3YXP6;Q3THA3;Q9D1G2	D3YXP6;Q3THA3;Q9D1G2	3;3;3	3;3;3	3;3;3	Phosphomevalonate kinase	Pmvk	;;	3	3	3	3	3	3	3	1	3	3	3	3	3	1	3	3	3	3	3	1	3	3	24.7	24.7	24.7	17.942	158	158;192;192	3.62	10	7	9	0	4.5115	By MS/MS	By MS/MS	By MS/MS	By matching	By MS/MS	By MS/MS	24.7	24.7
D3YXT0;Q91WD5	D3YXT0;Q91WD5	5;5	5;5	5;5	NADH dehydrogenase [ubiquinone] iron-sulfur protein 2, mitochondrial	Ndufs2	;	2	5	5	5	2	2	2	4	5	3	2	2	2	4	5	3	2	2	2	4	5	3	12.1	12.1	12.1	49.573	437	437;463	3.83	9	15	12	0	5.468	By MS/MS	By MS/MS	By MS/MS	By MS/MS	By MS/MS	By MS/MS	5	5
D3YXW1;Q9D945	D3YXW1;Q9D945	2;2	2;2	2;2	Protein LLP homolog	Llph	;	2	2	2	2	2	2	1	2	2	2	2	2	1	2	2	2	2	2	1	2	2	2	13.1	13.1	13.1	15.391	130	130;130	3.47	6	6	5	0	13.489	By MS/MS	By MS/MS	By matching	By MS/MS	By MS/MS	By MS/MS	13.1	13.1
Q8BJZ0;Q6PD13;Q4FJS3;Q3UKS1;D3YY85;D3YXX1;D3YY86;Q8R5C8	Q8BJZ0;Q6PD13;Q4FJS3;Q3UKS1;D3YY85;D3YXX1;D3YY86;Q8R5C8	1;1;1;1;1;1;1;1	1;1;1;1;1;1;1;1	1;1;1;1;1;1;1;1	Zinc finger MYND domain-containing protein 11	Zmynd11	;;;;;;;	8	1	1	1	0	0	0	0	0	0	0	0	0	0	0	0	0	0	0	0	0	0	3.1	3.1	3.1	64.273	548	548;561;562;562;571;604;618;602	7			3	0.0051046	1.4497							0	0
D3YXZ3;Q91YS4	D3YXZ3;Q91YS4	6;6	6;6	1;1		Klc2	;	2	6	6	1	4	4	2	2	3	3	4	4	2	2	3	3	1	1	1	0	0	0	13.6	13.6	2.8	68.176	617	617;619	3.83	10	8	11	0	4.9406	By MS/MS	By MS/MS	By MS/MS	By MS/MS	By MS/MS	By MS/MS	8.9	8.9
D3YY08;Q80UG8	D3YY08;Q80UG8	1;1	1;1	1;1	Tubulin polyglutamylase TTLL4	Ttll4	;	2	1	1	1	1	1	1	1	1	1	1	1	1	1	1	1	1	1	1	1	1	1	1.2	1.2	1.2	124.79	1129	1129;1193	2	3	3		0.0024109	1.7596	By MS/MS	By MS/MS	By matching	By matching	By MS/MS	By MS/MS	1.2	1.2
D3YY36;Q8VC96;Q9DBD0;F6W4D3	D3YY36;Q8VC96;Q9DBD0	6;6;6;2	5;5;5;2	5;5;5;2	Inhibitor of carbonic anhydrase	1300017J02Rik;Ica	;;	4	6	5	5	5	5	5	2	2	3	4	4	4	1	1	2	4	4	4	1	1	2	13.7	12.4	12.4	68.6	622	622;700;700;242	3.48	12	4	9	0	6.4979	By MS/MS	By MS/MS	By MS/MS	By MS/MS	By MS/MS	By MS/MS	9.5	9.5
Q6GTK4;D3YY44;Q9QX66;D3YYG6;F6YKQ9;B5TZD5;P58269	Q6GTK4;D3YY44;Q9QX66;D3YYG6	3;3;3;2;1;1;1	3;3;3;2;1;1;1	3;3;3;2;1;1;1	Zinc finger protein neuro-d4	Dpf1	;;;	7	3	3	3	2	2	2	1	1	1	2	2	2	1	1	1	2	2	2	1	1	1	15.7	15.7	15.7	44.397	388	388;398;387;353;146;357;378	1.5	9	3		0	7.9299	By MS/MS	By MS/MS	By matching	By matching	By MS/MS	By matching	11.9	11.9
D3YY75;Q6ZPV8;Q91ZD4	D3YY75;Q6ZPV8;Q91ZD4	1;1;1	1;1;1	1;1;1	Vang-like protein 2	Vangl2	;;	3	1	1	1	0	0	0	1	0	1	0	0	0	1	0	1	0	0	0	1	0	1	3.2	3.2	3.2	63.975	561	561;575;521	3		2		0.0081927	1.2986				By matching		By MS/MS	0	0
D3YY91;Q8R220;Q9CWS7	D3YY91;Q8R220;Q9CWS7	2;1;1	2;1;1	2;1;1		Lrr1	;;	3	2	2	2	0	0	0	2	2	2	0	0	0	2	2	2	0	0	0	2	2	2	6.4	6.4	6.4	47.513	422	422;105;107	4		9	3	0.00058893	2.548				By matching	By matching	By MS/MS	0	0
D3YYA0;E9PU93;Q3UKZ9;Q3UJY9;Q3UJ62;Q91X20;D6RI55;D6RET1	D3YYA0;E9PU93;Q3UKZ9;Q3UJY9;Q3UJ62;Q91X20	10;10;9;9;9;9;2;1	10;10;9;9;9;9;2;1	10;10;9;9;9;9;2;1	Set1/Ash2 histone methyltransferase complex subunit ASH2	Ash2l	;;;;;	8	10	10	10	5	6	5	4	5	5	5	6	5	4	5	5	5	6	5	4	5	5	37.9	37.9	37.9	56.411	501	501;534;564;564;594;623;346;352	4.09	21	15	28	0	15.082	By MS/MS	By MS/MS	By MS/MS	By MS/MS	By MS/MS	By MS/MS	19.6	25.9
G5E8N3;D3YYC3;O88974	G5E8N3;D3YYC3;O88974	6;6;6	6;6;6	6;6;6	Histone-lysine N-methyltransferase SETDB1	Setdb1	;;	3	6	6	6	1	3	2	2	3	2	1	3	2	2	3	2	1	3	2	2	3	2	6.6	6.6	6.6	144.54	1307	1307;1308;1307	3.44	6	7	5	0	6.1596	By matching	By MS/MS	By MS/MS	By matching	By MS/MS	By matching	0.6	3.1
D3YYD2;Q3UQF7;Q9D2L9	D3YYD2;Q3UQF7;Q9D2L9	4;4;4	4;4;4	4;4;4	Protein FAM111A	Fam111a	;;	3	4	4	4	1	0	1	3	4	3	1	0	1	3	4	3	1	0	1	3	4	3	10.5	10.5	10.5	64.738	569	569;632;613	4.45	2	11	9	0	5.6061	By matching		By MS/MS	By MS/MS	By MS/MS	By MS/MS	3.7	0
D3YYD5;D3Z645;Q9QZ88;D3YW98	D3YYD5;D3Z645;Q9QZ88;D3YW98	2;2;2;1	2;2;2;1	2;2;2;1	Vacuolar protein sorting-associated protein 29	Vps29	;;;	4	2	2	2	1	1	1	1	2	1	1	1	1	1	2	1	1	1	1	1	2	1	21	21	21	13.723	124	124;144;182;91	3.6	3	4	3	0.00030248	2.7484	By matching	By MS/MS	By matching	By matching	By MS/MS	By matching	10.5	10.5
D3YYE2;Q3UZW7	D3YYE2;Q3UZW7	1;1	1;1	1;1	Protein-lysine N-methyltransferase EEF2KMT	Eef2kmt	;	2	1	1	1	0	0	0	0	1	1	0	0	0	0	1	1	0	0	0	0	1	1	6.8	6.8	6.8	35.25	322	322;335	3		2		0.00030377	2.7895					By MS/MS	By matching	0	0
D3YYF2;E9Q7L3;D3Z1W6;E9Q7L2;D3Z1N4;E9Q4Y5;F8VQD1;Q8BSQ9;D6RIL0;D6RI94;D3Z3R4;F6THL5;D3YYG4;D3Z1M8;Q9D7L7	D3YYF2;E9Q7L3;D3Z1W6;E9Q7L2;D3Z1N4;E9Q4Y5;F8VQD1;Q8BSQ9;D6RIL0;D6RI94;D3Z3R4;F6THL5	7;7;7;7;7;7;7;7;5;5;4;4;2;2;1	7;7;7;7;7;7;7;7;5;5;4;4;2;2;1	7;7;7;7;7;7;7;7;5;5;4;4;2;2;1	Protein polybromo-1	Pbrm1	;;;;;;;;;;;	15	7	7	7	0	0	0	2	3	3	0	0	0	2	3	3	0	0	0	2	3	3	7.2	7.2	7.2	168.45	1460	1460;1582;1582;1597;1652;1689;1704;1634;856;860;931;1085;84;91;374	5.22		8	10	0	5.0114				By MS/MS	By MS/MS	By MS/MS	0	0
Q3TG90;D3YYK8;E9Q6X0;Q8R001	Q3TG90;D3YYK8;E9Q6X0;Q8R001	1;1;1;1	1;1;1;1	1;1;1;1	Microtubule-associated protein RP/EB family member 2	Mapre2	;;;	4	1	1	1	1	1	1	1	1	0	1	1	1	1	1	0	1	1	1	1	1	0	9.9	9.9	9.9	19.658	171	171;260;284;326	4	3	3	4	0.0051112	1.4568	By matching	By matching	By MS/MS	By matching	By MS/MS		9.9	9.9
D3YYL1;Q921K9;A0A0J9YV82;Q9CXE2;A0A0U1RNU6;D3Z3W8	D3YYL1;Q921K9;A0A0J9YV82;Q9CXE2	3;3;2;2;1;1	3;3;2;2;1;1	2;2;1;1;0;0	B-cell CLL/lymphoma 7 protein family member B;B-cell CLL/lymphoma 7 protein family member A	Bcl7b;Bcl7a	;;;	6	3	3	2	3	3	3	0	0	0	3	3	3	0	0	0	2	2	2	0	0	0	17.9	17.9	17.9	16.088	145	145;202;146;210;72;85	1	12			0	3.6047	By MS/MS	By MS/MS	By MS/MS				17.9	17.9
D3YYM6;D3Z1S8;Q91V55;P97461	D3YYM6;D3Z1S8;Q91V55;P97461	11;11;11;10	11;11;11;10	11;11;11;10	40S ribosomal protein S5;40S ribosomal protein S5, N-terminally processed	Rps5	;;;	4	11	11	11	10	10	9	10	10	10	10	10	9	10	10	10	10	10	9	10	10	10	54.4	54.4	54.4	20.413	182	182;189;204;204	3.64	47	43	45	0	228.63	By MS/MS	By MS/MS	By MS/MS	By MS/MS	By MS/MS	By MS/MS	53.8	53.8
D3YYN3;Q6NX62;Q6PCW8;Q546F8;Q571G2;Q9D753;F6SGT4;Q3TEB9	D3YYN3;Q6NX62;Q6PCW8;Q546F8;Q571G2;Q9D753;F6SGT4;Q3TEB9	3;3;3;3;3;3;2;2	3;3;3;3;3;3;2;2	3;3;3;3;3;3;2;2	Exosome complex component RRP43	Exosc8	;;;;;;;	8	3	3	3	2	2	2	3	3	3	2	2	2	3	3	3	2	2	2	3	3	3	30.8	30.8	30.8	14.052	130	130;270;276;276;308;276;114;257	4	6	9	9	0	4.6261	By MS/MS	By MS/MS	By matching	By MS/MS	By MS/MS	By MS/MS	16.2	16.2
D3YYT1;Q922P9	D3YYT1;Q922P9	24;22	24;22	24;22	Putative oxidoreductase GLYR1	Glyr1	;	2	24	24	24	15	12	14	21	19	21	15	12	14	21	19	21	15	12	14	21	19	21	56.3	56.3	56.3	60.435	552	552;546	4.19	45	80	85	0	216.27	By MS/MS	By MS/MS	By MS/MS	By MS/MS	By MS/MS	By MS/MS	37.9	32.6
D3YYW8;Q91V81	D3YYW8;Q91V81	7;6	7;6	7;6	RNA-binding protein 42	Rbm42	;	2	7	7	7	7	7	6	5	4	3	7	7	6	5	4	3	7	7	6	5	4	3	23.6	23.6	23.6	47.214	449	449;474	3.82	23	18	25	0	66.56	By MS/MS	By MS/MS	By MS/MS	By MS/MS	By MS/MS	By MS/MS	23.6	23.6
D3YZ09;Q3TKG5;Q9CY66;F6SL78	D3YZ09;Q3TKG5;Q9CY66	7;7;7;1	7;7;7;1	7;7;7;1	H/ACA ribonucleoprotein complex subunit 1	Gar1	;;	4	7	7	7	2	2	3	7	5	6	2	2	3	7	5	6	2	2	3	7	5	6	40.9	40.9	40.9	20.448	198	198;231;231;79	3.8	8	24	13	0	27.836	By MS/MS	By MS/MS	By MS/MS	By MS/MS	By MS/MS	By MS/MS	15.7	15.7
D3YZ20;Q6PI63;O08740;Q3TYI2	D3YZ20;Q6PI63;O08740;Q3TYI2	2;2;2;1	2;2;2;1	2;2;2;1	DNA-directed RNA polymerase II subunit RPB11	Polr2j	;;;	4	2	2	2	1	1	2	1	0	1	1	1	2	1	0	1	1	1	2	1	0	1	32.4	32.4	32.4	12.584	111	111;117;117;117	1.67	4	2		0	4.0245	By MS/MS	By matching	By MS/MS	By MS/MS		By MS/MS	18.9	18.9
D3YZ62;D3Z4J3;Q99104;B8JK05;F6TDE5;F6Z2S4;D3Z135;G5E8G6;G3X9Y9;P21271	D3YZ62;D3Z4J3;Q99104	22;22;22;6;6;5;1;1;1;1	22;22;22;6;6;5;1;1;1;1	20;20;20;6;6;5;0;0;0;0	Unconventional myosin-Va	Myo5a	;;	10	22	22	20	10	10	10	15	19	19	10	10	10	15	19	19	10	10	10	13	18	17	17.3	17.3	15.1	212.33	1828	1828;1855;1853;228;585;217;183;1818;1844;1818	3	30	55	15	0	48.513	By MS/MS	By MS/MS	By MS/MS	By MS/MS	By MS/MS	By MS/MS	6.8	8
D3YZ71;Q3UG16;P35585	D3YZ71;Q3UG16;P35585	2;2;2	2;2;2	2;2;2	AP-1 complex subunit mu-1	Ap1m1	;;	3	2	2	2	0	0	0	0	2	0	0	0	0	0	2	0	0	0	0	0	2	0	17.1	17.1	17.1	20.734	181	181;423;423	3		3		0	3.0491					By MS/MS		0	0
D3YZC9;E9Q4Q2;D3YZD0;Q3UK67;Q3UI45;Q64213;D3YVH4;Q3TZI3;F8WHF9;D6RDB7	D3YZC9;E9Q4Q2;D3YZD0;Q3UK67;Q3UI45;Q64213;D3YVH4;Q3TZI3	13;12;12;12;12;12;10;10;2;1	13;12;12;12;12;12;10;10;2;1	12;12;12;12;12;12;10;10;2;1	Splicing factor 1	Sf1	;;;;;;;	10	13	13	12	6	7	6	6	8	5	6	7	6	6	8	5	5	6	5	6	8	5	26.4	26.4	24.2	61.755	571	571;548;638;639;639;653;267;548;110;84	3.85	22	23	26	0	34.751	By MS/MS	By MS/MS	By MS/MS	By MS/MS	By MS/MS	By MS/MS	15.8	18
D3YZP9	D3YZP9	4	4	4	Coiled-coil domain-containing protein 6	Ccdc6		1	4	4	4	1	1	1	3	4	2	1	1	1	3	4	2	1	1	1	3	4	2	12.6	12.6	12.6	52.938	469	469	4.58	3	10	11	0	4.6077	By matching	By MS/MS	By matching	By MS/MS	By MS/MS	By MS/MS	4.1	4.1
D3YZR1;Q9JHE7;D3Z6S3;D3YYU6;Q9JHE9	D3YZR1;Q9JHE7;D3Z6S3;D3YYU6	4;4;3;3;1	4;4;3;3;1	4;4;3;3;1	Protein TSSC4	Tssc4	;;;	5	4	4	4	2	3	3	2	3	2	2	3	3	2	3	2	2	3	3	2	3	2	31.8	31.8	31.8	23.303	217	217;317;196;265;114	3.58	9	7	8	0	19.029	By MS/MS	By MS/MS	By MS/MS	By MS/MS	By MS/MS	By MS/MS	16.6	23.5
D3YZV8	D3YZV8	1	1	1	Coiled-coil domain-containing protein 8 homolog	Ccdc8		1	1	1	1	0	0	0	1	1	1	0	0	0	1	1	1	0	0	0	1	1	1	2.5	2.5	2.5	73.937	685	685	4.6		3	2	0.0033925	1.5785				By MS/MS	By MS/MS	By MS/MS	0	0
E9Q7G1;D3YZZ5	E9Q7G1;D3YZZ5	4;4	4;4	4;4		Tmed7	;	2	4	4	4	0	1	1	1	4	2	0	1	1	1	4	2	0	1	1	1	4	2	28.7	28.7	28.7	21.276	188	188;224	3.67	2	7	3	0	7.3095		By MS/MS	By matching	By matching	By MS/MS	By matching	0	10.1
D3Z016;P0C7N9	D3Z016;P0C7N9	1;1	1;1	1;1	Proteasome assembly chaperone 4	Psmg4	;	2	1	1	1	0	0	0	0	1	0	0	0	0	0	1	0	0	0	0	0	1	0	18.3	18.3	18.3	9.2054	82	82;123	3		2		0.0060698	1.3958					By MS/MS		0	0
F7AI27;D3Z030;Q6EDY6	F7AI27;D3Z030;Q6EDY6	2;2;2	2;2;2	2;2;2	Leucine-rich repeat-containing protein 16A	Lrrc16a	;;	3	2	2	2	1	1	1	2	2	2	1	1	1	2	2	2	1	1	1	2	2	2	3.8	3.8	3.8	102.6	932	932;1332;1374	3.5	3	6	3	0	3.7031	By matching	By MS/MS	By MS/MS	By matching	By MS/MS	By MS/MS	2	2
D3Z055;G3UWS5	D3Z055;G3UWS5	6;6	1;1	1;1		Pabpn1	;	2	6	1	1	4	4	4	5	5	5	0	0	0	1	1	1	0	0	0	1	1	1	49.4	10.1	10.1	19.02	168	168;178	3		3		0.0021633	1.818	By matching	By matching	By matching	By matching	By MS/MS	By matching	35.7	35.7
D3Z061;Q8C7R4	D3Z061;Q8C7R4	2;2	2;2	2;2	Ubiquitin-like modifier-activating enzyme 6	Uba6	;	2	2	2	2	1	2	1	1	2	1	1	2	1	1	2	1	1	2	1	1	2	1	1.8	1.8	1.8	114.77	1022	1022;1053	3.33	4	5	3	0.0026476	1.6891	By matching	By MS/MS	By matching	By matching	By MS/MS	By matching	0.9	1.8
D3Z0F5;Q3UIT2;O88545;F6QK86	D3Z0F5;Q3UIT2;O88545	5;5;5;2	5;5;5;2	5;5;5;2	COP9 signalosome complex subunit 6	Cops6	;;	4	5	5	5	2	3	2	2	5	3	2	3	2	2	5	3	2	3	2	2	5	3	22.6	22.6	22.6	33.591	297	297;324;324;122	3.72	7	10	8	0	9.4613	By matching	By MS/MS	By MS/MS	By MS/MS	By MS/MS	By MS/MS	9.1	17.2
D3Z0K6;A0A0G2JEI9	D3Z0K6;A0A0G2JEI9	10;9	10;9	10;9		Rsbn1l	;	2	10	10	10	8	9	8	5	5	5	8	9	8	5	5	5	8	9	8	5	5	5	18.1	18.1	18.1	91.745	821	821;616	3.59	26	19	23	0	23.882	By MS/MS	By MS/MS	By MS/MS	By MS/MS	By MS/MS	By MS/MS	13.5	15.2
D6RGR3;D3Z0L3;Q3T9A5;Q3TMW7;Q8BZM1	D6RGR3;D3Z0L3;Q3T9A5;Q3TMW7;Q8BZM1	1;1;1;1;1	1;1;1;1;1	1;1;1;1;1	Glomulin	Glmn	;;;;	5	1	1	1	1	1	1	1	1	1	1	1	1	1	1	1	1	1	1	1	1	1	11.3	11.3	11.3	11.412	97	97;100;532;596;596	4	3	3	4	0.0021828	1.9133	By matching	By MS/MS	By matching	By matching	By MS/MS	By MS/MS	11.3	11.3
D3Z0M9	D3Z0M9	21	21	21		Ddx23		1	21	21	21	10	11	11	14	14	13	10	11	11	14	14	13	10	11	11	14	14	13	31.1	31.1	31.1	95.493	819	819	3.86	37	52	48	0	36.071	By MS/MS	By MS/MS	By MS/MS	By MS/MS	By MS/MS	By MS/MS	14.2	17.3
E0CYI0;D3Z0Q5;Q3TVD4;G3UWC5;P70284;E0CXJ4;Q3TZS1;A2AVY9;Q8C0Y1;F6TUU5;H3BJF0;A0A087WNP4	E0CYI0;D3Z0Q5;Q3TVD4;G3UWC5;P70284	5;5;5;4;4;2;2;2;2;1;1;1	5;5;5;4;4;2;2;2;2;1;1;1	5;5;5;4;4;2;2;2;2;1;1;1	Homeobox protein TGIF1	Tgif1	;;;;	12	5	5	5	3	3	3	3	3	3	3	3	3	3	3	3	3	3	3	3	3	3	47.5	47.5	47.5	17.637	158	158;242;252;305;272;58;198;237;237;57;68;84	3.57	10	9	9	0	42.341	By MS/MS	By MS/MS	By MS/MS	By MS/MS	By MS/MS	By MS/MS	28.5	28.5
D3Z0S6;Q62189;Q9CXX7;D6RI83;F8VQ88	D3Z0S6;Q62189;Q9CXX7	6;6;4;1;1	6;6;4;1;1	6;6;4;1;1	U1 small nuclear ribonucleoprotein A	Snrpa	;;	5	6	6	6	4	6	5	4	5	5	4	6	5	4	5	5	4	6	5	4	5	5	29.6	29.6	29.6	27.372	247	247;287;287;44;278	3.67	15	15	15	0	39.425	By MS/MS	By MS/MS	By MS/MS	By MS/MS	By MS/MS	By MS/MS	20.2	29.6
D3Z0T0;Q62311;S4R1R2;D3Z5H6	D3Z0T0;Q62311;S4R1R2;D3Z5H6	2;2;1;1	2;2;1;1	2;2;1;1	Transcription initiation factor TFIID subunit 6	Taf6	;;;	4	2	2	2	1	1	1	0	2	1	1	1	1	0	2	1	1	1	1	0	2	1	4.6	4.6	4.6	69.796	636	636;678;114;214	4	3	3	4	0	3.5049	By matching	By MS/MS	By MS/MS		By MS/MS	By MS/MS	1.9	1.9
D3Z100;F6ZXW2;E9PYD1	D3Z100;F6ZXW2;E9PYD1	1;1;1	1;1;1	1;1;1		Fam98c	;;	3	1	1	1	1	1	1	1	1	1	1	1	1	1	1	1	1	1	1	1	1	1	12.7	12.7	12.7	15.636	142	142;213;344	3.67	3	3	3	0.0081825	1.295	By MS/MS	By MS/MS	By MS/MS	By matching	By MS/MS	By matching	12.7	12.7
D3Z125;E9PUA7;D3Z7X7;F8WHQ1;Q62393;D3Z637;D3Z2U2	D3Z125;E9PUA7;D3Z7X7;F8WHQ1;Q62393;D3Z637	5;5;5;5;5;4;1	5;5;5;5;5;4;1	5;5;5;5;5;4;1	Tumor protein D52	Tpd52	;;;;;	7	5	5	5	2	4	3	2	5	3	2	4	3	2	5	3	2	4	3	2	5	3	42.5	42.5	42.5	19.417	179	179;194;206;247;224;162;77	3.94	9	11	12	0	9.4243	By matching	By MS/MS	By MS/MS	By MS/MS	By MS/MS	By MS/MS	11.7	25.1
D3Z131;D3Z132;Q5U4D9;F6S2T7;D3YUL7	D3Z131;D3Z132;Q5U4D9;F6S2T7	3;3;3;2;1	3;3;3;2;1	3;3;3;2;1	THO complex subunit 6 homolog	Thoc6	;;;	5	3	3	3	1	1	1	2	3	3	1	1	1	2	3	3	1	1	1	2	3	3	13.9	13.9	13.9	32.714	296	296;337;341;209;121	4.5	3	8	9	0	4.9686	By matching	By MS/MS	By MS/MS	By MS/MS	By MS/MS	By MS/MS	4.7	4.7
D3Z1J5;Q8C306;K0BWC3;Q9ET54	D3Z1J5;Q8C306;K0BWC3;Q9ET54	1;1;1;1	1;1;1;1	1;1;1;1	Palladin	Palld	;;;	4	1	1	1	0	0	0	1	1	1	0	0	0	1	1	1	0	0	0	1	1	1	9.2	9.2	9.2	37.577	336	336;442;1002;1408	3		3		0.0023987	1.7328				By matching	By matching	By MS/MS	0	0
F7AN16;H7BX06;D3Z1N2;Q3U0W6;Q3UIW5	F7AN16;H7BX06;D3Z1N2;Q3U0W6;Q3UIW5	3;3;3;3;3	3;3;3;3;3	3;3;3;3;3	RING finger protein 10	Rnf10	;;;;	5	3	3	3	1	2	1	2	2	2	1	2	1	2	2	2	1	2	1	2	2	2	5.8	5.8	5.8	72.888	656	656;803;805;964;804	3.57	4	6	4	0	5.1545	By MS/MS	By MS/MS	By matching	By MS/MS	By MS/MS	By MS/MS	2.3	4
D3Z1T8;D3Z767;Q9D6K7	D3Z1T8;D3Z767;Q9D6K7	1;1;1	1;1;1	1;1;1	Tetratricopeptide repeat protein 33	Ttc33	;;	3	1	1	1	1	1	1	1	1	1	1	1	1	1	1	1	1	1	1	1	1	1	13.8	13.8	13.8	13.184	116	116;163;262	2.71	3	3	1	0.0081683	1.2852	By matching	By MS/MS	By matching	By matching	By MS/MS	By MS/MS	13.8	13.8
D3Z2E3;F6R6F1;E9Q632;O54916	D3Z2E3;F6R6F1;E9Q632;O54916	4;4;4;4	4;4;4;4	4;4;4;4	RalBP1-associated Eps domain-containing protein 1	Reps1	;;;	4	4	4	4	3	2	2	4	3	4	3	2	2	4	3	4	3	2	2	4	3	4	8.2	8.2	8.2	76.826	705	705;755;768;795	4.2	7	14	14	0	33.846	By MS/MS	By MS/MS	By MS/MS	By MS/MS	By MS/MS	By MS/MS	6.8	4.5
D3Z2J6;Q9D710	D3Z2J6;Q9D710	2;2	2;2	2;2	Thioredoxin-related transmembrane protein 2	Tmx2	;	2	2	2	2	1	1	1	1	2	2	1	1	1	1	2	2	1	1	1	1	2	2	8.9	8.9	8.9	29.591	257	257;295	4.08	3	5	5	0.00030102	2.7217	By matching	By MS/MS	By matching	By matching	By MS/MS	By matching	5.1	5.1
D3Z2N7;Q3U7S9;Q8C2S9;Q3THX5;E9Q3X0;Q9EQK5	D3Z2N7;Q3U7S9;Q8C2S9;Q3THX5;E9Q3X0;Q9EQK5	1;1;1;1;1;1	1;1;1;1;1;1	1;1;1;1;1;1	Major vault protein	Mvp	;;;;;	6	1	1	1	0	0	0	0	1	0	0	0	0	0	1	0	0	0	0	0	1	0	13.4	13.4	13.4	15.151	134	134;495;870;870;870;861	3		1		0.0013963	2.0925					By MS/MS		0	0
E9PY18;E9Q754;D3Z2U5;E9PW85;Q3TAR6;Q8K3G5	E9PY18;E9Q754;D3Z2U5;E9PW85;Q3TAR6;Q8K3G5	1;1;1;1;1;1	1;1;1;1;1;1	1;1;1;1;1;1	Inactive serine/threonine-protein kinase VRK3	Vrk3	;;;;;	6	1	1	1	0	0	0	1	1	0	0	0	0	1	1	0	0	0	0	1	1	0	21	21	21	12.628	119	119;170;175;204;453;453	5		2	2	0.0021834	1.9143				By matching	By MS/MS		0	0
D3Z2X5;Q8CA83;Q3TJC2;Q61205	D3Z2X5;Q8CA83;Q3TJC2;Q61205	1;1;1;1	1;1;1;1	1;1;1;1	Platelet-activating factor acetylhydrolase IB subunit gamma	Pafah1b3	;;;	4	1	1	1	0	0	0	0	0	0	0	0	0	0	0	0	0	0	0	0	0	0	15.4	15.4	15.4	15.893	143	143;157;232;232	7			2	0	3.2404							0	0
D3Z2Y8;Q80XN0	D3Z2Y8;Q80XN0	4;4	4;4	4;4	D-beta-hydroxybutyrate dehydrogenase, mitochondrial	Bdh1	;	2	4	4	4	0	0	0	0	3	1	0	0	0	0	3	1	0	0	0	0	3	1	15.5	15.5	15.5	29.146	265	265;343	4.33		4	2	0	13.934					By MS/MS	By MS/MS	0	0
D3Z316;Q9CQF4	D3Z316;Q9CQF4	2;2	2;2	2;2	Uncharacterized protein C6orf203 homolog	1700021F05Rik	;	2	2	2	2	2	2	2	2	2	2	2	2	2	2	2	2	2	2	2	2	2	2	14.6	14.6	14.6	27.847	240	240;240	3.53	7	6	6	0	38.682	By matching	By MS/MS	By MS/MS	By MS/MS	By MS/MS	By MS/MS	14.6	14.6
D3Z383;Q07646	D3Z383;Q07646	2;2	2;2	2;2	Mesoderm-specific transcript protein	Mest	;	2	2	2	2	2	2	2	2	0	2	2	2	2	2	0	2	2	2	2	2	0	2	12	12	12	39.502	342	342;335	2.88	9	4	4	0	5.0809	By MS/MS	By MS/MS	By MS/MS	By MS/MS		By MS/MS	12	12
D3Z3A0;Q9DCL8;Q8BVM6;Q9CT86	D3Z3A0;Q9DCL8;Q8BVM6	3;3;2;1	3;3;2;1	3;3;2;1	Protein phosphatase inhibitor 2	Ppp1r2	;;	4	3	3	3	0	1	1	0	2	0	0	1	1	0	2	0	0	1	1	0	2	0	24.1	24.1	24.1	21.919	195	195;206;210;165	4.14	2	2	3	0	3.6994		By MS/MS	By matching		By MS/MS		0	5.6
D3Z3A8;Q8C170	D3Z3A8;Q8C170	3;3	3;3	3;3	Unconventional myosin-IXa	Myo9a	;	2	3	3	3	1	1	1	3	3	3	1	1	1	3	3	3	1	1	1	3	3	3	1.9	1.9	1.9	301.83	2631	2631;2542	3.4	3	9	3	0.00059189	2.5731	By matching	By MS/MS	By MS/MS	By MS/MS	By MS/MS	By matching	0.7	0.7
G3XA39;D3Z3B4;Q8C4C0;Q3UYQ3;E9Q7X0;Q8CAV3;Q3UXF4;Q99K73;Q9WU00;D3YV66;Q8BSP8	G3XA39;D3Z3B4;Q8C4C0;Q3UYQ3;E9Q7X0;Q8CAV3;Q3UXF4;Q99K73;Q9WU00;D3YV66;Q8BSP8	2;2;2;2;2;2;2;2;2;1;1	2;2;2;2;2;2;2;2;2;1;1	2;2;2;2;2;2;2;2;2;1;1	Nuclear respiratory factor 1	Nrf1	;;;;;;;;;;	11	2	2	2	0	1	1	2	2	2	0	1	1	2	2	2	0	1	1	2	2	2	8.5	8.5	8.5	49.126	449	449;474;503;519;519;529;531;534;503;167;334	4.2	3	6	6	0	5.1218		By MS/MS	By matching	By MS/MS	By MS/MS	By MS/MS	0	4
D3Z3B8;Q3UP61;H7BWY4;E9Q9H0;Q811D0;Q3TPP5;F6UDT8;S4R2T8;Q571K0;D3YUZ8	D3Z3B8;Q3UP61;H7BWY4;E9Q9H0;Q811D0;Q3TPP5;F6UDT8;S4R2T8;Q571K0	6;6;6;6;6;3;3;3;3;1	6;6;6;6;6;3;3;3;3;1	5;5;5;5;5;2;2;2;2;0	Disks large homolog 1	Dlg1	;;;;;;;;	10	6	6	5	4	5	4	5	5	5	4	5	4	5	5	5	3	4	4	4	4	4	13.2	13.2	11.6	91.622	834	834;872;872;912;905;357;358;558;562;755	3.16	13	16	8	0	11.8	By MS/MS	By MS/MS	By MS/MS	By MS/MS	By MS/MS	By MS/MS	7.6	10.9
D3Z3S1;Q3UAP1;Q9WUQ2;A0A0J9YU39	D3Z3S1;Q3UAP1;Q9WUQ2;A0A0J9YU39	2;2;2;1	2;2;2;1	2;2;2;1	Prolactin regulatory element-binding protein	Preb	;;;	4	2	2	2	0	0	0	1	2	1	0	0	0	1	2	1	0	0	0	1	2	1	8.6	8.6	8.6	37.965	350	350;417;417;186	4.71		4	3	0	3.2489				By matching	By MS/MS	By matching	0	0
D3Z3Y4;Q921W2;Q545C1;P70318;A0A0N4SUX1;D6RGU1;A0A0U1RPB0;Q8CII5;Q8BT02;G5E8L2;Q80ZW7;A0A0U1RPD3;Q6NVC2	D3Z3Y4;Q921W2;Q545C1;P70318;A0A0N4SUX1;D6RGU1;A0A0U1RPB0;Q8CII5;Q8BT02;G5E8L2;Q80ZW7	3;3;3;3;2;2;2;2;2;2;2;1;1	3;3;3;3;2;2;2;2;2;2;2;1;1	2;2;2;2;1;1;1;1;1;1;1;1;1	Nucleolysin TIAR	Tial1;Tia1	;;;;;;;;;;	13	3	3	2	0	0	0	2	3	1	0	0	0	2	3	1	0	0	0	1	2	0	15.8	15.8	12.2	37.162	336	336;375;392;392;133;135;140;285;358;375;377;244;269	5		7	7	0	5.6008				By matching	By MS/MS	By matching	0	0
D3Z456;Q91XB2;Q99N95;F6W7C7;A0A1L1SU47;Q05DC5	D3Z456;Q91XB2;Q99N95;F6W7C7;A0A1L1SU47;Q05DC5	5;5;5;4;3;3	5;5;5;4;3;3	5;5;5;4;3;3	39S ribosomal protein L3, mitochondrial	Mrpl3	;;;;;	6	5	5	5	3	4	4	5	5	4	3	4	4	5	5	4	3	4	4	5	5	4	23	23	23	33.994	304	304;348;348;156;137;243	3.79	11	18	14	0	14.07	By MS/MS	By MS/MS	By MS/MS	By MS/MS	By MS/MS	By MS/MS	15.1	18.1
D3Z497;Q9WTZ1	D3Z497;Q9WTZ1	2;2	2;2	2;2	RING-box protein 2	Gm7075;Rnf7	;	2	2	2	2	2	2	1	1	1	1	2	2	1	1	1	1	2	2	1	1	1	1	18.8	18.8	18.8	12.652	112	112;113	3.18	5	3	3	0	12.296	By MS/MS	By MS/MS	By MS/MS	By MS/MS	By MS/MS	By MS/MS	18.8	18.8
D3Z4D6;D3Z4C9;Q9CQY6	D3Z4D6;D3Z4C9;Q9CQY6	1;1;1	1;1;1	1;1;1	Ubiquinol-cytochrome-c reductase complex assembly factor 2	Uqcc2	;;	3	1	1	1	1	1	1	1	1	1	1	1	1	1	1	1	1	1	1	1	1	1	13.4	13.4	13.4	11.607	97	97;127;136	3.67	3	3	3	0.0074906	1.3308	By matching	By MS/MS	By MS/MS	By MS/MS	By MS/MS	By matching	13.4	13.4
D3Z4D8;Z4YJY0;Q3TCJ1	D3Z4D8;Z4YJY0;Q3TCJ1	2;2;2	2;2;2	2;2;2	BRISC complex subunit Abro1	Fam175b	;;	3	2	2	2	0	0	0	2	2	2	0	0	0	2	2	2	0	0	0	2	2	2	8.7	8.7	8.7	33.527	289	289;424;415	4.33		6	3	0.007982	1.3236				By matching	By MS/MS	By matching	0	0
D3Z4J5;Q9D1H7	D3Z4J5;Q9D1H7	2;2	2;2	2;2	Golgi to ER traffic protein 4 homolog	Get4	;	2	2	2	2	2	2	2	2	2	2	2	2	2	2	2	2	2	2	2	2	2	2	11.8	11.8	11.8	27.58	246	246;327	4.04	6	8	9	0	4.444	By MS/MS	By MS/MS	By MS/MS	By MS/MS	By MS/MS	By MS/MS	11.8	11.8
D3Z4U5;Q8BVL9;D3Z555;G3UY22;G3UYZ9	D3Z4U5;Q8BVL9;D3Z555	3;3;2;1;1	3;3;2;1;1	3;3;2;1;1	Janus kinase and microtubule-interacting protein 1	Jakmip1	;;	5	3	3	3	1	1	0	2	3	2	1	1	0	2	3	2	1	1	0	2	3	2	4.5	4.5	4.5	97.234	831	831;626;339;182;646	4.33	2	7	6	0.0013782	1.9939	By MS/MS	By matching		By MS/MS	By MS/MS	By MS/MS	2	2
D3Z4V1;Q922V4;F8WI31	D3Z4V1;Q922V4;F8WI31	9;9;7	9;9;7	9;9;7	Pleiotropic regulator 1	Plrg1	;;	3	9	9	9	8	9	9	7	9	9	8	9	9	7	9	9	8	9	9	7	9	9	27.8	27.8	27.8	56.059	504	504;513;383	3.58	29	30	27	0	63.209	By MS/MS	By MS/MS	By MS/MS	By MS/MS	By MS/MS	By MS/MS	24.6	27.8
D3Z5G7	D3Z5G7	6	6	2	Carboxylic ester hydrolase	Ces1b		1	6	6	2	4	4	4	4	5	5	4	4	4	4	5	5	2	2	2	1	2	2	12.7	12.7	5.8	62.196	567	567	3.52	15	14	13	0	22.283	By MS/MS	By MS/MS	By MS/MS	By MS/MS	By MS/MS	By MS/MS	9.5	9.5
D3Z5H5;P55200;S4R2S5;A0A1L1SQS9	D3Z5H5;P55200;S4R2S5	4;4;2;1	4;4;2;1	4;4;2;1	Histone-lysine N-methyltransferase 2A;MLL cleavage product N320;MLL cleavage product C180	Kmt2a	;;	4	4	4	4	1	1	1	4	4	4	1	1	1	4	4	4	1	1	1	4	4	4	4.4	4.4	4.4	154.68	1438	1438;3966;629;173	4.21	3	15	10	0	12.083	By matching	By matching	By MS/MS	By MS/MS	By MS/MS	By MS/MS	0.9	0.9
D3Z5I1;Q3UPF5;Q8K302;G3X9X5	D3Z5I1;Q3UPF5;Q8K302;G3X9X5	4;4;3;3	4;4;3;3	4;4;3;3	Zinc finger CCCH-type antiviral protein 1	Zc3hav1	;;;	4	4	4	4	4	3	4	1	2	2	4	3	4	1	2	2	4	3	4	1	2	2	6.2	6.2	6.2	112.53	996	996;946;673;673	3.09	11	5	6	0	6.1508	By MS/MS	By MS/MS	By MS/MS	By matching	By MS/MS	By matching	6.2	4.3
D3Z5I9;Q9CXK9;F6Y0Q7;D3YV48	D3Z5I9;Q9CXK9	13;13;2;1	13;13;2;1	6;6;0;1	RNA-binding protein 33	Rbm33	;	4	13	13	6	8	8	8	8	9	7	8	8	8	8	9	7	2	2	2	3	5	3	18.1	18.1	7.8	132.82	1191	1191;1231;65;261	3.2	27	27	17	0	66.034	By MS/MS	By MS/MS	By MS/MS	By MS/MS	By MS/MS	By MS/MS	11.3	11.3
D3Z5N5;Q9Z1T6	D3Z5N5;Q9Z1T6	1;1	1;1	1;1	1-phosphatidylinositol 3-phosphate 5-kinase	Pikfyve	;	2	1	1	1	0	1	1	1	1	1	0	1	1	1	1	1	0	1	1	1	1	1	0.6	0.6	0.6	232.08	2052	2052;2097	4	2	3	3	0.0065425	1.37		By matching	By MS/MS	By matching	By MS/MS	By MS/MS	0	0.6
D3Z600;O09012	D3Z600;O09012	4;4	4;4	4;4	Peroxisomal targeting signal 1 receptor	Pex5	;	2	4	4	4	3	3	3	4	4	4	3	3	3	4	4	4	3	3	3	4	4	4	8.9	8.9	8.9	69.836	632	632;639	3.12	12	15	7	0	4.8884	By MS/MS	By MS/MS	By MS/MS	By MS/MS	By MS/MS	By MS/MS	6.2	6.2
D3Z603;Q5U5I3;Q99N85	D3Z603;Q5U5I3;Q99N85	2;2;2	2;2;2	2;2;2	28S ribosomal protein S18a, mitochondrial	Mrps18a	;;	3	2	2	2	1	1	1	2	2	2	1	1	1	2	2	2	1	1	1	2	2	2	22.8	22.8	22.8	16.711	149	149;196;196	3.5	3	6	3	0	4.2485	By matching	By MS/MS	By MS/MS	By MS/MS	By MS/MS	By matching	12.1	12.1
D3Z636;Q91VM9;G8JL76	D3Z636;Q91VM9;G8JL76	8;8;4	8;8;4	8;8;4	Inorganic pyrophosphatase 2, mitochondrial	Ppa2	;;	3	8	8	8	0	1	1	2	7	2	0	1	1	2	7	2	0	1	1	2	7	2	34.3	34.3	34.3	37.985	329	329;330;152	3.25	2	12	2	0	8.1115		By MS/MS	By MS/MS	By MS/MS	By MS/MS	By matching	0	5.5
D3Z656;Q8CHC4;E9Q7S0;F7BQW7;F7CD11;F6VSS8;F6XIX0;D3Z1M7	D3Z656;Q8CHC4	18;17;7;7;5;4;3;1	18;17;7;7;5;4;3;1	18;17;7;7;5;4;3;1	Synaptojanin-1	Synj1	;	8	18	18	18	11	11	13	13	12	10	11	11	13	13	12	10	11	11	13	13	12	10	21.3	21.3	21.3	176.33	1607	1607;1574;1309;1324;189;118;103;693	3.56	35	37	32	0	54.324	By MS/MS	By MS/MS	By MS/MS	By MS/MS	By MS/MS	By MS/MS	14	13.1
P0DMN7;D3Z6H8;Q3TJI4;A0A1L1SV28	P0DMN7;D3Z6H8	4;4;1;1	4;4;1;1	4;4;1;1	S-adenosylmethionine decarboxylase proenzyme 1;S-adenosylmethionine decarboxylase 1 alpha chain;S-adenosylmethionine decarboxylase 1 beta chain;S-adenosylmethionine decarboxylase proenzyme 2;S-adenosylmethionine decarboxylase 2 alpha chain;S-adenosylmethionine decarboxylase 2 beta chain	Amd1;Amd2	;	4	4	4	4	4	4	4	2	2	3	4	4	4	2	2	3	4	4	4	2	2	3	16.5	16.5	16.5	38.272	334	334;334;127;185	3.43	12	7	9	0	11.531	By MS/MS	By MS/MS	By MS/MS	By MS/MS	By MS/MS	By MS/MS	16.5	16.5
D3Z6I4;Q921W4;D3YU21;F7BGV1;D3YZD6	D3Z6I4;Q921W4;D3YU21;F7BGV1;D3YZD6	2;2;1;1;1	2;2;1;1;1	2;2;1;1;1	Quinone oxidoreductase-like protein 1	Cryzl1	;;;;	5	2	2	2	0	0	0	1	2	1	0	0	0	1	2	1	0	0	0	1	2	1	10.8	10.8	10.8	37.007	333	333;348;191;220;300	3		4		0.0024026	1.7411				By matching	By MS/MS	By matching	0	0
Q8VCQ8;S4R1T7;D3Z6I7;E9Q0M9;E9QA16;E9QA15;Q3TUS1;Q3UGC3;Q7TMN5;E9Q9F3;F6RGN9;F6ZAW1;F6QLP8;Q8VD79;F6T2Z7	Q8VCQ8;S4R1T7;D3Z6I7;E9Q0M9;E9QA16;E9QA15;Q3TUS1	7;7;7;5;5;5;4;3;2;2;1;1;1;1;1	7;7;7;5;5;5;4;3;2;2;1;1;1;1;1	7;7;7;5;5;5;4;3;2;2;1;1;1;1;1		Cald1	;;;;;;	15	7	7	7	2	2	2	1	1	1	2	2	2	1	1	1	2	2	2	1	1	1	17.7	17.7	17.7	60.452	530	530;534;554;534;536;768;220;387;187;253;137;211;274;321;354	5.08	6	3	16	0	8.7247	By MS/MS	By matching	By MS/MS	By matching	By MS/MS	By matching	7.4	7.4
D3Z6S1;Q8BM55	D3Z6S1;Q8BM55	3;3	3;3	3;3	Transmembrane protein 214	Tmem214	;	2	3	3	3	1	1	1	3	3	3	1	1	1	3	3	3	1	1	1	3	3	3	6.1	6.1	6.1	71.302	642	642;687	3.95	3	10	6	0	5.1062	By matching	By MS/MS	By matching	By MS/MS	By MS/MS	By MS/MS	2.6	2.6
D3Z6W2;Q06180	D3Z6W2;Q06180	6;6	6;6	6;6	Tyrosine-protein phosphatase non-receptor type;Tyrosine-protein phosphatase non-receptor type 2	Ptpn2	;	2	6	6	6	5	6	5	3	3	3	5	6	5	3	3	3	5	6	5	3	3	3	22.6	22.6	22.6	42.291	363	363;406	3.32	16	11	11	0	55.782	By MS/MS	By MS/MS	By MS/MS	By MS/MS	By MS/MS	By MS/MS	17.4	22.6
D3Z6Z0;Q78ZM0;D3Z789;Q9CU14;Q9CSC2;O70492	D3Z6Z0;Q78ZM0;D3Z789;Q9CU14;Q9CSC2;O70492	4;4;3;3;3;3	4;4;3;3;3;3	4;4;3;3;3;3	Sorting nexin-3	Snx3	;;;;;	6	4	4	4	1	2	2	0	3	1	1	2	2	0	3	1	1	2	2	0	3	1	33.6	33.6	33.6	16.315	140	140;162;130;132;132;162	3.93	5	4	6	0	3.619	By matching	By MS/MS	By MS/MS		By MS/MS	By MS/MS	6.4	20
D3Z710;Q91W40	D3Z710;Q91W40	1;1	1;1	1;1	Kinesin light chain 3	Klc3	;	2	1	1	1	1	1	1	0	0	0	1	1	1	0	0	0	1	1	1	0	0	0	2.4	2.4	2.4	55.677	505	505;508	4	3		3	0.0090864	1.2426	By matching	By MS/MS	By matching				2.4	2.4
H7BWX9;D3Z794;P61957	H7BWX9;D3Z794;P61957	3;3;3	3;3;3	3;3;3	Small ubiquitin-related modifier 2	Sumo2	;;	3	3	3	3	3	3	3	3	3	3	3	3	3	3	3	3	3	3	3	3	3	3	37.7	37.7	37.7	6.0139	53	53;71;95	3.15	10	11	6	0	7.6564	By MS/MS	By MS/MS	By MS/MS	By matching	By MS/MS	By MS/MS	37.7	37.7
D3Z795;Q9JK23;D6RG59	D3Z795;Q9JK23	5;5;2	5;5;2	5;5;2	Proteasome assembly chaperone 1	Psmg1	;	3	5	5	5	4	4	4	4	5	5	4	4	4	4	5	5	4	4	4	4	5	5	20.9	20.9	20.9	30.54	268	268;289;64	3.34	12	14	9	0	15.454	By MS/MS	By MS/MS	By MS/MS	By MS/MS	By MS/MS	By MS/MS	20.9	20.9
D3Z7B5;Q8BWY9;D6RGL3	D3Z7B5;Q8BWY9	16;16;1	16;16;1	16;16;1	Protein CIP2A	C330027C09Rik;Kiaa1524	;	3	16	16	16	9	10	12	9	11	10	9	10	12	9	11	10	9	10	12	9	11	10	18.7	18.7	18.7	102.13	907	907;907;35	3.66	37	38	37	0	13.972	By MS/MS	By MS/MS	By MS/MS	By MS/MS	By MS/MS	By MS/MS	10.4	10.6
D3Z7C0;Q3UKS6;Q9Z2Q5	D3Z7C0;Q3UKS6;Q9Z2Q5	4;4;4	4;4;4	4;4;4	39S ribosomal protein L40, mitochondrial	Mrpl40	;;	3	4	4	4	3	3	3	2	3	1	3	3	3	2	3	1	3	3	3	2	3	1	32.1	32.1	32.1	19.378	162	162;206;206	3.29	9	6	6	0	10.656	By MS/MS	By MS/MS	By MS/MS	By MS/MS	By MS/MS	By MS/MS	26.5	26.5
D3Z7C6;Q9CRH1;Q3TJG6;Q9R0Q7	D3Z7C6;Q9CRH1;Q3TJG6;Q9R0Q7	7;7;7;7	7;7;7;7	7;7;7;7	Prostaglandin E synthase 3	Ptges3	;;;	4	7	7	7	5	7	6	7	7	6	5	7	6	7	7	6	5	7	6	7	7	6	32.3	32.3	32.3	14.982	130	130;140;160;160	3.8	24	28	28	0	64.076	By MS/MS	By MS/MS	By MS/MS	By MS/MS	By MS/MS	By MS/MS	24.6	32.3
D3Z7F7;Q8BFS6	D3Z7F7;Q8BFS6	1;1	1;1	1;1	Serine/threonine-protein phosphatase CPPED1	Cpped1	;	2	1	1	1	0	1	1	1	1	1	0	1	1	1	1	1	0	1	1	1	1	1	7.5	7.5	7.5	27.215	240	240;312	4	2	3	3	0.001642	1.9382		By MS/MS	By matching	By matching	By MS/MS	By matching	0	7.5
D3Z7G8;E3VWA1;E1AWU4	D3Z7G8;E3VWA1;E1AWU4	1;1;1	1;1;1	1;1;1	Anion exchange protein	Slc4a4	;;	3	1	1	1	0	0	0	0	1	0	0	0	0	0	1	0	0	0	0	0	1	0	6.9	6.9	6.9	26.391	233	233;1026;1035	3		2		0.0026504	1.6994					By MS/MS		0	0
D3Z7I0;Q3UU56;Q8BL74;A0A0J9YUJ3;D3Z2L1	D3Z7I0;Q3UU56;Q8BL74;A0A0J9YUJ3;D3Z2L1	4;3;3;2;2	4;3;3;2;2	4;3;3;2;2	General transcription factor 3C polypeptide 2	Gtf3c2;Gm29609	;;;;	5	4	4	4	2	3	3	2	1	2	2	3	3	2	1	2	2	3	3	2	1	2	7.3	7.3	7.3	104.72	950	950;907;907;175;228	3.05	17	11	9	0	44.863	By MS/MS	By MS/MS	By MS/MS	By MS/MS	By MS/MS	By MS/MS	2.1	4.5
D3Z7L2	D3Z7L2	5	1	0		Mllt4		1	5	1	0	2	2	2	3	4	4	0	0	0	0	1	1	0	0	0	0	0	0	35.7	5.9	0	25.564	221	221	5.4		2	3	0.0029062	1.6723	By matching	By matching	By matching	By matching	By MS/MS	By MS/MS	15.8	15.8
D3Z7M5;Q9CPT5	D3Z7M5;Q9CPT5	1;1	1;1	1;1	Nucleolar protein 16	Nop16	;	2	1	1	1	1	1	1	1	1	1	1	1	1	1	1	1	1	1	1	1	1	1	9.9	9.9	9.9	21.508	181	181;178	3.67	3	3	3	0	4.1033	By MS/MS	By MS/MS	By MS/MS	By MS/MS	By MS/MS	By MS/MS	9.9	9.9
D3Z7R6;Q543F3;Q08093;Q922F8	D3Z7R6;Q543F3;Q08093	3;3;3;1	2;2;2;1	2;2;2;1	Calponin;Calponin-2	Cnn2	;;	4	3	2	2	1	2	0	2	2	2	0	1	0	2	2	2	0	1	0	2	2	2	13.9	9.8	9.8	28.958	266	266;305;305;242	4	1	9	4	0.0014073	2.1465	By matching	By MS/MS		By matching	By MS/MS	By matching	4.1	7.9
F8WIH0;D3Z7V3;H7BX64;Q3URD3;F6UV57;F6YCM8;D3Z0N1;F6WY34;D3YV81	F8WIH0;D3Z7V3;H7BX64;Q3URD3;F6UV57;F6YCM8;D3Z0N1	4;4;4;4;3;3;2;1;1	4;4;4;4;3;3;2;1;1	4;4;4;4;3;3;2;1;1	Sarcolemmal membrane-associated protein	Slmap	;;;;;;	9	4	4	4	3	3	3	3	3	2	3	3	3	3	3	2	3	3	3	3	3	2	8	8	8	79.446	690	690;790;828;845;433;477;133;184;283	2.7	9	8	3	0	3.0918	By MS/MS	By matching	By MS/MS	By MS/MS	By MS/MS	By MS/MS	6.5	6.5
G3X922;D4AFX7;Q3UX52;Q3UQJ7;Q8CHD7;Q8BNL1;Q3TNE7;A0A087WS25;A0A1L1STR9;A0A087WRC9	G3X922;D4AFX7;Q3UX52;Q3UQJ7;Q8CHD7	24;24;13;13;13;8;5;2;1;1	24;24;13;13;13;8;5;2;1;1	24;24;13;13;13;8;5;2;1;1		Dnajc13	;;;;	10	24	24	24	13	13	11	10	11	11	13	13	11	10	11	11	13	13	11	10	11	11	14.6	14.6	14.6	254.44	2243	2243;2248;933;950;966;715;479;184;96;174	4.24	37	32	58	0	40.898	By MS/MS	By MS/MS	By MS/MS	By MS/MS	By MS/MS	By MS/MS	8.6	8.7
D6RCK1;Q08297;A3KGI2;F7AT35	D6RCK1;Q08297;A3KGI2	4;4;2;1	4;4;2;1	4;4;2;1	DNA repair protein RAD51 homolog 1	Rad51	;;	4	4	4	4	2	2	2	0	1	0	2	2	2	0	1	0	2	2	2	0	1	0	24.5	24.5	24.5	24.087	220	220;339;178;237	4.33	6	1	8	0	3.3108	By MS/MS	By MS/MS	By MS/MS		By MS/MS		15.9	15.9
D6RE32;Q9JHP7	D6RE32;Q9JHP7	1;1	1;1	1;1	KDEL motif-containing protein 1	Kdelc1	;	2	1	1	1	0	0	0	0	1	0	0	0	0	0	1	0	0	0	0	0	1	0	11.7	11.7	11.7	15.418	137	137;502	3		1		0.0023898	1.7146					By MS/MS		0	0
D6RET6;Q9DBM1;Q3U3V2;D6RJ67	D6RET6;Q9DBM1;Q3U3V2	12;12;11;1	12;12;11;1	12;12;11;1	G patch domain-containing protein 1	Gpatch1	;;	4	12	12	12	10	9	9	5	5	5	10	9	9	5	5	5	10	9	9	5	5	5	25	25	25	97.893	883	883;930;885;98	2.48	33	16	9	0	33.439	By MS/MS	By MS/MS	By MS/MS	By MS/MS	By MS/MS	By MS/MS	21.1	18.2
E9PXK7;D6RFQ2;Q9Z210	E9PXK7;D6RFQ2;Q9Z210	1;1;1	1;1;1	1;1;1	Peroxisomal membrane protein 11B	Pex11b	;;	3	1	1	1	1	1	1	1	1	1	1	1	1	1	1	1	1	1	1	1	1	1	6.1	6.1	6.1	27.003	245	245;366;259	3.67	3	3	3	0.00058377	2.4872	By MS/MS	By MS/MS	By MS/MS	By matching	By matching	By MS/MS	6.1	6.1
D6RGR4;Q9DAJ4;F7C259	D6RGR4;Q9DAJ4	7;7;1	7;7;1	7;7;1	WD repeat domain-containing protein 83	Wdr83	;	3	7	7	7	6	5	7	3	4	5	6	5	7	3	4	5	6	5	7	3	4	5	37.8	37.8	37.8	28.984	262	262;315;55	2.89	18	12	8	0	10.617	By MS/MS	By MS/MS	By MS/MS	By MS/MS	By MS/MS	By MS/MS	32.4	26.7
D6RIK7;P51943	D6RIK7;P51943	1;1	1;1	1;1	Cyclin-A2	Ccna2	;	2	1	1	1	0	1	0	1	1	1	0	1	0	1	1	1	0	1	0	1	1	1	14.4	14.4	14.4	16.625	153	153;422	4.43	1	3	3	0.0005836	2.4819		By MS/MS		By MS/MS	By MS/MS	By MS/MS	0	14.4
D9J2Z9;D9J300;D9J301;Q2Q7P0;D9J302;Q8CI51;A0A0G2JGZ5;A0A0G2JEJ0;Q8VDV4;Q9CRA2;D9J303;F8WJI6;E9Q8P5	D9J2Z9;D9J300;D9J301;Q2Q7P0;D9J302;Q8CI51;A0A0G2JGZ5;A0A0G2JEJ0	3;3;3;3;3;3;2;2;1;1;1;1;1	3;3;3;3;3;3;2;2;1;1;1;1;1	3;3;3;3;3;3;2;2;1;1;1;1;1	PDZ and LIM domain protein 5	Pdlim5	;;;;;;;	13	3	3	3	0	0	1	2	3	3	0	0	1	2	3	3	0	0	1	2	3	3	7.9	7.9	7.9	52.396	482	482;526;574;591;614;591;223;253;185;214;234;239;239	4.29	1	8	5	0	2.8951			By MS/MS	By matching	By MS/MS	By matching	0	0
Q4KL64;G3X9I4;D9J342;Q9JJW6	Q4KL64;G3X9I4;D9J342;Q9JJW6	9;9;9;9	1;1;1;1	1;1;1;1	Aly/REF export factor 2	Alyref2;Refbp2	;;;	4	9	1	1	8	8	8	9	8	8	1	1	1	1	1	1	1	1	1	1	1	1	41.3	12.8	12.8	23.812	218	218;218;218;218	3.25	3	3	2	0	3.2902	By MS/MS	By matching	By MS/MS	By MS/MS	By matching	By MS/MS	41.3	41.3
E0CX20;Q6PGH1	E0CX20;Q6PGH1	10;7	10;7	10;7	Protein BUD31 homolog	Bud31	;	2	10	10	10	7	7	8	6	6	7	7	7	8	6	6	7	7	7	8	6	6	7	67.4	67.4	67.4	17	144	144;103	3.16	25	21	15	0	27.42	By MS/MS	By MS/MS	By MS/MS	By MS/MS	By MS/MS	By MS/MS	58.3	58.3
E0CX79;E0CXR3;E0CZD9;E0CXM9;Q9DB43	E0CX79;E0CXR3;E0CZD9;E0CXM9;Q9DB43	1;1;1;1;1	1;1;1;1;1	1;1;1;1;1	Zinc finger protein-like 1	Zfpl1	;;;;	5	1	1	1	1	1	1	1	1	1	1	1	1	1	1	1	1	1	1	1	1	1	11.6	11.6	11.6	14.509	129	129;182;242;264;310	3.5	6	5	5	0.0014156	2.1763	By MS/MS	By MS/MS	By MS/MS	By matching	By MS/MS	By MS/MS	11.6	11.6
E0CXE7;Q5SUQ9	E0CXE7;Q5SUQ9	9;9	9;9	9;9	CST complex subunit CTC1	Ctc1	;	2	9	9	9	5	4	6	5	5	5	5	4	6	5	5	5	5	4	6	5	5	5	14.6	14.6	14.6	106.47	965	965;1212	3.81	15	15	17	0	156.48	By MS/MS	By MS/MS	By MS/MS	By MS/MS	By MS/MS	By MS/MS	8	6.8
E0CXK9;Q9CQ73;Q3TIY5;E0CX59	E0CXK9;Q9CQ73;Q3TIY5;E0CX59	8;8;8;6	8;8;8;6	8;8;8;6		Pkp2	;;;	4	8	8	8	3	3	3	2	2	3	3	3	3	2	2	3	3	3	3	2	2	3	19.1	19.1	19.1	52.491	477	477;795;795;303	4	9	9	12	0	4.4474	By MS/MS	By MS/MS	By MS/MS	By MS/MS	By MS/MS	By MS/MS	5.9	5.9
E0CXN0;Q91XG8;Q3UZ05;P26928	E0CXN0;Q91XG8;Q3UZ05;P26928	4;4;4;4	4;4;4;4	4;4;4;4	Hepatocyte growth factor-like protein;Hepatocyte growth factor-like protein alpha chain;Hepatocyte growth factor-like protein beta chain	Mst1	;;;	4	4	4	4	3	2	2	2	2	2	3	2	2	2	2	2	3	2	2	2	2	2	10.9	10.9	10.9	79.714	707	707;716;716;716	4.13	7	6	10	0	6.0468	By MS/MS	By MS/MS	By MS/MS	By MS/MS	By MS/MS	By MS/MS	8.2	5
F6TS96;Q3TY99;E0CXU1;E0CXS2;E0CY14;F8WIE2;E0CXS9;J3KMT7;Q80TC1;Q08122;Q6PDS9;F6YM15;F6X5U5;Q5DTI7;Q3UN01;E9PV07;Q6IR16;Q9WVB2	F6TS96;Q3TY99;E0CXU1;E0CXS2;E0CY14;F8WIE2;E0CXS9;J3KMT7;Q80TC1;Q08122	4;4;4;4;4;4;4;4;4;4;1;1;1;1;1;1;1;1	4;4;4;4;4;4;4;4;4;4;1;1;1;1;1;1;1;1	2;2;2;2;2;2;2;2;2;2;0;0;0;0;0;0;0;0	Transducin-like enhancer protein 3	Tle3	;;;;;;;;;	18	4	4	2	2	3	3	3	4	2	2	3	3	3	4	2	1	1	1	1	2	1	9.8	9.8	4.4	75.386	702	702;712;716;760;762;764;767;783;897;772;93;119;134;402;732;736;741;767	3.77	8	9	9	0	18.205	By matching	By MS/MS	By MS/MS	By MS/MS	By MS/MS	By MS/MS	4.3	7.5
Q3TJ47;Q3V116;E0CXV8;Q7TT35;Q64028	Q3TJ47;Q3V116;E0CXV8;Q7TT35;Q64028	10;10;10;10;9	10;10;10;10;9	10;10;10;10;9	Polyhomeotic-like protein 1	Phc1	;;;;	5	10	10	10	5	5	4	6	6	5	5	5	4	6	6	5	5	5	4	6	6	5	21.1	21.1	21.1	100.55	957	957;958;965;1010;1012	3.47	14	17	12	0	17.644	By MS/MS	By MS/MS	By MS/MS	By MS/MS	By MS/MS	By MS/MS	10.8	10.8
E0CYJ7;F7BJW2;E0CXX6;Q3TV65	E0CYJ7;F7BJW2;E0CXX6;Q3TV65	1;1;1;1	1;1;1;1	1;1;1;1	MPN domain-containing protein	Mpnd	;;;	4	1	1	1	1	1	1	1	1	1	1	1	1	1	1	1	1	1	1	1	1	1	3.7	3.7	3.7	47.712	437	437;455;457;487	3.67	3	3	3	0	5.1043	By MS/MS	By MS/MS	By MS/MS	By matching	By MS/MS	By matching	3.7	3.7
E0CY16;Q1WIL9;E9PYN1;Q8R5M8	E0CY16;Q1WIL9;E9PYN1;Q8R5M8	1;1;1;1	1;1;1;1	1;1;1;1	Cell adhesion molecule 1	Cadm1	;;;	4	1	1	1	0	0	0	1	1	0	0	0	0	1	1	0	0	0	0	1	1	0	6.2	6.2	6.2	42.892	390	390;428;474;456	3		3		0	4.4627				By matching	By MS/MS		0	0
E0CY91;E0CYW1;E0CY38;E9QJZ1;E0CZB3;Q9EPV8	E0CY91;E0CYW1;E0CY38;E9QJZ1;E0CZB3;Q9EPV8	2;2;2;2;2;2	2;2;2;2;2;2	2;2;2;2;2;2	Ubiquitin-like protein 5	Ubl5;Gm16381	;;;;;	6	2	2	2	2	2	2	0	0	0	2	2	2	0	0	0	2	2	2	0	0	0	29.8	29.8	29.8	5.4004	47	47;56;72;73;113;73	1.86	6		1	0.0026511	1.7027	By MS/MS	By MS/MS	By MS/MS				29.8	29.8
E0CY81;Q62511	E0CY81;Q62511	2;2	2;2	2;2	E3 ubiquitin-protein ligase ZFP91	Zfp91	;	2	2	2	2	2	2	2	1	2	2	2	2	2	1	2	2	2	2	2	1	2	2	6.8	6.8	6.8	59.203	529	529;572	2.69	6	5	2	0.0021674	1.8458	By MS/MS	By matching	By MS/MS	By matching	By MS/MS	By MS/MS	6.8	6.8
E0CYA9;Q9CQ36	E0CYA9;Q9CQ36	1;1	1;1	1;1	DNA polymerase epsilon subunit 4	Pole4	;	2	1	1	1	1	0	0	1	1	1	1	0	0	1	1	1	1	0	0	1	1	1	31.1	31.1	31.1	12.455	119	119;118	3.4	1	3	1	0	5.5863	By MS/MS			By matching	By MS/MS	By matching	31.1	0
E0CYE2;F7DEU6;P50096;E0CXK0;F6XXH9	E0CYE2;F7DEU6;P50096;E0CXK0	7;7;7;5;1	6;6;6;4;1	6;6;6;4;1	Inosine-5-monophosphate dehydrogenase;Inosine-5-monophosphate dehydrogenase 1	Impdh1	;;;	5	7	6	6	3	3	2	4	4	4	2	2	1	3	3	3	2	2	1	3	3	3	19.6	18	18	52.47	489	489;538;514;231;187	4.25	5	9	10	0	16.152	By matching	By MS/MS	By matching	By matching	By MS/MS	By MS/MS	8.6	8.6
E0CYH4;Q8C6G8;B2RTG7;F7DFQ2;F8WH48	E0CYH4;Q8C6G8;B2RTG7	4;4;3;1;1	4;4;3;1;1	4;4;3;1;1	WD repeat-containing protein 26	Wdr26	;;	5	4	4	4	1	1	1	2	3	3	1	1	1	2	3	3	1	1	1	2	3	3	9.4	9.4	9.4	68.879	625	625;641;514;147;183	4.1	3	10	7	0	3.1628	By matching	By MS/MS	By MS/MS	By matching	By MS/MS	By MS/MS	1.6	1.6
E0CYN2;Q8BJM3	E0CYN2;Q8BJM3	1;1	1;1	1;1	Coiled-coil domain-containing protein R3HCC1L	R3hcc1l	;	2	1	1	1	0	0	0	1	1	1	0	0	0	1	1	1	0	0	0	1	1	1	9.2	9.2	9.2	22.303	195	195;775	3		3		0.0036439	1.5709				By MS/MS	By MS/MS	By matching	0	0
E0CYQ0;F7B6A4;F7C1U0;E0CZ97;A6H697;F6SYN4;E0CYD2	E0CYQ0;F7B6A4;F7C1U0;E0CZ97;A6H697;F6SYN4;E0CYD2	13;11;10;9;9;9;9	13;11;10;9;9;9;9	13;11;10;9;9;9;9		Kctd17	;;;;;;	7	13	13	13	10	11	10	10	11	11	10	11	10	10	11	11	10	11	10	10	11	11	60.8	60.8	60.8	33.342	296	296;206;210;213;218;225;250	3.74	53	55	57	0	231.86	By MS/MS	By MS/MS	By MS/MS	By MS/MS	By MS/MS	By MS/MS	48.6	48.6
E0CZ72;P28740;F8VQ42;Q9D481;F6SUU5;A2RSC8;Q8C0N1;F6RLL5	E0CZ72;P28740;F8VQ42	13;13;12;5;4;2;2;1	12;12;11;5;3;1;1;1	12;12;11;5;3;1;1;1	Kinesin-like protein;Kinesin-like protein KIF2A	Kif2a	;;	8	13	12	12	9	9	9	10	11	10	8	8	8	9	10	9	8	8	8	9	10	9	25	23.7	23.7	83.86	743	743;705;671;283;175;668;668;96	3.88	28	32	35	0	34.326	By MS/MS	By MS/MS	By MS/MS	By MS/MS	By MS/MS	By MS/MS	18.7	18.7
E0CZ81;Q8CIV8	E0CZ81;Q8CIV8	1;1	1;1	1;1	Tubulin-specific chaperone E	Tbce	;	2	1	1	1	0	0	0	0	1	0	0	0	0	0	1	0	0	0	0	0	1	0	4.7	4.7	4.7	47.976	428	428;524	3		1		0.00058531	2.5112					By MS/MS		0	0
E0CZE0;Q3UK27;Q8VBW6;Q3TS59	E0CZE0;Q3UK27;Q8VBW6;Q3TS59	2;2;2;1	2;2;2;1	2;2;2;1	NEDD8-activating enzyme E1 regulatory subunit	Nae1	;;;	4	2	2	2	0	0	0	0	2	2	0	0	0	0	2	2	0	0	0	0	2	2	5.5	5.5	5.5	57.619	510	510;534;534;346	4.71		4	3	0.0058346	1.4154					By MS/MS	By matching	0	0
E3SRG7;E3SRG8;E3SRH0;Q811W8;P97471	E3SRG7;E3SRG8;E3SRH0;Q811W8;P97471	1;1;1;1;1	1;1;1;1;1	1;1;1;1;1	Mothers against decapentaplegic homolog;Mothers against decapentaplegic homolog 4	Smad4	;;;;	5	1	1	1	0	0	0	1	1	1	0	0	0	1	1	1	0	0	0	1	1	1	3.7	3.7	3.7	44.715	402	402;455;465;545;551	3		3		0.0090909	1.246				By matching	By MS/MS	By matching	0	0
E3WH30;Q8BP27	E3WH30;Q8BP27	8;8	8;8	8;8	Swi5-dependent recombination DNA repair protein 1 homolog	Sfr1	;	2	8	8	8	5	6	6	6	7	7	5	6	6	6	7	7	5	6	6	6	7	7	25.7	25.7	25.7	33.526	303	303;319	3.51	25	28	22	0	14.463	By MS/MS	By MS/MS	By MS/MS	By MS/MS	By MS/MS	By MS/MS	14.9	18.8
E4NKG5;Q05A80;A0A0N4SVI1	E4NKG5;Q05A80;A0A0N4SVI1	4;4;3	4;4;3	4;4;3	Caprin-2	Caprin2	;;	3	4	4	4	3	3	3	3	3	2	3	3	3	3	3	2	3	3	3	3	3	2	5.8	5.8	5.8	114.49	1031	1031;1031;172	3.64	9	10	9	0	6.0399	By MS/MS	By MS/MS	By MS/MS	By MS/MS	By MS/MS	By MS/MS	5	5
E9PU96;Q571H0	E9PU96;Q571H0	1;1	1;1	1;1	Nucleolar pre-ribosomal-associated protein 1	Urb1	;	2	1	1	1	1	1	1	1	1	1	1	1	1	1	1	1	1	1	1	1	1	1	0.8	0.8	0.8	254.84	2277	2277;2274	3.67	3	3	3	0	3.2919	By MS/MS	By matching	By matching	By MS/MS	By MS/MS	By MS/MS	0.8	0.8
E9PUA2;Q5BLK4;Q8CD38	E9PUA2;Q5BLK4;Q8CD38	5;5;4	5;5;4	5;5;4	Terminal uridylyltransferase 7	Zcchc6	;;	3	5	5	5	3	3	3	3	3	2	3	3	3	3	3	2	3	3	3	3	3	2	4.5	4.5	4.5	167.15	1474	1474;1491;210	4.13	9	8	13	0	3.0174	By MS/MS	By MS/MS	By MS/MS	By matching	By MS/MS	By MS/MS	2.9	2.9
E9PUA5	E9PUA5	24	4	1	Kinesin-like protein	Kifc5b		1	24	4	1	21	22	21	20	19	18	3	3	3	3	4	4	0	0	0	0	1	1	40.6	7.6	2.7	73.681	672	672	3.24	12	14	8	0	6.3793	By MS/MS	By MS/MS	By MS/MS	By MS/MS	By MS/MS	By MS/MS	34.2	36.6
E9PUA6;Q80UN1	E9PUA6;Q80UN1	1;1	1;1	1;1	BTB/POZ domain-containing protein KCTD9	Kctd9	;	2	1	1	1	1	1	1	1	1	1	1	1	1	1	1	1	1	1	1	1	1	1	4.6	4.6	4.6	42.433	389	389;339	2.33	5	3	1	0.0050916	1.4342	By MS/MS	By matching	By matching	By matching	By MS/MS	By matching	4.6	4.6
E9PUB7;Q2YDW2;D3YX87	E9PUB7;Q2YDW2;D3YX87	6;6;3	6;6;3	6;6;3	Protein misato homolog 1	Msto1	;;	3	6	6	6	0	1	0	4	6	1	0	1	0	4	6	1	0	1	0	4	6	1	16.9	16.9	16.9	61.207	556	556;556;586	2.83	1	11		0	5.685		By MS/MS		By matching	By MS/MS	By matching	0	2.5
E9PUD2;Q3U4P3;Q8K1M6	E9PUD2;Q3U4P3;Q8K1M6	6;5;5	6;5;5	6;5;5	Dynamin-1-like protein	Dnm1l	;;	3	6	6	6	2	4	4	1	5	4	2	4	4	1	5	4	2	4	4	1	5	4	13.3	13.3	13.3	79.532	712	712;714;742	3.41	10	11	8	0	9.2292	By matching	By MS/MS	By MS/MS	By MS/MS	By MS/MS	By MS/MS	4.8	9.8
E9PUF4;A0A0R4J214	E9PUF4	27;9	1;0	1;0		Rbm26		2	27	1	1	20	21	23	22	23	21	1	1	1	0	0	0	1	1	1	0	0	0	25.2	3.4	3.4	111.01	983	983;210	4	3		3	0	41.611	By MS/MS	By matching	By matching	By matching	By matching	By matching	20.9	20.9
Q6KAM6;E9PUF7;Q61210;A0A0U1RPP2;F6ZN61	Q6KAM6;E9PUF7;Q61210	4;4;4;1;1	4;4;4;1;1	4;4;4;1;1	Rho guanine nucleotide exchange factor 1	Arhgef1	;;	5	4	4	4	2	2	2	3	4	3	2	2	2	3	4	3	2	2	2	3	4	3	7.3	7.3	7.3	104.63	939	939;976;920;192;616	3.89	6	12	9	0	19.986	By MS/MS	By MS/MS	By MS/MS	By MS/MS	By MS/MS	By MS/MS	4.2	4.2
E9PUG8;Q8CCG4;Q9CWG7	E9PUG8;Q8CCG4;Q9CWG7	4;4;3	4;4;3	4;4;3	Developmental pluripotency-associated protein 4	Dppa4	;;	3	4	4	4	3	3	2	3	3	3	3	3	2	3	3	3	3	3	2	3	3	3	21.7	21.7	21.7	26.648	244	244;296;296	3.5	8	9	7	0	14.264	By MS/MS	By MS/MS	By MS/MS	By MS/MS	By MS/MS	By MS/MS	21.7	21.7
Q6PFV6;E9PUQ4;E9PUQ2;E9PUP9;E9PUQ0;Q60629;Q61821;B7ZNN5;Q8C3U1;Q8BRB1;P29319	Q6PFV6;E9PUQ4;E9PUQ2;E9PUP9;E9PUQ0;Q60629;Q61821;B7ZNN5;Q8C3U1;Q8BRB1;P29319	2;2;2;2;2;2;1;1;1;1;1	2;2;2;2;2;2;1;1;1;1;1	1;1;1;1;1;1;0;0;0;0;0	Receptor protein-tyrosine kinase;Ephrin type-A receptor 5;Ephrin type-A receptor 3	Epha5;Epha3	;;;;;;;;;;	11	2	2	1	2	2	2	2	2	1	2	2	2	2	2	1	1	1	1	1	1	1	2.8	2.8	1.2	91.045	819	819;894;1006;1017;1040;876;57;983;984;984;983	3.71	6	5	6	0.0013877	2.0385	By MS/MS	By MS/MS	By MS/MS	By MS/MS	By MS/MS	By matching	2.8	2.8
E9PUQ3;D3YWF5;D3Z5E5;D3YU88;Q6NX79	E9PUQ3;D3YWF5;D3Z5E5;D3YU88;Q6NX79	14;13;13;13;12	14;13;13;13;12	14;13;13;13;12		AU019823	;;;;	5	14	14	14	13	14	14	13	12	14	13	14	14	13	12	14	13	14	14	13	12	14	32.2	32.2	32.2	33.954	292	292;125;203;214;263	3.56	51	50	46	0	61.077	By MS/MS	By MS/MS	By MS/MS	By MS/MS	By MS/MS	By MS/MS	32.2	32.2
Z4YJU8;Q5DTL1;E9PUQ5;Q921M4;A2AN46;A2AN45;A2AN48	Z4YJU8;Q5DTL1;E9PUQ5;Q921M4	8;8;8;8;2;1;1	8;8;8;8;2;1;1	8;8;8;8;2;1;1	Golgin subfamily A member 2	Golga2	;;;	7	8	8	8	2	3	3	3	4	3	2	3	3	3	4	3	2	3	3	3	4	3	11.1	11.1	11.1	108.69	956	956;1022;1026;999;337;272;282	4.33	8	12	16	0	5.0023	By MS/MS	By MS/MS	By MS/MS	By matching	By MS/MS	By MS/MS	2	3.1
Q05BM5;Q3UYU2;E9PUQ7;Q3UJM1;Q8BNV1;F6ZHN3	Q05BM5;Q3UYU2;E9PUQ7;Q3UJM1;Q8BNV1	5;5;5;5;5;2	5;5;5;5;5;2	5;5;5;5;5;2	tRNA (uracil-5-)-methyltransferase homolog A	Trmt2a	;;;;	6	5	5	5	3	3	4	4	3	4	3	3	4	4	3	4	3	3	4	4	3	4	13.6	13.6	13.6	66.349	602	602;613;613;634;574;281	3.43	15	15	12	0	12.623	By MS/MS	By MS/MS	By MS/MS	By MS/MS	By MS/MS	By MS/MS	9.1	9
E9Q1M6;E9PUR0;Q6KAP1;Q8C103;F7C545;F6RRY0;F7DE17;Q5BJ28	E9Q1M6;E9PUR0;Q6KAP1;Q8C103	9;9;8;5;2;1;1;1	4;4;3;1;1;1;1;1	4;4;3;1;1;1;1;1		Ankhd1;mFLJ00246	;;;	8	9	4	4	5	8	6	6	7	5	2	3	3	2	3	3	2	3	3	2	3	3	5.5	2.7	2.7	263.4	2485	2485;2548;1454;1055;214;335;1021;1068	3.36	8	8	6	0	8.5308	By MS/MS	By MS/MS	By MS/MS	By MS/MS	By MS/MS	By MS/MS	2.9	4.7
Q5SWP0;Q5SWP1;E9PUT1;Q91YM4	Q5SWP0;Q5SWP1;E9PUT1;Q91YM4	1;1;1;1	1;1;1;1	1;1;1;1	Protein TBRG4	Tbrg4	;;;	4	1	1	1	1	1	1	1	1	1	1	1	1	1	1	1	1	1	1	1	1	1	17	17	17	12.375	112	112;158;365;630	3.73	4	3	4	0.00059154	2.5716	By matching	By MS/MS	By matching	By matching	By MS/MS	By matching	17	17
E9PUW7;Q9EPK7	E9PUW7;Q9EPK7	5;5	5;5	5;5	Exportin-7	Xpo7	;	2	5	5	5	2	4	2	4	5	4	2	4	2	4	5	4	2	4	2	4	5	4	7.1	7.1	7.1	123.9	1088	1088;1087	3.53	8	14	8	0	8.8798	By matching	By MS/MS	By MS/MS	By matching	By MS/MS	By MS/MS	3.2	6.1
E9Q6Z0;Q2M4H5;E9PV12;G3X914;Q9D5V5;Q05CY9;Q78GU9;Q8BYN6	E9Q6Z0;Q2M4H5;E9PV12;G3X914;Q9D5V5	5;5;5;5;5;2;2;2	5;5;5;5;5;2;2;2	5;5;5;5;5;2;2;2	Cullin-5	Cul5	;;;;	8	5	5	5	1	2	2	3	4	2	1	2	2	3	4	2	1	2	2	3	4	2	10.8	10.8	10.8	75.952	651	651;780;828;855;780;243;252;340	3.7	5	9	6	0	7.4165	By MS/MS	By MS/MS	By MS/MS	By MS/MS	By MS/MS	By MS/MS	2.5	5.2
E9PV24;Q08284	E9PV24	5;2	5;2	5;2	Fibrinogen alpha chain;Fibrinopeptide A;Fibrinogen alpha chain	Fga		2	5	5	5	4	3	4	4	4	3	4	3	4	4	4	3	4	3	4	4	4	3	7.7	7.7	7.7	87.428	789	789;341	3.67	14	14	14	0	19.364	By MS/MS	By MS/MS	By MS/MS	By MS/MS	By MS/MS	By MS/MS	5.7	4.7
E9PXV7;E9PV41;Q5DTQ4;O08808;F6XC54;D3Z074;Q3U104;Q3US76;Q9CSJ1;Q3UX40	E9PXV7;E9PV41;Q5DTQ4;O08808;F6XC54;D3Z074;Q3U104	15;15;15;15;13;13;8;4;3;3	15;15;15;15;13;13;8;4;3;3	15;15;15;15;13;13;8;4;3;3	Protein diaphanous homolog 1	Diap1;Diaph1	;;;;;;	10	15	15	15	8	8	8	10	9	11	8	8	8	10	9	11	8	8	8	10	9	11	14.4	14.4	14.4	139.33	1255	1255;1264;1285;1255;1220;1220;679;497;129;173	3.61	30	33	29	0	32.054	By MS/MS	By MS/MS	By MS/MS	By MS/MS	By MS/MS	By MS/MS	8.5	8.5
Q3TAW5;Q921D1;E9PV69;Q8R0X2	Q3TAW5;Q921D1;E9PV69;Q8R0X2	1;1;1;1	1;1;1;1	1;1;1;1	CDK2-associated and cullin domain-containing protein 1	Cacul1	;;;	4	1	1	1	1	0	1	1	1	1	1	0	1	1	1	1	1	0	1	1	1	1	6.9	6.9	6.9	28.242	246	246;327;347;377	4	2	3	3	0.003886	1.5425	By MS/MS		By MS/MS	By MS/MS	By matching	By MS/MS	6.9	0
E9PV84;E9PXB1;Q3URR7;A1YZC5;A1YZC6;D3YVM1;D3Z3Z6	E9PV84;E9PXB1;Q3URR7;A1YZC5	5;5;5;3;2;1;1	5;5;5;3;2;1;1	5;5;5;3;2;1;1	Zinc finger and SCAN domain-containing protein 10	Zscan10	;;;	7	5	5	5	4	4	3	2	2	3	4	4	3	2	2	3	4	4	3	2	2	3	11.6	11.6	11.6	61.588	543	543;702;782;255;414;262;329	2.73	11	7	4	0	5.3826	By MS/MS	By MS/MS	By MS/MS	By MS/MS	By MS/MS	By MS/MS	9.4	9.4
E9Q0E2;E9PV87;Q8C9T9;Q6A042	E9Q0E2;E9PV87;Q8C9T9	3;3;2;1	3;3;2;1	3;3;2;1	Protein TALPID3	2700049A03Rik;Talpid3	;;	4	3	3	3	3	2	2	0	2	2	3	2	2	0	2	2	3	2	2	0	2	2	4.1	4.1	4.1	156.9	1432	1432;1520;570;1349	2.86	7	4	3	0	8.1861	By MS/MS	By matching	By MS/MS		By MS/MS	By MS/MS	4.1	2.4
E9PVA2;Q9DB85;Q3U4B0	E9PVA2;Q9DB85;Q3U4B0	4;4;3	4;4;3	4;4;3	Ribosomal RNA-processing protein 8	Rrp8	;;	3	4	4	4	2	2	2	3	3	3	2	2	2	3	3	3	2	2	2	3	3	3	8.9	8.9	8.9	56.511	503	503;457;503	4.24	6	11	12	0	5.7074	By MS/MS	By MS/MS	By MS/MS	By MS/MS	By MS/MS	By MS/MS	5.8	5.8
Q3UHQ5;E9PVA8;Q8CHH7;Q6PGM5;Q8BIX2;Q640Q4;Q3U3Z4;Q6NV94;Q8BTM7;Q6YIY0;G4V4Z2;Q8C1W7;Q8BFR9;Q60588;Q1KYM1;Q1KYL8;A0A068EWW2;A0A068F126;Q1KYM2;Q1KYL9;P70355;A0A068ETZ5;G4V4Z1	Q3UHQ5;E9PVA8;Q8CHH7;Q6PGM5;Q8BIX2	32;32;26;20;18;11;10;6;3;1;1;1;1;1;1;1;1;1;1;1;1;1;1	32;32;26;20;18;11;10;6;3;1;1;1;1;1;1;1;1;1;1;1;1;1;1	32;32;26;20;18;11;10;6;3;1;1;1;1;1;1;1;1;1;1;1;1;1;1		Gcn1l1	;;;;	23	32	32	32	20	17	16	20	21	20	20	17	16	20	21	20	20	17	16	20	21	20	15.6	15.6	15.6	292.99	2671	2671;2671;1744;1223;1054;1304;1075;331;474;536;536;537;537;537;537;537;537;625;1734;1734;1734;1734;1737	3.69	55	73	60	0	53.132	By MS/MS	By MS/MS	By MS/MS	By MS/MS	By MS/MS	By MS/MS	9.4	8.6
E9PVC5;Q6PD42;E9Q770;Q8K0J8;Q3UZD9;Q3UTK0;Q3UQI5;Q3UYM6;Q8R2V4;Q6EVH9;A0A0J9YUL1;D3Z439;Q6DI78;A2AMI7;A0A0J9YU44;A0A0J9YTV0;D3YWY7;D3YWM1;Q8BUW8	E9PVC5;Q6PD42;E9Q770	26;16;14;12;12;10;10;10;7;5;2;2;2;2;1;1;1;1;1	26;16;14;12;12;10;10;10;7;5;2;2;2;2;1;1;1;1;1	2;0;2;0;2;2;2;2;0;2;0;0;0;0;0;0;0;0;0		Eif4g1	;;	19	26	26	2	10	15	11	15	22	14	10	15	11	15	22	14	1	2	1	0	0	0	20.8	20.8	1.1	175.46	1594	1594;823;958;642;958;826;831;866;479;175;129;209;925;1002;119;137;170;202;471	3.74	36	61	44	0	69.483	By MS/MS	By MS/MS	By MS/MS	By MS/MS	By MS/MS	By MS/MS	7.8	11
E9Q5Q8;E9Q093;E9PVG3;E9PZ62;Q6ZWY7;Q9WU28;Q9DAJ0	E9Q5Q8;E9Q093;E9PVG3;E9PZ62;Q6ZWY7;Q9WU28;Q9DAJ0	2;2;2;2;2;2;1	2;2;2;2;2;2;1	2;2;2;2;2;2;1	Prefoldin subunit 5	Pfdn5	;;;;;;	7	2	2	2	0	0	0	0	1	0	0	0	0	0	1	0	0	0	0	0	1	0	45	45	45	7.0381	60	60;72;85;109;160;154;148	5.67		1	2	0	20.24					By MS/MS		0	0
E9PVS1;Q61704;CON__Q0V8M9	E9PVS1;Q61704;CON__Q0V8M9	6;6;3	6;6;3	6;6;3	Inter-alpha-trypsin inhibitor heavy chain H3	Itih3	;;	3	6	6	6	5	5	5	6	5	6	5	5	5	6	5	6	5	5	5	6	5	6	10.3	10.3	10.3	78.016	699	699;889;891	3.48	23	20	19	0	33.997	By MS/MS	By MS/MS	By MS/MS	By MS/MS	By MS/MS	By MS/MS	8.4	8.4
Q8C6X0;Q8C4S5;Q9EQU6;Q9EQU9;Q9EQU8;Q3UST0;Q9EQU7;Q9EQV1;Q9EQV0;E9PVT8;Q61245;Q8VIA2;Q8VIA4;Q8VIA3;Q8VIA5;Q8VIA7;Q8VIA6;Q8VIA8	Q8C6X0;Q8C4S5;Q9EQU6;Q9EQU9;Q9EQU8;Q3UST0;Q9EQU7;Q9EQV1;Q9EQV0;E9PVT8;Q61245	3;3;3;3;3;3;3;3;3;3;3;1;1;1;1;1;1;1	3;3;3;3;3;3;3;3;3;3;3;1;1;1;1;1;1;1	3;3;3;3;3;3;3;3;3;3;3;1;1;1;1;1;1;1	Collagen alpha-1(XI) chain	Col11a1	;;;;;;;;;;	18	3	3	3	2	2	2	2	3	3	2	2	2	2	3	3	2	2	2	2	3	3	17.2	17.2	17.2	29.569	262	262;275;324;363;375;383;409;448;460;567;1804;73;112;124;158;197;209;248	3.6	6	8	6	0	6.0792	By MS/MS	By MS/MS	By MS/MS	By MS/MS	By MS/MS	By MS/MS	11.8	11.8
E9Q175;E9PVU0;E9Q3L1;B2RWR8;E9Q174;V9GXM4;V9GX76;Q8BK95;Q6A077;Q64331	E9Q175;E9PVU0;E9Q3L1;B2RWR8;E9Q174;V9GXM4;V9GX76	8;8;7;7;7;7;7;3;2;2	8;8;7;7;7;7;7;3;2;2	8;8;7;7;7;7;7;3;2;2		Myo6	;;;;;;	10	8	8	8	3	4	4	7	5	7	3	4	4	7	5	7	3	4	4	7	5	7	11	11	11	144.77	1253	1253;1266;1262;1262;1284;1285;1294;627;552;1265	2.56	11	19	2	0	49.397	By MS/MS	By MS/MS	By MS/MS	By MS/MS	By MS/MS	By MS/MS	3.5	4.9
E9PVX5;G3UVU1;Q3URT1;Q6PCN7;Q3UQ12	E9PVX5;G3UVU1;Q3URT1;Q6PCN7;Q3UQ12	4;4;4;4;3	4;4;4;4;3	4;4;4;4;3	Helicase-like transcription factor	Hltf	;;;;	5	4	4	4	3	3	3	2	2	2	3	3	3	2	2	2	3	3	3	2	2	2	11.1	11.1	11.1	63.795	566	566;628;642;1003;445	3.1	9	7	5	0.0003012	2.7238	By MS/MS	By matching	By MS/MS	By matching	By MS/MS	By MS/MS	8.7	8.7
E9PVX6;A0A1B0GQV9	E9PVX6	56;2	56;2	56;2		Mki67		2	56	56	56	33	36	36	40	38	38	33	36	36	40	38	38	33	36	36	40	38	38	26.7	26.7	26.7	350.86	3177	3177;192	3.83	124	128	144	0	201	By MS/MS	By MS/MS	By MS/MS	By MS/MS	By MS/MS	By MS/MS	16.5	17.8
E9Q4G7;Q3U772;E9Q3W1;E9PWB2;Q8BK63;F6YBC9;Q3TVX1;Q6PJ87;Q3U844;H7BXB1;E9Q2U6	E9Q4G7;Q3U772;E9Q3W1;E9PWB2;Q8BK63;F6YBC9;Q3TVX1;Q6PJ87;Q3U844;H7BXB1;E9Q2U6	2;2;2;2;2;1;1;1;1;1;1	2;2;2;2;2;1;1;1;1;1;1	2;2;2;2;2;1;1;1;1;1;1	Casein kinase I isoform alpha	Csnk1a1	;;;;;;;;;;	11	2	2	2	2	2	2	2	2	2	2	2	2	2	2	2	2	2	2	2	2	2	10.4	10.4	10.4	38.767	336	336;337;365;374;337;159;204;325;325;334;353	3.63	6	7	6	0	8.4667	By MS/MS	By MS/MS	By MS/MS	By MS/MS	By MS/MS	By MS/MS	10.4	10.4
E9QA43;E9PWD3;Q3UUW5;Q61458	E9QA43;E9PWD3;Q3UUW5;Q61458	3;3;3;3	3;3;3;3	3;3;3;3	Cyclin-H	Ccnh	;;;	4	3	3	3	1	2	1	3	3	3	1	2	1	3	3	3	1	2	1	3	3	3	31.7	31.7	31.7	16.744	142	142;287;327;323	3.25	4	9	3	0	6.9916	By matching	By MS/MS	By MS/MS	By MS/MS	By MS/MS	By MS/MS	13.4	21.8
Q8BJI6;E9PY51;E9PWG2	Q8BJI6;E9PY51;E9PWG2	2;2;2	2;2;2	2;2;2		Trappc8	;;	3	2	2	2	0	0	0	0	0	0	0	0	0	0	0	0	0	0	0	0	0	0	3.3	3.3	3.3	92.937	822	822;822;1437	7			5	0.0072645	1.3439							0	0
E9PWG6;B2RQA7	E9PWG6;B2RQA7	7;4	7;4	7;4		Ncapg	;	2	7	7	7	5	5	3	4	5	5	5	5	3	4	5	5	5	5	3	4	5	5	9.5	9.5	9.5	112.87	1004	1004;661	3.37	16	15	12	0	10.682	By MS/MS	By MS/MS	By MS/MS	By MS/MS	By MS/MS	By MS/MS	6.3	6.3
Q8BIL6;E9PWN3;E9PWN2;Q8BIJ6	Q8BIL6;E9PWN3;E9PWN2;Q8BIJ6	1;1;1;1	1;1;1;1	1;1;1;1	Isoleucine--tRNA ligase, mitochondrial	Iars2	;;;	4	1	1	1	0	0	0	0	1	0	0	0	0	0	1	0	0	0	0	0	1	0	3	3	3	62.348	560	560;560;733;1012	6		1	3	0	3.3653					By MS/MS		0	0
Q80UM0;Q66JW0;Q0PDJ1;E9PWS4;Q5RJY3;A0A0N4SUR9	Q80UM0;Q66JW0;Q0PDJ1;E9PWS4;Q5RJY3;A0A0N4SUR9	4;4;4;4;3;2	4;4;4;4;3;2	4;4;4;4;3;2		AU018091	;;;;;	6	4	4	4	1	1	1	2	3	2	1	1	1	2	3	2	1	1	1	2	3	2	8.3	8.3	8.3	68.594	635	635;635;635;684;402;178	4.12	3	7	6	0	4.3612	By matching	By matching	By MS/MS	By matching	By MS/MS	By matching	2	2
Q3TIM6;E9PWV3;Q505N6;Q3UFZ5;F6RQA2;F6Q8A4;Q810V8;P18653;G3UZI3;F6UG16;B1AXN8;B2GVN8;A2CEE8;B1AXN5;B1B0X1;B1AXP0;A2CEE6;A2CEE5;E9PUP0;A2CEE7;E9QK39;Q7TPS0	Q3TIM6;E9PWV3;Q505N6;Q3UFZ5;F6RQA2;F6Q8A4;Q810V8;P18653;G3UZI3	8;8;8;8;8;8;8;8;7;1;1;1;1;1;1;1;1;1;1;1;1;1	8;8;8;8;8;8;8;8;7;1;1;1;1;1;1;1;1;1;1;1;1;1	7;7;7;7;7;7;7;7;7;0;0;0;0;0;0;0;0;0;0;0;0;0	Ribosomal protein S6 kinase;Ribosomal protein S6 kinase alpha-1	Rps6ka1	;;;;;;;;	22	8	8	7	1	1	1	6	8	5	1	1	1	6	8	5	1	1	1	5	7	4	16.4	16.4	15.2	81.283	719	719;719;735;735;736;741;773;724;625;129;135;162;163;172;203;211;737;760;776;781;860;764	4.58	4	20	19	0	28.115	By matching	By MS/MS	By MS/MS	By MS/MS	By MS/MS	By MS/MS	2.4	2.4
E9PWW9;Q3V3T8;Q3UJ04;Q3UK64;A0A0U1RP31	E9PWW9;Q3V3T8;Q3UJ04	10;9;9;4;1	10;9;9;4;1	10;9;9;4;1		Rsf1	;;	5	10	10	10	6	5	6	6	8	5	6	5	6	6	8	5	6	5	6	6	8	5	9.4	9.4	9.4	161.75	1441	1441;980;998;309;121	3.51	18	21	16	0	16.17	By MS/MS	By MS/MS	By MS/MS	By MS/MS	By MS/MS	By MS/MS	5.4	4.5
E9PWY6;Q9CZ08;O88986	E9PWY6;Q9CZ08;O88986	6;6;6	6;6;6	6;6;6	2-amino-3-ketobutyrate coenzyme A ligase, mitochondrial	Gcat	;;	3	6	6	6	3	4	3	3	4	2	3	4	3	3	4	2	3	4	3	3	4	2	26.4	26.4	26.4	41.333	382	382;416;416	4.09	10	9	14	0	9.1785	By matching	By MS/MS	By MS/MS	By MS/MS	By MS/MS	By MS/MS	15.4	18.1
E9PWY9;Q8C0C7;Q8BJG2;Q4FJQ2;Q3U0Y9;Q8BXN0;D6RIJ2	E9PWY9;Q8C0C7;Q8BJG2;Q4FJQ2;Q3U0Y9;Q8BXN0	9;9;7;7;6;6;2	9;9;7;7;6;6;2	9;9;7;7;6;6;2	Phenylalanine--tRNA ligase alpha subunit	Farsa	;;;;;	7	9	9	9	3	6	5	4	8	5	3	6	5	4	8	5	3	6	5	4	8	5	31.4	31.4	31.4	57.47	507	507;508;282;282;186;282;105	3.83	14	21	18	0	66.851	By MS/MS	By MS/MS	By MS/MS	By MS/MS	By MS/MS	By MS/MS	7.1	16.4
Q3UGD2;E9PX19;Q3UGB7;Q7TT79;F6Q8J5	Q3UGD2;E9PX19;Q3UGB7;Q7TT79;F6Q8J5	6;6;6;6;3	6;6;6;6;3	6;6;6;6;3	Microcephalin	Mcph1	;;;;	5	6	6	6	4	5	5	4	1	3	4	5	5	4	1	3	4	5	5	4	1	3	15.5	15.5	15.5	65.66	600	600;600;695;822;256	2.86	14	8	6	0	29.754	By MS/MS	By MS/MS	By MS/MS	By MS/MS	By MS/MS	By MS/MS	8.5	11.3
E9PX23;M1VHG1;M1VMF6;Q8K4B0;M1V1V1;M1VQI9	E9PX23;M1VHG1;M1VMF6;Q8K4B0;M1V1V1	18;17;17;17;11;7	15;14;14;14;8;4	0;0;0;0;0;0	Metastasis-associated protein MTA1	Mta1	;;;;	6	18	15	0	13	11	12	12	14	13	11	9	10	9	11	10	0	0	0	0	0	0	35.8	32.4	0	79.384	703	703;715;730;715;430;129	4.02	34	34	46	0	94.487	By MS/MS	By MS/MS	By MS/MS	By MS/MS	By MS/MS	By MS/MS	26.3	21.8
Q05BG3;E9Q1T3;E9PX30;Q8BPM2;Q8BRE4	Q05BG3;E9Q1T3;E9PX30;Q8BPM2;Q8BRE4	2;2;2;2;1	2;2;2;2;1	2;2;2;2;1	Mitogen-activated protein kinase kinase kinase kinase;Mitogen-activated protein kinase kinase kinase kinase 5	Map4k5	;;;;	5	2	2	2	2	2	2	1	1	2	2	2	2	1	1	2	2	2	2	1	1	2	2.9	2.9	2.9	87.51	780	780;780;847;847;181	3	6	4	3	0.00058411	2.4911	By matching	By MS/MS	By MS/MS	By MS/MS	By MS/MS	By matching	2.9	2.9
Q3TLM9;E9PX53;E9QPR5;Q8K2V1;F6V294;E0CYV2;F6TLH3;E0CXK8;E0CX37	Q3TLM9;E9PX53;E9QPR5;Q8K2V1;F6V294	6;6;6;6;4;2;2;2;1	6;6;6;6;4;2;2;2;1	6;6;6;6;4;2;2;2;1	Serine/threonine-protein phosphatase 4 regulatory subunit 1	Ppp4r1	;;;;	9	6	6	6	2	3	3	4	5	4	2	3	3	4	5	4	2	3	3	4	5	4	10	10	10	104.47	934	934;934;951;951;148;154;189;376;37	3.8	8	16	11	0	9.7898	By MS/MS	By MS/MS	By MS/MS	By MS/MS	By MS/MS	By MS/MS	3.2	4.4
E9Q585;E9PX68;E9Q1Q0;Q3UUI2;Q6GQW1;Q5BKS1;O54716;Q3UHY0;Q7TNP8;A0A0J9YU76;A0A0J9YTU2	E9Q585;E9PX68;E9Q1Q0;Q3UUI2;Q6GQW1;Q5BKS1;O54716;Q3UHY0	15;15;14;13;13;11;11;9;1;1;1	15;15;14;13;13;11;11;9;1;1;1	15;15;14;13;13;11;11;9;1;1;1		Slc4a1ap	;;;;;;;	11	15	15	15	11	11	10	11	11	11	11	11	10	11	11	11	11	11	10	11	11	11	29.4	29.4	29.4	79.671	715	715;744;534;536;537;507;507;463;129;135;198	3.59	34	36	32	0	41.091	By MS/MS	By MS/MS	By MS/MS	By MS/MS	By MS/MS	By MS/MS	20.1	20.1
Q3TJ76;F7C386;E9PX91;Q505E1;F6TVX7;Q8BSF4;Q3TRI5;D3YY63;V9H190	Q3TJ76;F7C386;E9PX91;Q505E1;F6TVX7;Q8BSF4;Q3TRI5;D3YY63	4;4;4;4;4;4;3;2;1	4;4;4;4;4;4;3;2;1	4;4;4;4;4;4;3;2;1	Phosphatidylserine decarboxylase proenzyme;Phosphatidylserine decarboxylase alpha chain;Phosphatidylserine decarboxylase beta chain	Pisd;Gm20671	;;;;;;;	9	4	4	4	3	4	4	3	3	3	3	4	4	3	3	3	3	4	4	3	3	3	18.5	18.5	18.5	29.199	259	259;359;375;406;576;406;406;262;184	3.48	11	9	9	0	7.535	By MS/MS	By MS/MS	By MS/MS	By MS/MS	By MS/MS	By MS/MS	13.5	18.5
E9PXA2;Q80ZW0	E9PXA2;Q80ZW0	2;2	2;2	2;2	Serine/threonine-protein kinase 35	Stk35	;	2	2	2	2	0	1	1	1	1	1	0	1	1	1	1	1	0	1	1	1	1	1	12.8	12.8	12.8	35.531	327	327;539	2.43	2	5		0.0016434	1.9435		By MS/MS	By MS/MS	By MS/MS	By matching	By matching	0	5.8
Q641N8;Q3TQK9;E9PXB7;Q8CFI0;Q80U03	Q641N8;Q3TQK9;E9PXB7;Q8CFI0;Q80U03	3;3;3;3;2	2;2;2;2;2	2;2;2;2;2	E3 ubiquitin-protein ligase NEDD4-like	Nedd4l	;;;;	5	3	2	2	1	2	1	2	3	2	1	2	1	2	2	2	1	2	1	2	2	2	2.9	1.5	1.5	101.63	875	875;896;976;1004;442	3.27	4	8	3	0.0021668	1.8449	By matching	By MS/MS	By MS/MS	By matching	By MS/MS	By MS/MS	1.1	1.5
E9PXW0;Q8K439;Q8CF60;Q7TMI6	E9PXW0;Q8K439;Q8CF60;Q7TMI6	3;3;3;2	3;3;3;2	3;3;3;2		Zfp263	;;;	4	3	3	3	1	0	1	3	3	2	1	0	1	3	3	2	1	0	1	3	3	2	12	12	12	44.89	392	392;680;680;680	3.57	2	9	3	0	4.416	By MS/MS		By matching	By MS/MS	By MS/MS	By matching	2.3	0
E9PXW3;G3X9T5;Q9CSP9;Q3MIA0;Q8CAH2;Q9D4M3;Q9CYE8;A0A0G2JEQ6;A0A0G2JE97;A0A0G2JF90;Q05CS2;A0A0G2JEX0;A0A0G2JGX7;A6H6N9	E9PXW3;G3X9T5;Q9CSP9;Q3MIA0;Q8CAH2	6;6;6;5;5;2;1;1;1;1;1;1;1;1	6;6;6;5;5;2;1;1;1;1;1;1;1;1	6;6;6;5;5;2;1;1;1;1;1;1;1;1	Tetratricopeptide repeat protein 14	Ttc14	;;;;	14	6	6	6	3	3	3	2	4	4	3	3	3	2	4	4	3	3	3	2	4	4	13.3	13.3	13.3	81.474	714	714;766;761;284;316;133;332;336;386;408;409;433;435;438	3.5	12	10	10	0	6.1272	By MS/MS	By matching	By MS/MS	By MS/MS	By matching	By MS/MS	7.7	7.7
E9PXX7;Q3UBW8;Q3TEE8;Q91W90;Q3UWX1;A0A0R4J1Y7	E9PXX7;Q3UBW8;Q3TEE8;Q91W90;Q3UWX1;A0A0R4J1Y7	5;5;5;5;4;4	5;5;5;5;4;4	5;5;5;5;4;4	Thioredoxin domain-containing protein 5	Txndc5	;;;;;	6	5	5	5	3	3	3	3	4	3	3	3	3	3	4	3	3	3	3	3	4	3	24.4	24.4	24.4	38.532	344	344;417;417;417;280;323	3.83	11	12	13	0	9.5977	By MS/MS	By MS/MS	By MS/MS	By MS/MS	By MS/MS	By matching	13.7	13.7
M0QWJ1;E9PY25;M0QWF5;Q3TIJ8;Q7TQC7;Q9D3E7;Q9CSX3	M0QWJ1;E9PY25;M0QWF5;Q3TIJ8;Q7TQC7;Q9D3E7	3;3;3;3;3;2;1	3;3;3;3;3;2;1	3;3;3;3;3;2;1	G patch domain-containing protein 2	Gpatch2	;;;;;	7	3	3	3	1	1	1	0	0	0	1	1	1	0	0	0	1	1	1	0	0	0	12.3	12.3	12.3	34.225	300	300;375;389;400;527;375;107	4.75	3		5	0.0060667	1.3906	By MS/MS	By MS/MS	By MS/MS				4.3	4.3
Q3UGP3;E9PY43;A0A1B0GRP9;Q3TDB0	Q3UGP3;E9PY43;A0A1B0GRP9;Q3TDB0	4;4;2;2	4;4;2;2	4;4;2;2		Erich1	;;;	4	4	4	4	3	2	2	2	1	2	3	2	2	2	1	2	3	2	2	2	1	2	19.2	19.2	19.2	35.522	318	318;332;135;242	4.05	7	5	9	0	7.4542	By MS/MS	By MS/MS	By MS/MS	By MS/MS	By MS/MS	By MS/MS	15.7	8.5
E9PY48;Q8BSP2;Q3U5L1;F7CXE4	E9PY48;Q8BSP2;Q3U5L1	5;5;3;1	5;5;3;1	5;5;3;1	Condensin-2 complex subunit H2	Ncaph2	;;	4	5	5	5	3	3	2	4	5	4	3	3	2	4	5	4	3	3	2	4	5	4	12.3	12.3	12.3	65.309	576	576;607;320;302	3.2	9	15	6	0	6.0082	By matching	By MS/MS	By MS/MS	By MS/MS	By MS/MS	By MS/MS	9	9
E9PY55;E9Q9V3;E9Q701;F8VQL9;Q9WU42;D3Z2J5;F6Z4B2	E9PY55;E9Q9V3;E9Q701;F8VQL9;Q9WU42	5;4;4;4;4;1;1	5;4;4;4;4;1;1	5;4;4;4;4;1;1	Nuclear receptor corepressor 2	Ncor2	;;;;	7	5	5	5	1	1	2	1	2	1	1	1	2	1	2	1	1	1	2	1	2	1	3.4	3.4	3.4	269.26	2468	2468;2332;2473;2507;2472;1025;1552	4.33	4	4	7	0	2.9058	By MS/MS	By MS/MS	By MS/MS	By matching	By MS/MS	By matching	0.5	0.5
E9PYH2;Q91V12	E9PYH2;Q91V12	4;4	4;4	4;4	Cytosolic acyl coenzyme A thioester hydrolase	Acot7	;	2	4	4	4	1	1	1	2	4	1	1	1	1	2	4	1	1	1	1	2	4	1	16.1	16.1	16.1	42.826	384	384;381	3.93	3	7	5	0	11.012	By matching	By MS/MS	By matching	By matching	By MS/MS	By MS/MS	3.1	3.1
E9PYH6;A0A0U1RNP2;D3YUD4;Q91Z33;Q80V59;Q80V17	E9PYH6;A0A0U1RNP2	4;2;1;1;1;1	4;2;1;1;1;1	4;2;1;1;1;1	Histone-lysine N-methyltransferase	Setd1a	;	6	4	4	4	3	3	1	2	3	2	3	3	1	2	3	2	3	3	1	2	3	2	3.5	3.5	3.5	186.06	1716	1716;1173;247;316;458;849	2.07	7	8		0	4.5206	By MS/MS	By MS/MS	By matching	By MS/MS	By MS/MS	By MS/MS	2.7	2.7
E9PYI1;Q3TLJ8;A0A140LJ91	E9PYI1	9;2;1	9;2;1	9;2;1		Zfp568		3	9	9	9	4	3	4	5	8	7	4	3	4	5	8	7	4	3	4	5	8	7	21.3	21.3	21.3	77.116	671	671;215;131	3.76	11	20	14	0	9.307	By MS/MS	By matching	By MS/MS	By MS/MS	By MS/MS	By MS/MS	11.3	7.9
Q80UN0;E9PYI8;Q9JMA1;Q3TC32	Q80UN0;E9PYI8;Q9JMA1	9;9;9;3	9;9;9;3	9;9;9;3	Ubiquitin carboxyl-terminal hydrolase;Ubiquitin carboxyl-terminal hydrolase 14	Usp14	;;	4	9	9	9	2	4	3	3	9	6	2	4	3	3	9	6	2	4	3	3	9	6	35.8	35.8	35.8	52.233	458	458;458;493;239	3.52	11	20	11	0	15.214	By MS/MS	By MS/MS	By MS/MS	By MS/MS	By MS/MS	By MS/MS	7.9	12.4
Q6PDJ2;E9PYL2	Q6PDJ2;E9PYL2	7;7	7;7	7;7		Prr12	;	2	7	7	7	6	6	6	6	6	5	6	6	6	6	6	5	6	6	6	6	6	5	7.4	7.4	7.4	166.62	1581	1581;2035	3.51	21	20	18	0	56.075	By MS/MS	By MS/MS	By MS/MS	By MS/MS	By MS/MS	By MS/MS	6.6	6.6
E9PYN2;E9Q7N8;Q9R0B7;E0CYH6;E0CZ32;E0CYN4;E0CXP1;E0CY94	E9PYN2;E9Q7N8;Q9R0B7;E0CYH6;E0CZ32;E0CYN4;E0CXP1;E0CY94	4;4;4;2;2;2;2;2	4;4;4;2;2;2;2;2	2;2;2;0;0;0;0;0	Zinc finger protein 346	Zfp346;Znf346	;;;;;;;	8	4	4	2	3	3	2	1	1	1	3	3	2	1	1	1	1	1	1	0	0	0	22.1	22.1	13.4	29.021	262	262;309;294;101;132;135;139;151	3.84	8	3	8	0	3.6013	By MS/MS	By MS/MS	By MS/MS	By MS/MS	By MS/MS	By MS/MS	15.3	15.3
E9PYT0;P97393	E9PYT0;P97393	11;9	1;1	1;1	Rho GTPase-activating protein 5	Arhgap5	;	2	11	1	1	6	6	6	9	8	10	1	1	1	1	1	1	1	1	1	1	1	1	9.7	1.6	1.6	172.47	1503	1503;1501	3.67	3	3	3	0	10.61	By matching	By MS/MS	By matching	By MS/MS	By MS/MS	By MS/MS	7.4	7.4
E9PYX7;E9Q852;E9Q9C3;Q9QZQ1;Q3TLN8	E9PYX7;E9Q852;E9Q9C3;Q9QZQ1	14;14;14;14;3	14;14;14;14;3	9;9;9;9;1	Afadin	Mllt4	;;;	5	14	14	9	7	7	7	8	9	9	7	7	7	8	9	9	5	5	5	5	6	6	11.7	11.7	7.2	188.9	1663	1663;1805;1827;1820;162	4.05	24	26	34	0	25.488	By MS/MS	By MS/MS	By MS/MS	By MS/MS	By MS/MS	By MS/MS	5.9	5.9
E9PYZ7	E9PYZ7	30	1	1		Rbm26		1	30	1	1	21	23	25	25	25	23	0	0	0	1	0	1	0	0	0	1	0	1	26.3	2.5	2.5	113.8	1009	1009	5		3	3	0.001387	2.0315	By matching	By matching	By matching	By MS/MS	By matching	By MS/MS	20.8	20.8
E9PZ12;Q4H4B4;Q6RHR9;A0JLR6;Q8CCP7;A0A0N4SWH0;Q4VBG2;Q5DTM1;A0A0R4J0S6;Q3TQ86;Q4H4B5;B9EKC0;A0A0N4SUZ0	E9PZ12;Q4H4B4;Q6RHR9;A0JLR6;Q8CCP7;A0A0N4SWH0;Q4VBG2;Q5DTM1;A0A0R4J0S6;Q3TQ86;Q4H4B5;B9EKC0;A0A0N4SUZ0	2;2;2;1;1;1;1;1;1;1;1;1;1	2;2;2;1;1;1;1;1;1;1;1;1;1	2;2;2;1;1;1;1;1;1;1;1;1;1	Membrane-associated guanylate kinase, WW and PDZ domain-containing protein 1	Magi1	;;;;;;;;;;;;	13	2	2	2	2	2	2	2	2	2	2	2	2	2	2	2	2	2	2	2	2	2	2.5	2.5	2.5	138.4	1255	1255;1470;1471;266;496;1020;1115;1125;1171;1181;1235;1280;1280	2.89	7	8	3	0.002393	1.727	By MS/MS	By MS/MS	By MS/MS	By matching	By MS/MS	By MS/MS	2.5	2.5
Q3V0L4;Q3TTX8;Q3TPK8;E9PZ21;Q91W59;Q8BUX2;Q3TRU8;G3UZJ9;Q3TTE1;Q8BKJ2;Q3UKR8;Q8BWL5	Q3V0L4;Q3TTX8;Q3TPK8;E9PZ21;Q91W59;Q8BUX2;Q3TRU8;G3UZJ9;Q3TTE1;Q8BKJ2;Q3UKR8;Q8BWL5	2;2;2;2;2;1;1;1;1;1;1;1	2;2;2;2;2;1;1;1;1;1;1;1	2;2;2;2;2;1;1;1;1;1;1;1	RNA-binding motif, single-stranded-interacting protein 1;RNA-binding motif, single-stranded-interacting protein 3	Rbms1;Rbms3	;;;;;;;;;;;	12	2	2	2	1	1	1	1	1	1	1	1	1	1	1	1	1	1	1	1	1	1	8.1	8.1	8.1	40.073	370	370;386;400;417;403;159;170;206;216;355;370;431	4	3	3	4	0	3.7981	By matching	By MS/MS	By MS/MS	By matching	By matching	By MS/MS	4.1	4.1
Q6PAQ8;Q3UFP5;E9PZ73;Q80W05;Q3USK5;P30051;F6QH05;E9QAK6;Q9ERV9;A0A1B0GRZ4;A0A1B0GS07;A0A1B0GT36;E9Q387;E9PVS2;Q3V262;Q3UPV9;Q3UMJ5;Q9Z0P8;F8VPU0;Q8VCA7;P70210;P48301;A0A1B0GR00;F6TTJ9;A0A0R4J1U4;Q80UL2;A0A0R4IZY5;Q62296;A0A1B0GSN2	Q6PAQ8;Q3UFP5;E9PZ73;Q80W05;Q3USK5;P30051;F6QH05;E9QAK6;Q9ERV9;A0A1B0GRZ4;A0A1B0GS07;A0A1B0GT36;E9Q387;E9PVS2;Q3V262;Q3UPV9;Q3UMJ5;Q9Z0P8;F8VPU0;Q8VCA7;P70210;P48301	5;5;5;5;5;5;4;4;3;3;3;3;3;3;3;3;3;3;3;3;3;3;2;2;2;2;2;2;1	5;5;5;5;5;5;4;4;3;3;3;3;3;3;3;3;3;3;3;3;3;3;2;2;2;2;2;2;1	5;5;5;5;5;5;4;4;3;3;3;3;3;3;3;3;3;3;3;3;3;3;2;2;2;2;2;2;1	Transcriptional enhancer factor TEF-1;Transcriptional enhancer factor TEF-5;Transcriptional enhancer factor TEF-4	Tead1;Tead2;TEF-5;Tead3	;;;;;;;;;;;;;;;;;;;;;	29	5	5	5	2	2	2	3	5	3	2	2	2	3	5	3	2	2	2	3	5	3	14.8	14.8	14.8	46.37	411	411;415;415;424;436;426;186;357;120;175;184;245;390;394;445;445;445;460;465;481;439;445;129;374;384;410;427;427;107	4.06	7	13	12	0	18.214	By MS/MS	By MS/MS	By MS/MS	By MS/MS	By MS/MS	By MS/MS	4.9	4.9
E9PZB3	E9PZB3	6	1	1		Gm5093		1	6	1	1	5	5	5	6	6	6	1	1	1	1	1	1	1	1	1	1	1	1	34.5	12.6	12.6	19.876	174	174	3.67	3	3	3	0	2.9122	By MS/MS	By MS/MS	By matching	By MS/MS	By MS/MS	By matching	31.6	31.6
Q3U6G1;E9PZC3;Q923D2;E9PZC4;A0A0U1RPU7;Q3TP34	Q3U6G1;E9PZC3;Q923D2;E9PZC4;A0A0U1RPU7	4;4;4;2;2;1	4;4;4;2;2;1	4;4;4;2;2;1	Flavin reductase (NADPH)	Blvrb	;;;;	6	4	4	4	0	2	2	3	3	3	0	2	2	3	3	3	0	2	2	3	3	3	22.8	22.8	22.8	22.197	206	206;247;206;120;126;32	3.44	4	10	4	0.00030193	2.737		By MS/MS	By matching	By matching	By MS/MS	By matching	0	14.6
E9PZD8;Q61147	E9PZD8;Q61147	66;66	1;1	1;1	Ceruloplasmin	Cp	;	2	66	1	1	56	56	58	56	54	57	1	1	1	1	1	1	1	1	1	1	1	1	60.7	1.1	1.1	124.21	1086	1086;1061	4.38	3	6	7	1	-2	By matching	By MS/MS	By matching	By MS/MS	By MS/MS	By MS/MS	57.6	59.6
E9PZE9;Q91WJ7;E9Q7S4;E9PVQ3	E9PZE9;Q91WJ7;E9Q7S4;E9PVQ3	4;4;3;3	4;4;3;3	4;4;3;3	SPATS2-like protein	Spats2l	;;;	4	4	4	4	1	1	1	0	1	0	1	1	1	0	1	0	1	1	1	0	1	0	11.1	11.1	11.1	54.163	488	488;558;450;578	5.62	3	1	12	0	3.7216	By MS/MS	By matching	By matching		By MS/MS		2.7	2.7
E9PZF0;Q5NC82;Q01768;B0LAA8;Q8R4B4;Q5NC79	E9PZF0;Q5NC82;Q01768;B0LAA8;Q8R4B4	11;9;9;8;6;3	11;9;9;8;6;3	5;5;5;4;2;0	Nucleoside diphosphate kinase;Nucleoside diphosphate kinase B	Gm20390;Nme2	;;;;	6	11	11	5	6	7	7	7	11	8	6	7	7	7	11	8	4	4	4	4	5	4	71.9	71.9	23.2	30.2	267	267;152;152;144;365;117	3.89	30	39	39	0	52.346	By MS/MS	By MS/MS	By MS/MS	By MS/MS	By MS/MS	By MS/MS	39.7	46.4
E9Q5H2;E9PZF5;Q3TX26;P97822	E9Q5H2;E9PZF5;Q3TX26;P97822	4;4;4;4	4;4;4;4	4;4;4;4	Acidic leucine-rich nuclear phosphoprotein 32 family member E	Anp32e	;;;	4	4	4	4	1	1	1	2	4	2	1	1	1	2	4	2	1	1	1	2	4	2	43	43	43	12.078	107	107;171;260;260	4.37	3	8	8	0	6.7661	By matching	By MS/MS	By MS/MS	By MS/MS	By MS/MS	By matching	13.1	13.1
E9QKG2;E9PZI6;Q9WV86	E9QKG2;E9PZI6;Q9WV86	1;1;1	1;1;1	1;1;1	Katanin p60 ATPase-containing subunit A1	Katna1	;;	3	1	1	1	1	1	1	1	1	0	1	1	1	1	1	0	1	1	1	1	1	0	2.6	2.6	2.6	55.982	491	491;493;491	3.75	3	2	3	0.0024103	1.7559	By MS/MS	By MS/MS	By MS/MS	By MS/MS	By MS/MS		2.6	2.6
E9PZJ6;Q6P2L7;A2AR60	E9PZJ6;Q6P2L7;A2AR60	2;2;1	2;2;1	2;2;1	Protein CASC4	Casc4	;;	3	2	2	2	1	1	1	1	1	1	1	1	1	1	1	1	1	1	1	1	1	1	6.1	6.1	6.1	43.243	379	379;435;267	3.25	3	3	2	0	5.4847	By matching	By MS/MS	By matching	By matching	By matching	By MS/MS	3.4	3.4
E9PZJ8	E9PZJ8	4	4	4	Activating signal cointegrator 1 complex subunit 3	Ascc3		1	4	4	4	0	0	0	1	3	3	0	0	0	1	3	3	0	0	0	1	3	3	2.8	2.8	2.8	250.55	2198	2198	4.85		7	6	0.00059916	2.6869				By MS/MS	By MS/MS	By matching	0	0
E9PZM4;A0A0G2JEZ3;Q3V0V7;M0QWT0;G3UXJ4	E9PZM4	9;2;2;1;1	8;2;2;1;1	8;2;2;1;1	Chromodomain-helicase-DNA-binding protein 2	Chd2		5	9	8	8	5	5	5	5	6	6	4	4	4	4	5	5	4	4	4	4	5	5	7.8	7.2	7.2	210.8	1827	1827;220;225;35;163	3.73	13	14	14	0	17.175	By MS/MS	By MS/MS	By MS/MS	By MS/MS	By MS/MS	By MS/MS	4.3	4.3
Q9CSS1;E9PZM7;Q6ZPE9;Q810T0	Q9CSS1;E9PZM7;Q6ZPE9	19;19;17;7	19;19;17;7	19;19;17;7		Scaf11	;;	4	19	19	19	15	17	17	16	16	17	15	17	17	16	16	17	15	17	17	16	16	17	14	14	14	128.74	1158	1158;1456;1461;314	3.77	68	78	77	0	118.91	By MS/MS	By MS/MS	By MS/MS	By MS/MS	By MS/MS	By MS/MS	12.2	12.2
E9PZP3;Q9QZL0	E9PZP3;Q9QZL0	2;2	2;2	2;2	Receptor-interacting serine/threonine-protein kinase 3	Ripk3	;	2	2	2	2	1	1	1	2	2	2	1	1	1	2	2	2	1	1	1	2	2	2	8.5	8.5	8.5	46.196	422	422;486	3.59	5	7	5	0	4.3194	By matching	By MS/MS	By MS/MS	By matching	By MS/MS	By MS/MS	4.5	4.5
Q8VEN0;Q61491;L7N267;E9PZP6;Q3ULR3	Q8VEN0;Q61491;L7N267;E9PZP6;Q3ULR3	5;5;5;5;4	3;3;3;3;3	3;3;3;3;3		Zfp960;Zfp97	;;;;	5	5	3	3	3	5	5	4	4	3	1	3	3	2	2	1	1	3	3	2	2	1	18.9	7.1	7.1	63.973	546	546;546;546;546;393	2.91	11	6	5	0	3.262	By MS/MS	By MS/MS	By MS/MS	By MS/MS	By MS/MS	By MS/MS	15.8	18.9
E9PZP8;Q4VBD0;Q8CBQ0;Q3UF38;F6RXM1;Q8BR49;Q8BNF7	E9PZP8	6;1;1;1;1;1;1	6;1;1;1;1;1;1	6;1;1;1;1;1;1		Herc1		7	6	6	6	4	3	4	4	5	4	4	3	4	4	5	4	4	3	4	4	5	4	1.9	1.9	1.9	532.65	4859	4859;108;233;236;569;999;1203	3.34	12	14	9	0	10.506	By MS/MS	By MS/MS	By MS/MS	By MS/MS	By MS/MS	By MS/MS	1.2	0.9
Q3UDK5;Q3U7R2;Q99KD6;E9PZS8;Q61387	Q3UDK5;Q3U7R2;Q99KD6;E9PZS8;Q61387	1;1;1;1;1	1;1;1;1;1	1;1;1;1;1	Cytochrome c oxidase subunit 7A-related protein, mitochondrial	Cox7a2l	;;;;	5	1	1	1	1	1	1	1	1	1	1	1	1	1	1	1	1	1	1	1	1	1	11.7	11.7	11.7	12.399	111	111;111;113;134;111	3.67	3	3	3	0.0074944	1.3309	By MS/MS	By MS/MS	By MS/MS	By MS/MS	By MS/MS	By MS/MS	11.7	11.7
E9Q035;F7BAE9;F7CJN9;E9Q2Q7;Q542X6;P47758;E9Q939;CON__Q2HJF0;A0A1W2P830	E9Q035	63;15;14;12;6;6;4;2;1	63;15;14;12;6;6;4;2;1	6;0;0;0;6;6;0;0;1		Gm20425		9	63	63	6	53	54	52	56	57	55	53	54	52	56	57	55	2	3	3	4	6	5	52.5	52.5	6.6	107.8	978	978;278;249;171;269;269;73;622;54	3.65	260	265	257	0	323.31	By MS/MS	By MS/MS	By MS/MS	By MS/MS	By MS/MS	By MS/MS	47.1	47.6
Q3UT02;E9Q066;G3X9Q6;Q8BWW4;Q3T9Z3	Q3UT02;E9Q066;G3X9Q6;Q8BWW4	7;7;7;7;2	7;7;7;7;2	7;7;7;7;2	La-related protein 4	Larp4	;;;	5	7	7	7	5	5	5	4	5	4	5	5	5	4	5	4	5	5	5	4	5	4	16.5	16.5	16.5	73.436	660	660;718;719;719;215	3	18	13	9	0	13.317	By MS/MS	By MS/MS	By MS/MS	By MS/MS	By MS/MS	By matching	11.2	11.2
E9Q0U7;Q61699;Q8C6H1;D3Z027;D3Z3I9;P48722;A0A0J9YTZ7;Q3TTD4;E0CY23	E9Q0U7;Q61699;Q8C6H1	25;25;14;3;2;2;1;1;1	23;23;13;3;2;0;1;0;0	23;23;13;3;2;0;1;0;0	Heat shock protein 105 kDa	Hsph1	;;	9	25	23	23	18	21	22	21	23	23	16	19	20	19	21	21	16	19	20	19	21	21	39.5	36.7	36.7	91.677	817	817;858;345;100;144;838;94;232;571	3.5	60	70	53	0	65.726	By MS/MS	By MS/MS	By MS/MS	By MS/MS	By MS/MS	By MS/MS	30	33.2
E9Q0Z7;E9Q265;Q8R0F3	E9Q0Z7;E9Q265;Q8R0F3	2;2;2	2;2;2	2;2;2	Sulfatase-modifying factor 1	Sumf1	;;	3	2	2	2	1	1	1	2	2	2	1	1	1	2	2	2	1	1	1	2	2	2	13.3	13.3	13.3	25.827	240	240;347;372	4.2	3	6	6	0	3.4079	By MS/MS	By matching	By MS/MS	By MS/MS	By MS/MS	By MS/MS	6.2	6.2
E9Q156;Q9EP82;F6VLT8;E9Q1H7	E9Q156;Q9EP82	3;3;1;1	3;3;1;1	3;3;1;1	tRNA (guanine-N(7)-)-methyltransferase non-catalytic subunit Wdr4;tRNA (guanine-N(7)-)-methyltransferase non-catalytic subunit WDR4	Wdr4	;	4	3	3	3	2	3	2	1	1	1	2	3	2	1	1	1	2	3	2	1	1	1	12.7	12.7	12.7	50.405	456	456;413;107;145	2.85	7	3	3	0.000594	2.6194	By matching	By MS/MS	By MS/MS	By matching	By MS/MS	By MS/MS	10.5	12.7
E9Q166	E9Q166	3	3	3		Atad2b		1	3	3	3	1	1	1	3	3	2	1	1	1	3	3	2	1	1	1	3	3	2	4.1	4.1	4.1	164.72	1460	1460	3.67	3	8	4	0	17.126	By MS/MS	By MS/MS	By MS/MS	By MS/MS	By MS/MS	By MS/MS	2	2
E9Q186;Q9CTH6	E9Q186;Q9CTH6	5;5	5;5	5;5	rRNA-processing protein FCF1 homolog	Fcf1	;	2	5	5	5	3	3	5	4	3	4	3	3	5	4	3	4	3	3	5	4	3	4	33.3	33.3	33.3	21.919	186	186;198	3.56	11	11	10	0	8.6254	By MS/MS	By MS/MS	By MS/MS	By MS/MS	By MS/MS	By MS/MS	19.9	22
E9Q199;Q8R2Y9	E9Q199;Q8R2Y9	1;1	1;1	1;1	SOSS complex subunit B1	Nabp2	;	2	1	1	1	1	0	0	1	1	1	1	0	0	1	1	1	1	0	0	1	1	1	9.6	9.6	9.6	24.284	228	228;212	2.43	2	5		0.00059542	2.6453	By MS/MS			By MS/MS	By MS/MS	By MS/MS	9.6	0
E9Q1G8;E9Q9F5;O55131;Q8C2A3;Q3UNN1;Q5DTS3;Q8C752;Q3UGE0	E9Q1G8;E9Q9F5;O55131;Q8C2A3;Q3UNN1;Q5DTS3	24;23;23;22;20;17;5;3	24;23;23;22;20;17;5;3	23;22;22;21;19;16;5;3	Septin-7	2020-09-07	;;;;;	8	24	24	23	20	20	21	21	24	24	20	20	21	21	24	24	19	19	20	20	23	23	55.4	55.4	53.3	50.648	437	437;437;436;418;418;391;126;155	3.69	72	80	75	0	91.123	By MS/MS	By MS/MS	By MS/MS	By MS/MS	By MS/MS	By MS/MS	49.4	49
E9Q1S3;Q8C1E4;Q01405;A2AN97;A2AN98;A2AN99	E9Q1S3;Q8C1E4;Q01405	4;4;4;1;1;1	2;2;2;0;0;0	2;2;2;0;0;0	Protein transport protein Sec23A	Sec23a	;;	6	4	2	2	2	2	2	1	3	2	1	1	1	1	1	1	1	1	1	1	1	1	7.9	3.9	3.9	82.955	736	736;765;765;58;122;138	4.5	3	3	6	0.00059067	2.5632	By matching	By MS/MS	By matching	By matching	By MS/MS	By matching	3.7	3.7
E9Q1T9;Q9ERK4;F6ZEW4;E9QAX7;Q9CSW8	E9Q1T9;Q9ERK4;F6ZEW4;E9QAX7	14;14;10;8;3	14;14;10;8;3	14;14;10;8;3	Exportin-2	Cse1l	;;;	5	14	14	14	10	11	11	8	10	9	10	11	11	8	10	9	10	11	11	8	10	9	14.5	14.5	14.5	103.89	915	915;971;658;415;76	3.62	34	31	32	0	23.052	By MS/MS	By MS/MS	By MS/MS	By MS/MS	By MS/MS	By MS/MS	12.9	14
E9Q1V3;O35435;Q3UET5;F6TCT7;F6ZQJ5;D3YZY5;Q8BMJ0	E9Q1V3;O35435;Q3UET5;F6TCT7;F6ZQJ5;D3YZY5	4;4;3;3;2;2;1	4;4;3;3;2;2;1	4;4;3;3;2;2;1	Dihydroorotate dehydrogenase (quinone), mitochondrial	Dhodh	;;;;;	7	4	4	4	0	1	0	1	2	2	0	1	0	1	2	2	0	1	0	1	2	2	21.7	21.7	21.7	30.325	277	277;395;145;167;96;103;290	4.11	1	5	3	0	3.2916		By MS/MS		By matching	By MS/MS	By matching	0	5.1
E9Q1V5;E9Q914;E9Q9L1;Q6ZPR5;E9Q1M2;E9Q5Z0;E9Q5R0;E9PVE5;E9Q146;E9Q1T4;E9PZU7	E9Q1V5;E9Q914;E9Q9L1;Q6ZPR5	3;3;2;2;1;1;1;1;1;1;1	3;3;2;2;1;1;1;1;1;1;1	3;3;2;2;1;1;1;1;1;1;1	Sphingomyelin phosphodiesterase 4	Smpd4	;;;	11	3	3	3	1	2	2	3	3	3	1	2	2	3	3	3	1	2	2	3	3	3	8	8	8	81.799	721	721;751;573;823;50;82;92;110;117;125;128	4.13	5	9	9	0	8.8922	By matching	By MS/MS	By MS/MS	By MS/MS	By MS/MS	By matching	1.9	4.3
Q3UJN9;E9Q284;Q5SU73	Q3UJN9;E9Q284;Q5SU73	9;9;9	9;9;9	9;9;9	Coilin	Coil	;;	3	9	9	9	6	6	5	7	6	6	6	6	5	7	6	6	6	6	5	7	6	6	19.6	19.6	19.6	62.224	572	572;573;570	4.06	17	23	26	0	33.977	By MS/MS	By MS/MS	By MS/MS	By MS/MS	By MS/MS	By MS/MS	15.9	15.9
E9Q286	E9Q286	27	27	26	Little elongation complex subunit 1	Ice1		1	27	27	26	25	24	20	15	14	13	25	24	20	15	14	13	24	23	19	15	14	13	17	17	16.5	242.25	2241	2241	3.27	72	47	47	0	54.004	By MS/MS	By MS/MS	By MS/MS	By MS/MS	By MS/MS	By MS/MS	15.5	14.9
E9Q2B2;Q5PRE9;Q5RIM6;Q05CF0;Q05C35;Q5RIN0;E9Q8K6;Q60974;Q8BK32;E0CYX5;F7C134;Q8VDE8;E9Q9Y2;Q8CHB6;Q3UV08;Q3UV34;Q3UWZ3;F6TRR6	E9Q2B2;Q5PRE9;Q5RIM6;Q05CF0;Q05C35;Q5RIN0;E9Q8K6;Q60974	9;9;9;6;6;6;6;6;4;3;3;3;3;3;2;2;1;1	9;9;9;6;6;6;6;6;4;3;3;3;3;3;2;2;1;1	9;9;9;6;6;6;6;6;4;3;3;3;3;3;2;2;1;1	Nuclear receptor corepressor 1	Ncor1	;;;;;;;	18	9	9	9	4	4	4	5	7	6	4	4	4	5	7	6	4	4	4	5	7	6	5.8	5.8	5.8	264.04	2386	2386;2387;2454;518;534;541;791;2453;291;163;1389;1399;1399;1724;993;1183;133;157	3.64	13	20	14	0	15.477	By MS/MS	By MS/MS	By MS/MS	By MS/MS	By MS/MS	By MS/MS	2.5	2.5
E9Q2H1;Q80TP3;Q8BJK5;Q3TSI5	E9Q2H1;Q80TP3	21;21;8;4	21;21;8;4	21;21;8;4	E3 ubiquitin-protein ligase UBR5	Ubr5	;	4	21	21	21	8	8	8	13	15	11	8	8	8	13	15	11	8	8	8	13	15	11	10.6	10.6	10.6	308.96	2798	2798;2792;902;727	3.98	30	47	45	0	47.087	By MS/MS	By MS/MS	By MS/MS	By MS/MS	By MS/MS	By MS/MS	4.3	4.6
E9Q2I4;Q8BUZ9;Q3U224	E9Q2I4;Q8BUZ9;Q3U224	4;2;2	4;2;2	4;2;2		Elmsan1	;;	3	4	4	4	4	4	2	2	1	2	4	4	2	2	1	2	4	4	2	2	1	2	6.3	6.3	6.3	119.72	1089	1089;1010;1011	3.8	10	5	10	0	26.591	By MS/MS	By MS/MS	By MS/MS	By MS/MS	By MS/MS	By MS/MS	6.3	6.3
E9Q2N1;Q921C3;F6X674;F6WJH7;Q8BPZ1;Q3UUZ7;F6TDU4	E9Q2N1;Q921C3;F6X674	6;6;3;2;1;1;1	6;6;3;2;1;1;1	6;6;3;2;1;1;1	Bromodomain and WD repeat-containing protein 1	Brwd1	;;	7	6	6	6	1	1	1	2	2	2	1	1	1	2	2	2	1	1	1	2	2	2	3.8	3.8	3.8	294.68	2643	2643;2304;632;602;120;281;410	5.32	3	6	16	0	8.7828	By MS/MS	By MS/MS	By MS/MS	By MS/MS	By MS/MS	By MS/MS	0.5	0.5
Q80TG4;Q6PFG2;Q5SQA2;E9Q2Q6;F6ZBY9;Q3UY41;Q5SQA4;Q5SQA3;Q62440;Q62441;Q80VE9	Q80TG4;Q6PFG2;Q5SQA2;E9Q2Q6;F6ZBY9;Q3UY41;Q5SQA4;Q5SQA3;Q62440;Q62441;Q80VE9	4;4;4;4;4;4;4;4;4;4;2	2;2;2;2;2;2;2;2;2;2;1	2;2;2;2;2;2;2;2;2;2;1	Transducin-like enhancer protein 1;Transducin-like enhancer protein 4	Tle4;Tle1	;;;;;;;;;;	11	4	2	2	2	3	3	4	4	2	1	1	1	2	2	1	1	1	1	2	2	1	9.3	4.1	4.1	78.254	729	729;769;770;770;773;774;777;780;770;773;180	3.55	3	5	3	0.0048668	1.4761	By matching	By MS/MS	By matching	By MS/MS	By MS/MS	By MS/MS	4.8	8
E9Q2R3;Q8R4Y1;Q9EQN9;Q8BRH5	E9Q2R3;Q8R4Y1;Q9EQN9;Q8BRH5	1;1;1;1	1;1;1;1	1;1;1;1		Slc19a2	;;;	4	1	1	1	0	0	0	0	0	1	0	0	0	0	0	1	0	0	0	0	0	1	7.4	7.4	7.4	33.2	297	297;460;498;498	3		1		0.0088999	1.275						By MS/MS	0	0
E9QA25;E9Q2Z1;F6VR46;Q6ZPI9;F7B218	E9QA25;E9Q2Z1	7;7;3;3;1	7;7;3;3;1	7;7;3;3;1		Cecr2	;	5	7	7	7	5	5	5	2	2	2	5	5	5	2	2	2	5	5	5	2	2	2	7.3	7.3	7.3	158.58	1425	1425;1453;234;978;357	4.22	15	6	20	0	5.9562	By MS/MS	By MS/MS	By MS/MS	By MS/MS	By MS/MS	By MS/MS	5.3	5.3
Q4FZH3;E9Q317;O55128;D3YY73;D3Z2N9;D3YY55	Q4FZH3;E9Q317;O55128;D3YY73;D3Z2N9	7;7;7;5;5;2	7;7;7;5;5;2	7;7;7;5;5;2	Histone deacetylase complex subunit SAP18	Sap18;Gm10094	;;;;	6	7	7	7	6	6	6	6	6	6	6	6	6	6	6	6	6	6	6	6	6	6	44.4	44.4	44.4	17.595	153	153;172;153;92;111;107	3.99	25	34	36	0	38.06	By MS/MS	By MS/MS	By MS/MS	By MS/MS	By MS/MS	By MS/MS	35.9	35.9
E9Q3F7;Q7TN75;H3BJQ1	E9Q3F7;Q7TN75	12;12;5	12;12;5	12;12;5	Retrotransposon-derived protein PEG10	Peg10	;	3	12	12	12	4	4	4	9	9	9	4	4	4	9	9	9	4	4	4	9	9	9	21	21	21	115.37	1005	1005;958;604	2.71	13	32	3	0	40.056	By MS/MS	By MS/MS	By MS/MS	By MS/MS	By MS/MS	By MS/MS	6	6
Q80WR0;E9Q3G8;Q80UN3;Q8BRF6;Q8R2M9;Q3V3W1;Q3TA10	Q80WR0;E9Q3G8;Q80UN3	18;18;9;6;3;3;1	18;18;9;6;3;3;1	18;18;9;6;3;3;1		Nup153	;;	7	18	18	18	9	12	10	10	15	11	9	12	10	10	15	11	9	12	10	10	15	11	16.6	16.6	16.6	152.07	1462	1462;1462;928;666;464;497;42	3.47	39	42	33	0	47.773	By MS/MS	By MS/MS	By MS/MS	By MS/MS	By MS/MS	By MS/MS	8.2	10.9
E9Q3M0;Q62432;A2CG45;A2CG44;Q3V3E0;Q9CRR7;Q0VER3;Q3UVC6;Q8BUN5;Q9JIW5;P97454	E9Q3M0;Q62432;A2CG45;A2CG44;Q3V3E0;Q9CRR7;Q0VER3;Q3UVC6;Q8BUN5;Q9JIW5;P97454	2;2;1;1;1;1;1;1;1;1;1	1;1;0;0;0;0;0;0;0;0;0	1;1;0;0;0;0;0;0;0;0;0	Mothers against decapentaplegic homolog;Mothers against decapentaplegic homolog 2;Mothers against decapentaplegic homolog 3;Mothers against decapentaplegic homolog 9;Mothers against decapentaplegic homolog 5	Smad2;Smad3;Smad5;Smad9	;;;;;;;;;;	11	2	1	1	2	2	2	1	2	2	1	1	1	1	1	1	1	1	1	1	1	1	8.3	5.8	5.8	48.683	434	434;467;113;233;371;377;428;430;425;430;465	3.67	3	3	3	0	4.6805	By MS/MS	By MS/MS	By matching	By MS/MS	By matching	By matching	8.3	8.3
Q155P7;E9Q3P4;Q8C0X4;E9PY14;Q9QZ84;Q3TNJ4;Q8BV30;Q3TZQ0	Q155P7;E9Q3P4;Q8C0X4;E9PY14;Q9QZ84	4;4;3;3;3;1;1;1	4;4;3;3;3;1;1;1	4;4;3;3;3;1;1;1		Cenpf	;;;;	8	4	4	4	0	0	0	1	2	1	0	0	0	1	2	1	0	0	0	1	2	1	1.8	1.8	1.8	342.45	2997	2997;2997;952;952;2473;296;320;351	5		4	4	0.00059137	2.5715				By matching	By MS/MS	By matching	0	0
E9Q421;Q8BXX3;Q3TGN0;Q8BL63;Q9CXY9;Q3TUE9;Q80V43;A0A0G2JEZ9	E9Q421;Q8BXX3;Q3TGN0;Q8BL63;Q9CXY9;Q3TUE9	5;5;5;5;5;3;2;1	5;5;5;5;5;3;2;1	5;5;5;5;5;3;2;1	GPI-anchor transamidase	Pigk	;;;;;	8	5	5	5	2	3	2	3	3	3	2	3	2	3	3	3	2	3	2	3	3	3	19.9	19.9	19.9	40.862	362	362;364;367;442;395;170;206;92	3.45	7	9	6	0	5.5109	By matching	By MS/MS	By MS/MS	By MS/MS	By MS/MS	By MS/MS	9.7	12.7
E9Q456;E9Q453;G5E8R0;E9Q455;S4R261	E9Q456;E9Q453;G5E8R0;E9Q455	18;17;16;16;3	10;9;8;8;3	0;0;0;0;0		Tpm1	;;;	5	18	10	0	12	13	12	17	17	18	5	6	5	9	9	10	0	0	0	0	0	0	60.9	41.5	0	28.668	248	248;245;245;251;49	3.4	16	30	14	0	13.117	By MS/MS	By MS/MS	By MS/MS	By MS/MS	By MS/MS	By MS/MS	46.4	51.6
E9Q481;Q6P2K6;Q5RJB9	E9Q481;Q6P2K6	5;5;1	5;5;1	3;3;0	Serine/threonine-protein phosphatase 4 regulatory subunit 3A	Smek1	;	3	5	5	3	4	4	4	4	4	3	4	4	4	4	4	3	2	2	2	3	3	2	9.2	9.2	6.7	95.313	833	833;820;194	3.13	12	11	7	0.00060114	2.7141	By MS/MS	By MS/MS	By MS/MS	By matching	By MS/MS	By MS/MS	5.3	5.3
Q8C8V8;E9Q4E4;Q6P9P8;G3UYA7	Q8C8V8;E9Q4E4;Q6P9P8;G3UYA7	2;2;2;1	2;2;2;1	2;2;2;1	DENN domain-containing protein 2C	Dennd2c	;;;	4	2	2	2	0	0	0	1	1	1	0	0	0	1	1	1	0	0	0	1	1	1	8.5	8.5	8.5	44.876	390	390;920;914;863	5.67		3	6	0.00085837	2.2678				By MS/MS	By matching	By MS/MS	0	0
E9Q4F7;E9Q4F8;B7ZWM7;Q3UMF4;Q9CRP7;Q05DP4;Q8C075;A0A1D5RM64	E9Q4F7;E9Q4F8;B7ZWM7	33;33;32;11;5;2;1;1	33;33;32;11;5;2;1;1	33;33;32;11;5;2;1;1		Ankrd11	;;	8	33	33	33	22	22	21	23	23	22	22	22	21	23	23	22	22	22	21	23	23	22	13.2	13.2	13.2	296.18	2643	2643;2664;2609;479;485;455;133;134	3.8	71	83	83	0	52.632	By MS/MS	By MS/MS	By MS/MS	By MS/MS	By MS/MS	By MS/MS	9.3	9.3
Q8K3Z2;E9Q4K2;Q3V384	Q8K3Z2;E9Q4K2;Q3V384	1;1;1	1;1;1	1;1;1	Lactation elevated protein 1	Lace1	;;	3	1	1	1	1	1	1	1	1	1	1	1	1	1	1	1	1	1	1	1	1	1	12.2	12.2	12.2	15.157	139	139;279;480	3.67	3	3	3	0.00060024	2.7049	By MS/MS	By MS/MS	By MS/MS	By MS/MS	By MS/MS	By MS/MS	12.2	12.2
E9Q4K7;Q6A029;F8VQ75;Q9EQW7;O35063	E9Q4K7	10;3;2;2;1	10;3;2;2;1	10;3;2;2;1	Kinesin-like protein	Kif13b		5	10	10	10	4	4	3	3	5	3	4	4	3	3	5	3	4	4	3	3	5	3	7.1	7.1	7.1	204.57	1843	1843;810;1749;1749;160	4.38	11	11	20	0	8.1057	By MS/MS	By MS/MS	By MS/MS	By matching	By MS/MS	By matching	2.4	2.4
E9Q4M4;Q9DA45;Q91VN4;Q3TJS8;Q8C2Z6	E9Q4M4;Q9DA45;Q91VN4	3;3;3;1;1	3;3;3;1;1	3;3;3;1;1	MICOS complex subunit Mic25	Chchd6	;;	5	3	3	3	0	0	0	2	2	3	0	0	0	2	2	3	0	0	0	2	2	3	15.5	15.5	15.5	26.388	245	245;258;273;227;236	4.2		7	3	0.0095541	1.2323				By MS/MS	By matching	By MS/MS	0	0
E9Q4N6;E9Q6R4;E9Q4N7;Q3UT39;Q6ZWS9	E9Q4N6;E9Q6R4;E9Q4N7	6;6;6;2;1	4;4;4;2;1	3;3;3;1;0		Arid1b	;;	5	6	4	3	4	4	2	1	1	0	3	3	2	1	1	0	2	2	1	1	1	0	5.6	4.3	3	191.23	1762	1762;2243;2244;499;316	1.4	8	2		0	4.4065	By MS/MS	By MS/MS	By MS/MS	By MS/MS	By MS/MS		4.4	4.3
E9Q4T8;Q6ZQ84;Q9JLV5;F6UY44	E9Q4T8;Q6ZQ84;Q9JLV5	7;7;7;1	7;7;7;1	7;7;7;1	Cullin-3	Cul3;mKIAA0617	;;	4	7	7	7	1	2	2	4	6	4	1	2	2	4	6	4	1	2	2	4	6	4	14.8	14.8	14.8	81.11	702	702;792;768;111	3.41	6	17	6	0	7.9866	By matching	By MS/MS	By matching	By MS/MS	By MS/MS	By MS/MS	1.9	4.6
E9Q529;H3BLC5;Q1EHW4	E9Q529;H3BLC5;Q1EHW4	3;3;3	3;3;3	3;3;3	Histone deacetylase complex subunit SAP25	Sap25	;;	3	3	3	3	2	3	3	1	1	1	2	3	3	1	1	1	2	3	3	1	1	1	17.6	17.6	17.6	27.932	261	261;280;186	3.67	8	3	7	0	5.3725	By MS/MS	By MS/MS	By MS/MS	By MS/MS	By MS/MS	By MS/MS	11.5	17.6
E9Q557;E9PZW0;Q9CV95;Q9QZX5	E9Q557;E9PZW0	26;15;10;1	26;15;10;1	26;15;10;1	Desmoplakin	Dsp	;	4	26	26	26	4	3	5	16	14	13	4	3	5	16	14	13	4	3	5	16	14	13	10.2	10.2	10.2	332.91	2883	2883;2284;474;18	4.78	15	48	64	0	60.469	By MS/MS	By MS/MS	By MS/MS	By MS/MS	By MS/MS	By MS/MS	1.8	1.4
E9QNH6;E9Q580;Q7TQD7;P46735;Q3TTZ3;Q3UEQ4;D3YV80;Q91ZI6;Q3TEP4;O88329	E9QNH6;E9Q580;Q7TQD7;P46735;Q3TTZ3;Q3UEQ4	26;26;26;26;22;20;10;5;4;2	26;26;26;26;22;20;10;5;4;2	26;26;26;26;22;20;10;5;4;2	Unconventional myosin-Ib	Myo1b	;;;;;	10	26	26	26	16	17	17	22	20	20	16	17	17	22	20	20	16	17	17	22	20	20	30.7	30.7	30.7	125.03	1078	1078;1084;1136;1107;916;854;299;119;216;1043	3.69	62	74	66	0	125.04	By MS/MS	By MS/MS	By MS/MS	By MS/MS	By MS/MS	By MS/MS	22.8	24.1
U5LK19;E9Q5B0;Q80VC9;U5LGS1;U5LHW1;U5LK70;U5LK15;U5LHT8;U5LGR7;U5LGT0;U5LHW9;U5LK79;U5LK24;U5LHU4;U5LGS5;U5LHW4;U5LK74;A0A140LJ93	U5LK19;E9Q5B0;Q80VC9;U5LGS1;U5LHW1;U5LK70;U5LK15;U5LHT8;U5LGR7;U5LGT0;U5LHW9;U5LK79;U5LK24;U5LHU4;U5LGS5;U5LHW4;U5LK74	29;29;29;28;28;28;28;28;28;16;16;15;15;15;15;15;15;2	29;29;29;28;28;28;28;28;28;16;16;15;15;15;15;15;15;2	29;29;29;28;28;28;28;28;28;16;16;15;15;15;15;15;15;2	Calmodulin-regulated spectrin-associated protein 3	Camsap3	;;;;;;;;;;;;;;;;	18	29	29	29	28	28	27	23	20	22	28	28	27	23	20	22	28	28	27	23	20	22	32.8	32.8	32.8	135.17	1252	1252;1253;1252;1263;1264;1268;1269;1279;1280;836;837;847;848;852;853;863;864;47	3.28	103	75	69	0	193.39	By MS/MS	By MS/MS	By MS/MS	By MS/MS	By MS/MS	By MS/MS	32.8	31.9
E9Q5B5;O08528;E9Q9M6;Q3UPC4	E9Q5B5;O08528	15;15;3;1	15;15;3;1	14;14;3;0	Hexokinase;Hexokinase-2	Hk2	;	4	15	15	14	3	4	5	12	14	9	3	4	5	12	14	9	3	4	4	12	13	9	21.4	21.4	20.1	99.213	889	889;917;43;918	3.76	12	37	19	0	49.274	By MS/MS	By MS/MS	By MS/MS	By MS/MS	By MS/MS	By MS/MS	4	5.3
E9Q5C9	E9Q5C9	27	27	27		Nolc1		1	27	27	27	18	18	19	21	20	20	18	18	19	21	20	20	18	18	19	21	20	20	28.2	28.2	28.2	73.697	702	702	3.72	90	87	94	0	64.17	By MS/MS	By MS/MS	By MS/MS	By MS/MS	By MS/MS	By MS/MS	19.4	21.5
E9Q5D6;P69566	E9Q5D6;P69566	2;2	2;2	2;2	Ran-binding protein 9	Ranbp9	;	2	2	2	2	1	1	1	1	1	2	1	1	1	1	1	2	1	1	1	1	1	2	3.8	3.8	3.8	75.767	710	710;653	3.6	3	4	3	0.0013931	2.0713	By MS/MS	By MS/MS	By MS/MS	By MS/MS	By MS/MS	By MS/MS	2	2
E9Q5E2	E9Q5E2	2	1	1		BC005561		1	2	1	1	1	1	1	1	2	2	1	1	1	1	1	1	1	1	1	1	1	1	2	0.8	0.8	182.67	1589	1589	3.6	3	4	3	0.0072536	1.3364	By matching	By MS/MS	By matching	By MS/MS	By MS/MS	By MS/MS	0.8	0.8
E9Q5F9;A0A0G2JH06;A0A0G2JDY1;A0A0G2JEZ4	E9Q5F9;A0A0G2JH06	10;8;1;1	10;8;1;1	10;8;1;1	Histone-lysine N-methyltransferase SETD2	Setd2	;	4	10	10	10	4	4	4	5	6	4	4	4	4	5	6	4	4	4	4	5	6	4	6.5	6.5	6.5	285.66	2537	2537;1263;238;760	3.12	12	15	7	0	8.8617	By MS/MS	By MS/MS	By MS/MS	By MS/MS	By MS/MS	By MS/MS	2.8	2.8
E9Q5G1;Q80TR9;F8VQB6;D3YXW4;F6UVU0	E9Q5G1;Q80TR9;F8VQB6	4;4;4;1;1	4;4;4;1;1	4;4;4;1;1	Unconventional myosin-X	Myo10	;;	5	4	4	4	1	1	2	2	2	2	1	1	2	2	2	2	1	1	2	2	2	2	4.9	4.9	4.9	151.55	1316	1316;1450;2062;237;242	5	4	6	14	0	17.95	By MS/MS	By MS/MS	By MS/MS	By MS/MS	By MS/MS	By matching	1	1
E9Q5G3;Q05DU6;A0A1L1SRP4;Q9CXV7	E9Q5G3;Q05DU6;A0A1L1SRP4	19;10;10;4	19;10;10;4	19;10;10;4	Kinesin-like protein KIF23;Kinesin-like protein	Kif23	;;	4	19	19	19	14	14	13	11	12	11	14	14	13	11	12	11	14	14	13	11	12	11	26.3	26.3	26.3	108.77	953	953;563;563;495	3.43	41	34	32	0	33.364	By MS/MS	By MS/MS	By MS/MS	By MS/MS	By MS/MS	By MS/MS	19.2	20.9
Q8K0Z5;E9Q5J9;A0A0R4J1P2;P21107;D3YVR0	Q8K0Z5;E9Q5J9;A0A0R4J1P2;P21107	22;22;16;16;6	1;1;1;1;0	1;1;1;1;0	Tropomyosin alpha-3 chain	Tpm3	;;;	5	22	1	1	18	17	18	17	19	20	0	0	0	0	0	1	0	0	0	0	0	1	62	4.6	4.6	33.149	284	284;285;284;285;71	3		1		1	-2	By matching	By matching	By matching	By matching	By matching	By MS/MS	52.1	47.9
E9Q5K9;D6RG95;Q8C4W4	E9Q5K9;D6RG95	15;11;1	15;11;1	15;11;1	YTH domain-containing protein 1	Ythdc1	;	3	15	15	15	10	12	12	9	9	9	10	12	12	9	9	9	10	12	12	9	9	9	24.3	24.3	24.3	85.648	736	736;545;164	4.05	40	35	54	0	25.566	By MS/MS	By MS/MS	By MS/MS	By MS/MS	By MS/MS	By MS/MS	15.5	18.6
Q91YR2;F8WHX0;E9Q5Y1;O35491;Q3UFP4	Q91YR2;F8WHX0;E9Q5Y1;O35491;Q3UFP4	7;7;7;7;5	2;2;2;2;2	2;2;2;2;2	Dual specificity protein kinase CLK2	Clk2	;;;;	5	7	2	2	4	4	4	6	5	5	2	2	2	2	2	1	2	2	2	2	2	1	22.5	8.6	8.6	59.955	498	498;498;500;499;259	3.71	6	5	6	0	27.597	By MS/MS	By MS/MS	By MS/MS	By MS/MS	By MS/MS	By MS/MS	15.5	15.5
E9Q616;Q6UL10;A0PJF4;Q61484;Q8VDN3;Q6UIL4;A0JLR7;Q8CGE7;Q8BKS2;Q8BRB8;Q3UYW8;G5E8K8;Q8R2L7;Q8CEX7	E9Q616	40;18;15;14;13;12;11;10;6;5;1;1;1;1	40;18;15;14;13;12;11;10;6;5;1;1;1;1	40;18;15;14;13;12;11;10;6;5;1;1;1;1		Ahnak		14	40	40	40	19	21	21	18	30	19	19	21	21	18	30	19	19	21	21	18	30	19	26.1	26.1	26.1	604.25	5656	5656;2106;1564;1231;1024;677;1069;665;939;520;130;150;173;176	3.98	67	67	88	0	120.74	By MS/MS	By MS/MS	By MS/MS	By MS/MS	By MS/MS	By MS/MS	16.2	15.5
E9Q634;Q8C123;Q3TLJ4;A0A1L1STM1	E9Q634;Q8C123	22;11;8;3	22;11;8;3	22;11;8;3	Unconventional myosin-Ie	Myo1e	;	4	22	22	22	17	17	14	19	17	19	17	17	14	19	17	19	17	17	14	19	17	19	23	23	23	126.82	1107	1107;639;293;116	3.62	50	56	49	0	57.745	By MS/MS	By MS/MS	By MS/MS	By MS/MS	By MS/MS	By MS/MS	19.8	19.8
E9Q640;Q6NZN0	E9Q640;Q6NZN0	30;30	28;28	0;0	RNA-binding protein 26	Rbm26	;	2	30	28	0	22	24	26	25	26	23	20	22	24	23	25	21	0	0	0	0	0	0	26.8	25.5	0	112.66	1001	1001;1012	3.66	71	82	73	0	111.06	By MS/MS	By MS/MS	By MS/MS	By MS/MS	By MS/MS	By MS/MS	22.5	22.5
Q14DT6;E9Q6C2;Q8CG14;Q3T9K7;E0CZE7	Q14DT6;E9Q6C2;Q8CG14;Q3T9K7	7;7;7;6;1	7;7;7;6;1	3;3;3;2;0	Complement C1s-A subcomponent;Complement C1s-A subcomponent heavy chain;Complement C1s-A subcomponent light chain	C1s1;C1sa	;;;	5	7	7	3	5	5	4	4	4	4	5	5	4	4	4	4	2	2	2	2	2	2	15.1	15.1	7.2	77.414	694	694;694;688;688;136	3.78	14	12	15	0	9.8434	By MS/MS	By MS/MS	By MS/MS	By MS/MS	By MS/MS	By MS/MS	10.5	10.5
E9Q6D8;Q9QXT7;Q91X70	E9Q6D8;Q9QXT7;Q91X70	2;1;1	2;1;1	2;1;1		C6	;;	3	2	2	2	1	1	1	2	2	2	1	1	1	2	2	2	1	1	1	2	2	2	2.7	2.7	2.7	104.46	931	931;769;769	2.33	3	6		0.0048793	1.4919	By MS/MS	By MS/MS	By matching	By MS/MS	By MS/MS	By matching	1.7	1.7
E9Q6J5;Q6P8H7	E9Q6J5	18;3	18;3	18;3		Bod1l		2	18	18	18	7	9	9	10	11	11	7	9	9	10	11	11	7	9	9	10	11	11	8.3	8.3	8.3	327.45	3032	3032;393	3.8	25	36	31	0	48.948	By MS/MS	By MS/MS	By MS/MS	By MS/MS	By MS/MS	By MS/MS	3.3	4.4
Q3UFQ5;E9Q6P5	Q3UFQ5;E9Q6P5	1;1	1;1	1;1		Ttc7b	;	2	1	1	1	1	1	1	1	1	0	1	1	1	1	1	0	1	1	1	1	1	0	7.7	7.7	7.7	32.688	287	287;843	3.75	3	2	3	0	11.87	By MS/MS	By matching	By MS/MS	By MS/MS	By matching		7.7	7.7
O08614;E9Q6R7;Q3TR59;Q3UYS4;A0A1W2P8G5;Q810I5;Q6P6L2;A0A1W2P8A5;A0A1W2P7C0;Q61636	O08614;E9Q6R7;Q3TR59;Q3UYS4;A0A1W2P8G5;Q810I5;Q6P6L2;A0A1W2P8A5;A0A1W2P7C0;Q61636	2;2;1;1;1;1;1;1;1;1	2;2;1;1;1;1;1;1;1;1	2;2;1;1;1;1;1;1;1;1		Utrn	;;;;;;;;;	10	2	2	2	0	1	0	1	2	1	0	1	0	1	2	1	0	1	0	1	2	1	0.9	0.9	0.9	392.5	3429	3429;3430;718;727;730;732;732;732;956;987	2.6	1	4		0.00058021	2.4309		By MS/MS		By matching	By MS/MS	By MS/MS	0	0.4
E9Q6S4	E9Q6S4	15	12	9		Gm17067		1	15	12	9	9	8	11	11	10	10	6	6	8	9	9	9	4	3	5	6	6	6	48.3	40.7	27.1	41.541	354	354	4.33	20	32	41	0	18.35	By MS/MS	By MS/MS	By MS/MS	By MS/MS	By MS/MS	By MS/MS	30.8	32.5
E9Q6U4;Q3UWL8;E9Q4Q8;E9Q8R1;Q6P0X1	E9Q6U4;Q3UWL8	5;5;1;1;1	5;5;1;1;1	5;5;1;1;1	Prefoldin subunit 4	Pfdn4	;	5	5	5	5	2	2	3	2	5	3	2	2	3	2	5	3	2	2	3	2	5	3	32.3	32.3	32.3	14.731	130	130;134;47;49;77	3.39	10	13	8	0	36.347	By MS/MS	By MS/MS	By MS/MS	By MS/MS	By MS/MS	By MS/MS	20	20
E9Q6W4	E9Q6W4	9	9	9		Zfp296		1	9	9	9	7	8	6	5	6	7	7	8	6	5	6	7	7	8	6	5	6	7	36.2	36.2	36.2	47.82	445	445	3.4	26	24	20	0	38.359	By MS/MS	By MS/MS	By MS/MS	By MS/MS	By MS/MS	By MS/MS	34.2	34.2
E9Q740;F8VQC1;Q3UZL8;A0JLN1;A0PJ97;Q9CS54;Q3UU23	E9Q740;F8VQC1;Q3UZL8;A0JLN1;A0PJ97	17;17;15;15;13;6;4	17;17;15;15;13;6;4	17;17;15;15;13;6;4	Signal recognition particle subunit SRP72	Srp72	;;;;	7	17	17	17	9	10	11	10	13	12	9	10	11	10	13	12	9	10	11	10	13	12	34.6	34.6	34.6	67.928	610	610;671;553;559;559;197;282	3.91	33	37	42	0	72.838	By MS/MS	By MS/MS	By MS/MS	By MS/MS	By MS/MS	By MS/MS	21.3	22.5
E9Q748;Q548X8;P97430	E9Q748;Q548X8;P97430	2;2;2	2;2;2	2;2;2	Antileukoproteinase	Slpi	;;	3	2	2	2	2	2	2	2	2	2	2	2	2	2	2	2	2	2	2	2	2	2	24.3	24.3	24.3	11.931	107	107;131;131	3.67	6	6	6	0.0031414	1.5972	By MS/MS	By MS/MS	By MS/MS	By matching	By MS/MS	By MS/MS	24.3	24.3
E9Q784;Q9CXN5;Q8BHW0;Q8CIK5;Q9CT50	E9Q784	29;10;10;8;4	29;10;10;8;4	29;10;10;8;4		Zc3h13		5	29	29	29	19	21	19	20	18	19	19	21	19	20	18	19	19	21	19	20	18	19	18.3	18.3	18.3	203.75	1729	1729;424;734;451;260	3.57	77	73	70	0	37.148	By MS/MS	By MS/MS	By MS/MS	By MS/MS	By MS/MS	By MS/MS	12.8	14.1
Q3TTT2;E9Q7B0;Q3TN84;Q3UF16;Q60715	Q3TTT2;E9Q7B0;Q3TN84;Q3UF16;Q60715	3;3;3;3;3	3;3;3;3;3	3;3;3;3;3	Prolyl 4-hydroxylase subunit alpha-1	P4ha1	;;;;	5	3	3	3	0	0	0	1	3	1	0	0	0	1	3	1	0	0	0	1	3	1	7.7	7.7	7.7	51.754	454	454;454;534;561;534	4.45		7	4	0	4.0145				By matching	By MS/MS	By matching	0	0
Q5UE59;E9Q7C9;Q7TNF4;Q8CD76;Q7M703;Q7M702;Q7M6Z8;Q7M701;Q7M6Z7;Q7M6Z9;Q7M700;Q7M6Z6;O88447	Q5UE59;E9Q7C9;Q7TNF4;Q8CD76;Q7M703;Q7M702;Q7M6Z8;Q7M701;Q7M6Z7;Q7M6Z9;Q7M700;Q7M6Z6;O88447	4;4;4;4;3;3;3;3;3;3;3;3;3	2;2;2;2;1;1;1;1;1;1;1;1;1	2;2;2;2;1;1;1;1;1;1;1;1;1	Kinesin light chain 1	Klc1	;;;;;;;;;;;;	13	4	2	2	4	4	2	1	2	2	2	2	1	1	1	1	2	2	1	1	1	1	8.3	3.7	3.7	61.629	542	542;560;608;616;541;550;550;559;559;606;615;636;541	4	5	3	6	0.0021598	1.8049	By MS/MS	By MS/MS	By MS/MS	By MS/MS	By MS/MS	By MS/MS	8.3	8.3
E9Q7D5	E9Q7D5	1	1	1		Arhgef5		1	1	1	1	0	0	0	1	1	1	0	0	0	1	1	1	0	0	0	1	1	1	1.1	1.1	1.1	176.66	1581	1581	4.71		4	3	0.0041237	1.5127				By MS/MS	By matching	By matching	0	0
E9Q7F2	E9Q7F2	6	6	6	E3 ubiquitin-protein ligase RNF169	Rnf169		1	6	6	6	4	4	5	2	1	2	4	4	5	2	1	2	4	4	5	2	1	2	18	18	18	75.795	694	694	3.58	13	7	11	0	25.711	By MS/MS	By MS/MS	By MS/MS	By MS/MS	By MS/MS	By MS/MS	12.1	12.1
Q564F2;E9Q7K1;Q564G0;Q64520	Q564F2;E9Q7K1;Q564G0;Q64520	4;4;4;4	4;4;4;4	4;4;4;4	Guanylate kinase	Guk1	;;;	4	4	4	4	0	1	1	1	4	1	0	1	1	1	4	1	0	1	1	1	4	1	21.2	21.2	21.2	21.918	198	198;207;219;198	3.73	2	6	3	0	4.2652		By MS/MS	By matching	By matching	By MS/MS	By matching	0	6.1
Q8C1C2;Q3TML3;Q3TSU6;E9Q7N5;Q8R2Q4;E0CY79;E0CXH2	Q8C1C2;Q3TML3;Q3TSU6;E9Q7N5;Q8R2Q4;E0CY79	4;4;4;4;4;3;1	4;4;4;4;4;3;1	4;4;4;4;4;3;1	Ribosome-releasing factor 2, mitochondrial	Gfm2	;;;;;	7	4	4	4	0	0	0	0	3	1	0	0	0	0	3	1	0	0	0	0	3	1	10.3	10.3	10.3	60.496	543	543;682;724;741;779;244;94	3.8		4	1	0	4.4865					By MS/MS	By matching	0	0
E9Q7U2;Q8CGU1	E9Q7U2;Q8CGU1	5;5	5;5	5;5	Calcium-binding and coiled-coil domain-containing protein 1	Calcoco1	;	2	5	5	5	2	2	2	4	3	3	2	2	2	4	3	3	2	2	2	4	3	3	11.8	11.8	11.8	70.932	633	633;691	3.96	6	10	9	0	4.9543	By MS/MS	By MS/MS	By matching	By MS/MS	By MS/MS	By MS/MS	5.2	5.2
E9QKG6;E9Q804;Q99NH0;A0A0G2JDZ9;A0A1W2P6X1;Q8BXZ6;F6SI14	E9QKG6;E9Q804;Q99NH0;A0A0G2JDZ9;A0A1W2P6X1	18;18;18;17;11;4;1	18;18;18;17;11;4;1	13;13;13;12;6;0;0	Ankyrin repeat domain-containing protein 17	Ankrd17	;;;;	7	18	18	13	13	15	13	14	16	14	13	15	13	14	16	14	10	10	10	10	12	12	11.7	11.7	8.7	246.62	2352	2352;2602;2603;2494;1600;505;219	3.52	44	47	39	0	46.588	By MS/MS	By MS/MS	By MS/MS	By MS/MS	By MS/MS	By MS/MS	8.3	9.5
E9Q827;P56212;E9Q4B9;E9PXD7;P60840	E9Q827;P56212;E9Q4B9	3;3;2;1;1	3;3;2;1;1	3;3;2;1;1	cAMP-regulated phosphoprotein 19	Arpp19	;;	5	3	3	3	3	3	3	3	3	3	3	3	3	3	3	3	3	3	3	3	3	3	35.9	35.9	35.9	16.086	145	145;112;71;46;121	3.47	12	12	10	0	7.3171	By MS/MS	By MS/MS	By MS/MS	By MS/MS	By MS/MS	By MS/MS	35.9	35.9
E9Q8D0;F6QYD2;Q3URP7	E9Q8D0;F6QYD2	8;7;1	8;7;1	8;7;1		Dnajc21	;	3	8	8	8	6	6	6	5	6	6	6	6	6	5	6	6	6	6	6	5	6	6	26	26	26	61.734	531	531;380;145	3.83	21	20	24	0	56.099	By MS/MS	By MS/MS	By MS/MS	By MS/MS	By MS/MS	By MS/MS	18.8	18.8
E9Q8D7;P61588	E9Q8D7;P61588	1;1	1;1	1;1	Rho-related GTP-binding protein RhoE	Rnd3	;	2	1	1	1	0	0	0	0	0	0	0	0	0	0	0	0	0	0	0	0	0	0	8.9	8.9	8.9	23.244	202	202;244	7			1	0.0095518	1.2315							0	0
E9Q8H9;E9Q8I0;P06909;D6RGQ0;A0A0A6YWP4;A0A0A6YVP8;Q61405;Q4LDF6;Q8C5S1;Q61408	E9Q8H9;E9Q8I0;P06909;D6RGQ0;A0A0A6YWP4;A0A0A6YVP8	16;16;16;15;11;9;3;3;1;1	16;16;16;15;11;9;3;3;1;1	11;11;11;10;7;6;0;0;1;1	Complement factor H	Cfh	;;;;;	10	16	16	11	13	14	13	13	12	12	13	14	13	13	12	12	8	9	9	8	8	7	21.8	21.8	14.6	134.74	1195	1195;1252;1234;1110;837;707;303;332;194;808	3.69	47	42	47	0	34.007	By MS/MS	By MS/MS	By MS/MS	By MS/MS	By MS/MS	By MS/MS	17.2	18.9
E9Q8J8;Q8C5E8;Q80WR3;Q3U037;Q8CBV1;P97360;Q3USJ4	E9Q8J8;Q8C5E8;Q80WR3;Q3U037;Q8CBV1;P97360;Q3USJ4	2;2;2;2;2;2;1	2;2;2;2;2;2;1	2;2;2;2;2;2;1	Transcription factor ETV6	Etv6	;;;;;;	7	2	2	2	0	0	0	1	2	1	0	0	0	1	2	1	0	0	0	1	2	1	6.8	6.8	6.8	46.018	396	396;442;442;442;484;485;84	3		5		0.0013759	1.9846				By matching	By MS/MS	By matching	0	0
E9Q8K8;Q6ISX3	E9Q8K8	12;2	1;1	1;1		Zc3h4		2	12	1	1	12	12	11	7	9	8	1	1	1	1	1	1	1	1	1	1	1	1	19.5	2.3	2.3	136.02	1255	1255;313	3.67	3	3	3	0	15.49	By MS/MS	By MS/MS	By matching	By MS/MS	By MS/MS	By MS/MS	19.5	19.5
Q3TZ11;Q3TYW8;E9Q8V6	Q3TZ11;Q3TYW8;E9Q8V6	1;1;1	1;1;1	1;1;1		Dennd4a	;;	3	1	1	1	1	0	1	1	1	1	1	0	1	1	1	1	1	0	1	1	1	1	4.1	4.1	4.1	43.788	392	392;417;1869	3.57	2	3	2	0.0097656	1.2194	By MS/MS		By MS/MS	By MS/MS	By matching	By MS/MS	4.1	0
E9Q8Z5;E9Q903;E9Q906	E9Q8Z5;E9Q903;E9Q906	23;21;19	1;1;1	1;1;1		Ctnnd1	;;	3	23	1	1	14	17	17	16	19	14	1	1	1	1	1	1	1	1	1	1	1	1	31.7	1.2	1.2	104.99	940	940;892;839	3.67	3	3	3	0.0091155	1.2593	By matching	By MS/MS	By matching	By matching	By MS/MS	By matching	23.8	27.3
E9Q9G8;Q6NWV3;Q8C5U2	E9Q9G8;Q6NWV3;Q8C5U2	2;2;1	2;2;1	2;2;1	Intraflagellar transport protein 122 homolog	Ift122	;;	3	2	2	2	2	2	2	2	2	2	2	2	2	2	2	2	2	2	2	2	2	2	2.8	2.8	2.8	141.6	1241	1241;1182;621	3.56	9	8	8	0.0011364	2.2095	By MS/MS	By MS/MS	By MS/MS	By MS/MS	By matching	By MS/MS	2.8	2.8
E9Q9H2;P54103;E9Q9H3;Q3TRX6;Q3TTI5;Q3UVT4;Q3TTG9;Q3TE39;Q99KR5	E9Q9H2;P54103;E9Q9H3	15;15;14;6;6;6;6;4;1	15;15;14;6;6;6;6;4;1	15;15;14;6;6;6;6;4;1	DnaJ homolog subfamily C member 2;DnaJ homolog subfamily C member 2, N-terminally processed	Dnajc2	;;	9	15	15	15	8	8	9	11	12	12	8	8	9	11	12	12	8	8	9	11	12	12	32.2	32.2	32.2	63.44	547	547;621;619;191;206;284;324;256;75	4.03	29	39	43	0	25.139	By MS/MS	By MS/MS	By MS/MS	By MS/MS	By MS/MS	By MS/MS	21.8	21.2
Q6NXJ3;F6YZU5;Q3UH41;E9Q9I2;E9Q9R9;Q9D3X0;Q8VCB6;F6VMK9	Q6NXJ3;F6YZU5;Q3UH41;E9Q9I2;E9Q9R9;Q9D3X0	4;4;4;4;4;3;1;1	4;4;4;4;4;3;1;1	4;4;4;4;4;3;1;1		Dlg5	;;;;;	8	4	4	4	1	2	2	1	1	1	1	2	2	1	1	1	1	2	2	1	1	1	3.4	3.4	3.4	174.64	1572	1572;1572;1898;1898;1921;262;215;228	4	5	3	6	0	4.1461	By MS/MS	By MS/MS	By MS/MS	By MS/MS	By MS/MS	By MS/MS	0.4	1.3
Q80V47;E9Q9J4;Q6ZQB6;A0A087WPZ7;Q8BWK5;B9EHS3;A2ARP1	Q80V47;E9Q9J4;Q6ZQB6;A0A087WPZ7;Q8BWK5	3;3;3;2;2;1;1	3;3;3;2;2;1;1	3;3;3;2;2;1;1	Inositol hexakisphosphate and diphosphoinositol-pentakisphosphate kinase 2	Ppip5k2	;;;;	7	3	3	3	2	2	2	3	3	3	2	2	2	3	3	3	2	2	2	3	3	3	2.6	2.6	2.6	83.359	734	734;1242;1129;92;120;1486;1436	3.73	6	9	7	0	4.3803	By MS/MS	By MS/MS	By MS/MS	By MS/MS	By MS/MS	By MS/MS	1.5	1.5
G3X9J6;E9Q9M1;Q3V1L4	G3X9J6;E9Q9M1;Q3V1L4	22;22;22	22;22;22	22;22;22	Cytosolic purine 5-nucleotidase	Nt5c2	;;	3	22	22	22	13	12	14	16	16	17	13	12	14	16	16	17	13	12	14	16	16	17	43.2	43.2	43.2	67.764	585	585;586;560	4.42	50	66	103	0	161.69	By MS/MS	By MS/MS	By MS/MS	By MS/MS	By MS/MS	By MS/MS	29.4	31.3
E9Q9T6;Q810A4;Q6ZPL9;Q9CS87;Q9CSI0;Q8BK20	E9Q9T6;Q810A4;Q6ZPL9;Q9CS87;Q9CSI0;Q8BK20	4;4;4;2;2;2	4;4;4;2;2;2	4;4;4;2;2;2	ATP-dependent RNA helicase DDX55	Ddx55	;;;;;	6	4	4	4	3	1	3	4	3	4	3	1	3	4	3	4	3	1	3	4	3	4	8.2	8.2	8.2	68.022	596	596;602;600;499;528;533	2.22	7	11		0	10.708	By MS/MS	By MS/MS	By MS/MS	By MS/MS	By MS/MS	By MS/MS	5.5	3
E9QAE4;O88491;Q8VHQ8;Q3UL03	E9QAE4;O88491	40;37;3;3	40;37;3;3	40;37;3;3	Histone-lysine N-methyltransferase;Histone-lysine N-methyltransferase, H3 lysine-36 and H4 lysine-20 specific	Nsd1	;	4	40	40	40	23	24	24	30	30	28	23	24	24	30	30	28	23	24	24	30	30	28	22.3	22.3	22.3	296.36	2691	2691;2588;103;487	3.82	79	103	97	0	84.943	By MS/MS	By MS/MS	By MS/MS	By MS/MS	By MS/MS	By MS/MS	13.8	14.2
E9QAG4	E9QAG4	5	4	2		4930522L14Rik		1	5	4	2	2	3	3	2	4	4	2	2	2	1	3	3	1	1	1	1	2	2	13.2	8.7	4.2	78.472	666	666	3.27	9	7	6	0	5.7589	By MS/MS	By MS/MS	By MS/MS	By MS/MS	By MS/MS	By MS/MS	4.2	8.7
Q9DB86;Q99LD7;F6S742;E9QAG7;Q8C5V4;Q5KU40;Q9QXP6;F6QJX8	Q9DB86;Q99LD7;F6S742;E9QAG7;Q8C5V4;Q5KU40;Q9QXP6	4;4;4;4;4;4;4;1	4;4;4;4;4;4;4;1	2;2;2;2;2;2;2;1	E3 ubiquitin-protein ligase makorin-1	Mkrn1	;;;;;;	8	4	4	2	1	1	1	3	4	2	1	1	1	3	4	2	0	0	0	2	2	1	33.2	33.2	16.6	29.329	265	265;329;344;417;481;486;481;207	3.4	3	9	3	0	4.5391	By matching	By MS/MS	By matching	By MS/MS	By MS/MS	By MS/MS	5.7	5.7
E9QAP7;Q91WW6	E9QAP7;Q91WW6	13;10	13;10	13;10		Taf4a	;	2	13	13	13	10	11	12	8	9	7	10	11	12	8	9	7	10	11	12	8	9	7	20.1	20.1	20.1	105.31	1042	1042;662	3.23	33	24	21	0	46.033	By MS/MS	By MS/MS	By MS/MS	By MS/MS	By MS/MS	By MS/MS	14.6	16
Q5KU03;E9QAQ5;Q9WV60;Q3TB31	Q5KU03;E9QAQ5;Q9WV60;Q3TB31	5;5;5;3	5;5;5;3	5;5;5;3	Glycogen synthase kinase-3 beta	Gsk3b	;;;	4	5	5	5	4	3	4	4	5	5	4	3	4	4	5	5	4	3	4	4	5	5	21.9	21.9	21.9	46.71	420	420;433;420;92	3.3	11	14	8	0	15.69	By MS/MS	By MS/MS	By MS/MS	By MS/MS	By MS/MS	By MS/MS	19	13.3
E9QAQ7;A2BH40;Q8C846;Q8R024	E9QAQ7;A2BH40	44;42;8;2	44;42;8;2	42;40;8;2	AT-rich interactive domain-containing protein 1A	Arid1a	;	4	44	44	42	39	38	38	18	19	16	39	38	38	18	19	16	38	37	38	18	19	16	27.4	27.4	26.4	242.67	2287	2287;2283;321;135	2.34	143	59	33	0	137.81	By MS/MS	By MS/MS	By MS/MS	By MS/MS	By MS/MS	By MS/MS	24.3	24.8
E9QAS4;E9QAS5;Q5DTP7;Q6PDQ2;Q99JM0;Q8BM83;Q3U582;Q3UFM8;F6WR45;E9PYU4;E9PYL1;A2A8L1;F7C528;E9Q614;B1AR17;Q3ULG0;Q4QQN1;Q8K0T3;F6V4V3;Q8BL30	E9QAS4;E9QAS5;Q5DTP7;Q6PDQ2;Q99JM0	40;40;40;40;26;16;15;10;9;8;8;8;6;6;6;3;3;2;1;1	40;40;40;40;26;16;15;10;9;8;8;8;6;6;6;3;3;2;1;1	40;40;40;40;26;16;15;10;9;8;8;8;6;6;6;3;3;2;1;1	Chromodomain-helicase-DNA-binding protein 4	Chd4	;;;;	20	40	40	40	30	31	31	28	30	31	30	31	31	28	30	31	30	31	31	28	30	31	29.2	29.2	29.2	216.37	1902	1902;1922;1945;1915;829;1045;895;240;444;1915;1952;1946;1886;2021;2055;342;368;295;197;239	3.59	118	110	109	0	323.31	By MS/MS	By MS/MS	By MS/MS	By MS/MS	By MS/MS	By MS/MS	22.4	23.3
Q547R0;E9QAT0	Q547R0;E9QAT0	9;9	8;8	0;0		Fmr1	;	2	9	8	0	6	5	6	5	7	6	6	5	6	5	7	6	0	0	0	0	0	0	21.9	20.5	0	66.269	589	589;589	3.69	17	20	18	0	38.251	By MS/MS	By MS/MS	By MS/MS	By MS/MS	By MS/MS	By MS/MS	17	13.8
Q5M8Q0;Q3U7D2;E9QAZ2;Q9CZM2;B8JKK2	Q5M8Q0;Q3U7D2;E9QAZ2;Q9CZM2;B8JKK2	6;6;6;6;3	6;6;6;6;3	6;6;6;6;3	Ribosomal protein L15;60S ribosomal protein L15	Rpl15;Gm10020	;;;;	5	6	6	6	3	3	3	5	5	5	3	3	3	5	5	5	3	3	3	5	5	5	28.4	28.4	28.4	24.146	204	204;204;204;204;107	4.13	12	20	21	0	13.433	By MS/MS	By MS/MS	By MS/MS	By MS/MS	By MS/MS	By MS/MS	20.6	20.6
E9QB02;Q68FL6;F6W0G8	E9QB02;Q68FL6	23;23;6	23;23;6	23;23;6	Methionine--tRNA ligase, cytoplasmic	Mars	;	3	23	23	23	13	14	16	16	19	16	13	14	16	16	19	16	13	14	16	16	19	16	35.4	35.4	35.4	102.37	910	910;902;184	3.71	46	57	50	0	94.309	By MS/MS	By MS/MS	By MS/MS	By MS/MS	By MS/MS	By MS/MS	22.1	18.8
Q3UVS8;E9QJS0;Q501J4;G5E8U8;G5E8U5;Q80ZK0	Q3UVS8;E9QJS0;Q501J4;G5E8U8;G5E8U5;Q80ZK0	1;1;1;1;1;1	1;1;1;1;1;1	1;1;1;1;1;1	28S ribosomal protein S10, mitochondrial	Mrps10	;;;;;	6	1	1	1	1	0	1	0	1	1	1	0	1	0	1	1	1	0	1	0	1	1	17.2	17.2	17.2	11.148	93	93;160;192;200;201;160	4.14	2	2	3	0	3.022	By MS/MS		By MS/MS		By MS/MS	By matching	17.2	0
E9QJT2;Q3UMQ8	E9QJT2;Q3UMQ8	2;2	2;2	2;2	H/ACA ribonucleoprotein complex non-core subunit NAF1	Naf1	;	2	2	2	2	1	1	1	1	2	1	1	1	1	1	2	1	1	1	1	1	2	1	4.4	4.4	4.4	63.65	597	597;489	3.91	3	4	4	0	13.861	By MS/MS	By MS/MS	By MS/MS	By MS/MS	By MS/MS	By MS/MS	2.7	2.7
E9QK48;Q7TNG5;D6RGM3;A0A0U1RPM7;A0A0U1RQ42	E9QK48;Q7TNG5;D6RGM3	4;4;3;1;1	4;4;3;1;1	4;4;3;1;1	Echinoderm microtubule-associated protein-like 2	Eml2	;;	5	4	4	4	0	0	2	1	3	0	0	0	2	1	3	0	0	0	2	1	3	0	8.9	8.9	8.9	90.791	841	841;649;427;82;150	4.09	2	5	4	0	4.6435			By MS/MS	By matching	By MS/MS		0	0
E9QK82;P27573	E9QK82;P27573	1;1	1;1	1;1	Myelin protein P0	Mpz	;	2	1	1	1	1	1	1	0	0	0	1	1	1	0	0	0	1	1	1	0	0	0	5.2	5.2	5.2	27.651	248	248;248	1	3			1	-2	By matching	By matching	By MS/MS				5.2	5.2
[truncated: 2,984 more rows]
[truncated: 43 more columns]

## Sheet: SS18 IDR N-BRD4 N-FUS  N-polyY
Protein IDs	Majority protein IDs	Peptide counts (all)	Peptide counts (razor+unique)	Peptide counts (unique)	Protein names	Gene names	Fasta headers	Number of proteins	Peptides	Razor + unique peptides	Unique peptides	Peptides SS18_1	Peptides SS18_2	Peptides SS18_3	Peptides IDR_1	Peptides IDR_2	Peptides IDR_3	Peptides NBrd4_1	Peptides NBrd4_2	Peptides NBrd4_3	Peptides Nfus_1	Peptides Nfus_2	Peptides Nfus_3	Peptides N-polyY_1	Peptides N-polyY_2	Peptides N-polyY_3	Razor + unique peptides SS18_1	Razor + unique peptides SS18_2	Razor + unique peptides SS18_3	Razor + unique peptides IDR_1	Razor + unique peptides IDR_2	Razor + unique peptides IDR_3	Razor + unique peptides NBrd4_1	Razor + unique peptides NBrd4_2	Razor + unique peptides NBrd4_3	Razor + unique peptides Nfus_1	Razor + unique peptides Nfus_2	Razor + unique peptides Nfus_3	Razor + unique peptides N-polyY_1	Razor + unique peptides N-polyY_2	Razor + unique peptides N-polyY_3	Unique peptides SS18_1	Unique peptides SS18_2	Unique peptides SS18_3	Unique peptides IDR_1	Unique peptides IDR_2	Unique peptides IDR_3	Unique peptides NBrd4_1	Unique peptides NBrd4_2
[truncated: 4,004 more rows]
[truncated: 127 more columns]

[truncated: 3 more sheets: SS18 & N, GFP & N &  FL, SS18-WT vs SS18-KO]
