# Supplementary material for: SS18 regulates pluripotent-somatic transition through phase separation
Source: Nat Commun. 2021 Jul 2;12:4090. doi: 10.1038/s41467-021-24373-5 (PMC8253816; doi:10.1038/s41467-021-24373-5)
Supplement: Supplementary file 9 — Source Data [file 41467_2021_24373_MOESM9_ESM.xlsx]

## Sheet: Figure 1
Figure 1e		Relative Expression to Gapdh
		Exp.1		Exp.2		Exp.3
		sg1	sg2	sg1	sg2	sg1	sg2
	Non_Target	0.000644291	0.000618045	0.000618045	0.000601145	0.000613057	0.000593641
	Jun	0.0100268	0.00684848	0.00929068	0.00666121	0.00873794	0.00612442
	P53	0.00412898	0.00189972	0.00401607	0.00163103	0.00371031	0.00163385
	Smarcc2	0.00106865	0.000695337	0.00103942	0.000671651	0.000993642	0.000660151
	Crampl	0.000782295	0.000892414	0.000850147	0.000898621	0.000779607	0.000850974
	Edf1	0.000729906	0.000465155	0.000714884	0.00046839	0.000695162	0.0004651
	Gse1	0.000512556	0.000868009	0.000422137	0.000750426	0.000465616	0.000773304
	Asf1a	0.000526966	0.000270891	0.000534322	0.000259856	0.000522585	0.000283839
	Ss18	0.00255936	0.00125335	0.00238797	0.00119398	0.00227132	0.00114631
	Myh9	0.000491677	0.0005055	0.000428029	0.000471648	0.000458872	0.000484721

## Sheet: Figure 2
Figure 2d		Relative Expression to JunTetON mESCs
		WT	Ss18-KO	Ss18-KO rescue
	Exp.1	1	2.567	1.007
	Exp.2	1	3.305	1.181
	Exp.3	1	3.016	1.075
Figure 2f		EGFP+ Clones Number
		Exp.1		Exp.2		Exp.3
		NC	Ss18-KO	NC	Ss18-KO	NC	Ss18-KO
	0h	445	399	427	415	430	450
	2h	360	379	351	316	366	355
	4h	369	379	319	351	340	345
	6h	132	356	141	348	130	338
	8h	49	151	51	140	45	145
	10h	43	94	25	122	30	102
	12h	11	46	16	63	9	57

## Sheet: Figure 3
Figure 3c		pixel intensity (a.u.)
	Time course(9 sec)	148.725	147.909	156.421	153.025	147.606	149.988	150.499	152.951	155.069	152.226	159.596	154.263	149.376	145.48	155.684	155.253	153.889	145.268	157.802	147.431	142.993	150.471	150.186	150.579	148.624	144.735	163.316	147.108	150.408	145.719	154.646	158.453	155.772	143.602	152.449	148.672	153	153.87	152.018	162.468	155.183	149.982	160.1	151.937	155.657	155.804	153.43	144.583
		155.06	154.556	151.292	161.24	161.901	159.581	149.795	151.721	154.15	152.314	149.148	159.193	156.825	155.275	156.829	152.417	147.472	148.467	155.014	155.235	152.524	148.763	155.651	160.397	159.782	162.517	153.776	147.084	158.194	160.946	146.969	158.128	155.011	152.743	150.914	148.641	143.158	146.848	153.646	151.978	151.669	160.679	150.409	156.906	143.671	141.074	148.558	153.778
		154.265	150.961	148.405	152.244	151.639	150.971	150.996	158.407	154.138	152.602	153.059	159.356	158.835	149.188	160.372	144.637	150.351	155.209	155.475	160.216	153.09	159.791	146.674	154.818	150.161	152.683	157.289	155.076	146.27	142.414	147.715	149.788	146.361	155.872	158.411	149.865	147.24	155.129	155.544	156.901	159.369	155.809	150.269	149.368	149.95	160.559	149.038	149.8
		80.9093	75.0795	75.7159	82.6352	81.1067	81.1126	77.5206	82.9527	91.6442	86.5784	83.7975	81.895	85.6243	91.1014	82.1735	86.8529	83.1674	89.5339	83.298	88.5356	91.2755	95.206	95.5154	96.2662	103.812	106.274	98.8192	99.8478	105.522	105.971	104.145	113.468	108.638	117.763	108.829	119.021	116.106	105.265	119.876	111.371	119.647	115.035	111.765	131.049	115.83	135.283	123.97	128.087
		94.7737	94.1411	99.4731	99.033	96.337	97.1078	99.2357	107.61	101.862	96.4761	99.9938	98.4899	102.301	101.262	98.4623	106.895	103.719	104.245	100.898	110.461	107.441	99.5244	104.6	102.732	108.106	112.056	110.848	123.16	114.026	119.406	114.9	113.324	114.057	127.168	112.005	125.629	121.507	126.513	120.469	130.051	126.377	119.858	125.939	118.372	122.404	126.266	129.126	124.835
		108.778	104.031	108.73	112.836	106.764	101.997	106.04	101.953	109.149	106.053	104.759	106.865	110.608	115.746	115.445	109.923	112.24	110.021	109.054	112.87	117.508	105.421	115.795	113.41	125.167	120.474	116.112	121.056	126.802	121.715	117.181	120.896	108.967	120.262	118.767	113.478	119.726	121.399	125.758	118.289	114.833	125.983	127.018	128.025	125.873	128.28	136.322	131.42
		111.505	109.647	109.31	119.595	111.807	117.19	122.398	118.651	119.26	113.025	107.42	120.35	121.217	117.312	111.4	116.571	115.324	116.397	122.047	114.874	122.96	126.241	121.106	122.275	122.012	120.921	120.261	120.449	121.824	118.788	117.157	127.313	125.434	126.024	120.863	128.488	122.189	127.536	122.39	123.659	133.247	120.726	130.335	128.362	129.459	131.84	131.841	126.256
		124.31	123.749	124.958	118.152	116.258	120.7	123.316	119.864	123.058	123.098	126.187	119.394	122.067	120.514	122.149	121.009	124.197	121.866	119.624	128.788	124.28	125.081	135.346	124.553	124.43	120.013	128.014	125.105	126.319	122.319	130.677	126.24	124.117	132.518	138.424	129.009	117.621	132.373	127.385	121.486	131.868	135.965	130.59	128.076	124.673	134.78	136.498	135.034
		116.956	117.531	108.913	123.373	117.54	121.609	124.303	119.446	109.251	119.445	124.641	114.303	120.868	125.929	128.466	131.192	125.569	129.162	128.584	131.4	122.518	131	119.893	130.299	126.133	128.742	128.193	134.442	120.84	129.743	131.779	116.131	131.779	120.41	133.421	134.171	126.927	141.146	132.937	127.334	138.137	133.556	126.665	122.338	130.359	128.631	141.04	126.351
		123.903	130.021	129.937	123.069	123.114	124.494	124.908	128.212	130.116	124.109	123.594	122.812	123.981	121.234	129.219	123.104	125.958	132	132.106	134.999	124.331	124.105	121.592	129.24	124.632	125.666	127.625	132.413	126.006	127.571	125.546	130.583	130.492	120.806	132.134	131.877	131.949	130.264	129.212	137.245	128.532	135.369	127.802	132.785	128.052	128.835	122.064	132.697
		124.98	127.192	123.25	126.237	129.982	128.451	136.892	130.131	123.454	123.374	135.69	133.272	133.835	127.648	124.396	128.351	125.811	128.753	126.429	129.274	120.857	125.459	131.617	120.958	129.429	123.913	137.26	131.86	133.457	135.593	128.253	133.389	138.91	119.647	138.894	125.642	129.216	133.274	127.483	135.166	129.547	124.613	133.356	134.433	129.671	131.216	132.88	129.884
		131.613	131.512	134.53	136.476	134.641	130.668	130.511	124.557	126.897	127.269	124.945	128.466	132.876	141.195	134.02	131.902	124.985	131.29	124.243	126.974	145.143	132.755	125.189	126.364	137.099	128.221	131.391	130.381	131.189	132.633	127.968	134.012	134.465	134.529	143.26	127.368	121.187	133.563	131.942	134.828	136.794	134.379	134.095	135.715	140.984	135.623	129.817	131.657
Figure 3d		Normalized Pixel Intensity
		Inside								Outside
	pre-0.75s	1.0081	1.08473	0.96447	0.944595	1.04312	0.996356	0.978637	1.04017	1	0.988333	1.0174	1.00679	0.987452	1.00434	0.991592	1
	pre-1.50s	1.03239	0.928305	1	0.995738	0.972557	1.01822	0.957275	0.996349	0.985714	1.04083	0.986078	0.96606	0.987452	0.991322	0.991592	1.06902
	pre-0.75s	0.959514	0.986965	1.03553	1.05967	0.984318	0.985426	1.06409	0.963485	1.01429	0.970833	0.996519	1.02715	1.0251	1.00434	1.01682	0.930983
	0.00s	0	0	0	0	0	0	0	0	1	1	1	1	1	1	1	1
	0.75s	0.235441	0.139665	0.20748	0.254133	0.240651	0.275718	0.241972	0.268592	0.969231	0.875	0.963415	0.976191	0.878378	0.955224	0.948052	0.942311
	1.50s	0.353161	0.325885	0.373464	0.358776	0.405308	0.451174	0.362958	0.366262	0.938462	0.9375	0.902439	0.904762	0.837838	0.850746	0.805195	0.942311
	2.25s	0.483961	0.558659	0.428792	0.433521	0.557298	0.52637	0.384956	0.488349	0.892308	0.875	0.939025	0.928572	0.891892	0.880597	0.74026	0.807695
	3.00s	0.510121	0.581937	0.497952	0.463419	0.531966	0.501305	0.373957	0.488349	0.861538	0.770833	0.865854	0.904762	0.783784	0.820895	0.74026	0.826926
	3.75s	0.601682	0.791434	0.580944	0.568062	0.569964	0.551435	0.472945	0.549393	0.892308	0.833333	0.902439	0.857143	0.689189	0.940298	0.766234	0.750003
	4.50s	0.575522	0.768156	0.539448	0.553113	0.607961	0.601566	0.483944	0.659271	0.784615	0.875	0.902439	0.857143	0.743243	0.940298	0.727273	0.846157
	5.25s	0.654002	0.861266	0.636272	0.627857	0.569964	0.664229	0.494943	0.647062	0.815385	0.895833	0.878049	0.869048	0.716216	0.791045	0.61039	0.884619
	6.00s	0.667082	0.791434	0.62244	0.657755	0.671291	0.563968	0.42895	0.647062	0.784615	0.8125	0.853659	0.845238	0.702703	0.820895	0.675325	0.942311
[truncated: 55 more columns]

## Sheet: Figure 4
Figure 4c			Exp.1	Exp.2	Exp.3
			Relative expression to Gapdh and Ss18 KO
	Ss18 KO	EGFP	1	1	1
		Ss18-379	0.501736	0.554785	0.592546
		Q->A(223-379)	0.481297	0.584389	0.560583
		Y->A(223-379)	1.27015	1.69937	1.23114
		G->A(223-379)	0.320856	0.484645	0.535887
		P->A(223-379)	0.484645	0.726986	0.484645
		Q->A(FL)	0.449066	0.568408	0.482968
		P->A(FL)	0.435275	0.521233	0.460094
	WT		0.340329	0.528509	0.30566

## Sheet: Figure 5
Figure 5b				Exp.1	Exp.2	Exp.3
				Relative expression to Gapdh and Ss18 KO
	Ss18 KO	EGFP		1	1	1
		SS18 N-termianl fused with	EGFP	1.23971	1.30586	1.17691
			MED1-IDR	1.43396	1.28788	1.39474
			BRD4-IDR	1.24833	1.42405	1.39474
			TAF15-PLD	0.568408	0.622006	0.449066
			FUS-PLD	0.572362	0.461691	0.488016
			poly Y	0.643941	0.364755	0.392292
			FL	0.477973	0.35233	0.515842
	WT	EGFP		0.364755	0.327598	0.45219

## Sheet: Figure 6
Figure 6c			Relative abundance to BRG1
			WT			KO
			Exp.1	Exp.2	Exp.3	Exp.1	Exp.2	Exp.3
	BAF specific	ARID1A	1.18071	1.19004	1.19138	1.1387	1.16549	1.155
		ARID1B	0.863502	0.862524	0.860417	0.7749	0.780529	0.791751
		DPF1	0.711405	0.708096	0.722327	0.665121	0.69331	0.690142
		DPF2	1.01183	0.993054	1.00382	0.998619	1.00941	1.02698
	ncBAF specific	BRD9	0.828353	0.832197	0.840984	0.772333	0.778012	0.787365
		GLTSCR1L	0.705123	0.691756	0.699921	0.593352	0.617268	0.615041
		GLTSCR1	0.540316	0.547025	0.541838	0.487236	0.504302	0.524953
	PBAF specific	PBRM1	0.638404	0.639663	0.638282	0.701264	0.829963	0.725911
		BRD7	0.764252	0.756397	0.771661	0.793032	0.798894	0.804261
		ARID2	0.759694	0.756319	0.758407	0.795079	0.81281	0.82168
		PHF10	0.672063	0.670724	0.676707	0.653036	0.702335	0.541206
	Shared BAF subunits	SMARCD1	0.981312	0.989828	0.985897	0.971954	0.979829	0.992356
		ACTL6A	0.73132	0.745364	0.739052	0.706908	0.720436	0.733663
		BCL7A	0.937534	0.941369	0.962795	0.933165	0.926608	0.949628
		BCL7B	0.738979	0.71201	0.715072	0.735498	0.746409	0.724907
Figure 6d			Exp.1	Exp.2	Exp.3
			Relative expression to Gapdh
	Scramble		0.010934	0.011679	0.011438
	Ss18		0.03901	0.036906	0.03983
	BAF specific	Dpf1	0.018453	0.021944	0.018453
		Dpf2	0.018646	0.019237	0.020546
	ncBAF specific	Brd9	0.019641	0.016459	0.017763
		Gltscr1	0.012517	0.012174	0.015093
		Gltscr1l	0.012217	0.011518	0.011049
		G1+G1l	0.023519	0.018841	0.019104
	PBAF specific	Pbrm1	0.011478	0.011478	0.012736
		Phf10	0.010562	0.011924	0.012174
		Brd7	0.006502	0.008088	0.007599
	Shared subunits	Brg1	0.102949	0.094732	0.117848
		Smarcd1	0.0547879	0.051296	0.042986

## Sheet: Supplementary Figure 1
Supplementary Figure 1d		EGFP+ Clones Number
		Exp.1	Exp.2	Exp.3
	0h	503	551	462
	2h	431	410	407
	4h	422	432	430
	6h	308	298	251
	8h	106	93	95
	10h	49	55	70
	12h	33	25	28
	24h	0	2	1
Supplementary Figure 1g		TPM Relative to -dox
		Pluripotential genes					c-Jun induced genes
		Nanog	Esrrb	Nr5a2	Tet2	Klf2	Fosl1	Fosl2	Bach1	Bhlhe40	Atf3
	0h	1	1	1	1	1	1	1	1	1	1
	1h	1.08705	1.04851	0.851064	0.923077	1.00621	1	1	1.22222	2	1
	2h	0.884615	0.977612	0.808511	1	0.962733	1	1	1.55556	2	0
	4h	0.572874	0.80597	0.489362	0.653846	0.47205	19	7	3.22222	17	1.5
	8h	0.11336	0.220149	0.148936	0.269231	0.198758	89	38	5.88889	52	13.5
	12h	0.050607	0.100746	0.085106	0.153846	0.130435	114	47	6.66667	63	12
	24h	0.022267	0.037313	0.021277	0.115385	0.136646	77	89	7.33333	46	16.5

## Sheet: Supplementary Figure 2
Supplementary Figure 2b		Log2 relative expression (Dox+/-)
		Exp.1				Exp.2
		WT	Ss18-KO+/-	Ss18-KO2#-/-	Ss18-KO1#-/-	WT	Ss18-KO+/-	Ss18-KO2#-/-	Ss18-KO1#-/-
	Dox 0h	0	0	0	0	0	0	0	0
	Dox 8h	-3.61501	-3.47	-2.30503	-2.06501	-4.385	-4.08	-2.415	-2.2
	Dox 24h	-7.36997	-7.76867	-5.58007	-5.30515	-7.265	-7.495	-5.855	-5.295
Supplementary Figure 2d		Log2 relative expression (Dox+/-)
		Exp.1		Exp.2
		NC	Ss18 KO	NC	Ss18 KO
	0h	0	0	0	0
	2h	-0.23101	-0.17603	-0.415	-0.125
	4h	-0.13043	-0.15351	-0.545	-0.38
	6h	-0.55041	-0.65887	-0.88	-0.535
	8h	-0.88967	-0.41748	-1.17	-0.61
	10h	-1.76381	-0.72691	-1.785	-0.9
	12h	-2.19547	-1.31505	-2.38	-1.44
Supplementary Figure 2f			Exp.1	Exp.2	Exp.3
			Relative expression to Gapdh
	Nanog	WT	1	1	1
		Random	1.56374	2.82843	2.09217
		Naïve-Primed	1.7411	2.21914	2.8481
		Neuroectodermal	3.53081	3.61752	3.94493
	Esrrb	WT	1	1	1
		Random	1.23542	1.38511	1.38511
		Naïve-Primed	1.26138	1.27456	1.68179
		Neuroectodermal	1.64718	2.15099	1.42405
	Klf4	WT	1	1	1
		Random	1.31951	1.60214	1.26138
		Naïve-Primed	2.17347	2.18859	3.86375
		Neuroectodermal	2.55797	3.32879	1.93187

## Sheet: Supplementary Figure 3
Supplementary Figure 3c		Number of Granules
	Before Treatment	32	22	24	8	14	7	19	17	13	15	8	15	21	25	17	17	9	25	10	34	27	19	27	24	31	11	15	12	21	15
	1.6-hex 10s	4	0	0	1	0	3	4	3	2	0	0	0	1	4	0	0	0	0	0	2	0	0	7	8	1	0	0	5	6	6
	Recover 10s	14	19	7	11	5	9	16	18	14	17	26	15	13	5	4	7	18	14	16	6	18	8	5	5	4	0	1	18	19	0
Supplementary Figure 3d		Normalized Pixel intensity
		Bleached							Unbleached
	0s	1	1	1	1	1	1	1	1	1	1	1	1	1	1
	10s	0.145631	0.306931	0.148515	0.0873786	0.204301	0.191919	0.271028	1.04717	1.04	1.00952	0.980952	1.05825	1.00961	1.07217
	20s	0.640777	0.940594	0.930693	0.961165	0.849462	0.959596	0.990654	0.933962	0.99	1	1.00952	0.980583	1.00961	1.1134
	30s	0.84466	1.0099	0.950495	0.980583	1.13979	0.929293	0.990654	1	1.06	0.990476	1.05714	0.893204	0.990385	1.04124
	40s	0.932039	0.990099	1.0297	0.970874	1.19355	1.06061	1.03738	0.95283	1.06	0.961905	0.961905	0.990291	1.02885	0.989691
	50s	0.941748	1.0099	0.970297	1.04854	1.09677	1.11111	1.03738	0.90566	1.03	1	1	0.961165	0.951923	0.845361
Supplementary Figure 3e	Diameter of Granules(μm)	2.15	2.28	1.6	1.48	2.4	2.06	2.39	0.5	0.4
	Time(sec)	1.57	1.57	1.044	1.044	2.092	1.57	1.57	0.522	0.522

## Sheet: Supplementary Figure 4
Supplementary Figure 4c			Exp.1	Exp.2	Exp.3
			Relative expression to Gapdh and Ss18 KO
	Ss18 KO	EGFP	1	1	1
		Ss18-70	1.35663	0.952954	1.21001
		Ss18-106	1.71119	1.65864	2.02792
		Ss18-145	1.36604	1.68179	1.64148
		Ss18-184	1.33793	1.32869	1.41421
		Ss18-223	1.06069	1.10957	1.1019
		Ss18-262	0.549046	0.82932	0.843816
		Ss18-301	0.560583	0.82932	0.747425
		Ss18-340	0.468136	0.752623	0.721965
		Ss18-379	0.280292	0.63728	0.486327
		Ss18-FL	0.304603	0.517632	0.316439
		Ss18-IDR	0.968675	1.11379	1.16079
	WT	EGFP	0.181747	0.384219	0.340329
Supplementary Figure 4e	Ss18-FL	Ss18-IDR	Q->A(223-379)	G->A(223-379)	Y->A(223-379)	P->A(223-379)
	Number of Granules
	39	16	18	29	0	26
	50	14	14	59	0	19
	43	9	15	14	0	15
	40	8	25	25	0	25
	53	27	21	26	0	15
	58	22	42	46	0	17
	37	8	30	17	0	13
	49	9		15		15
		9		11		14
		14		11		19
		14
Supplementary Figure 4f			Diameter of Granules (μm)
	Ss18-FL	Exp.1	0.35	0.24	0.34	0.34	0.28	0.31	0.34	0.31	0.33	0.33	0.35	0.22	0.31	0.43	0.34	0.29	0.28	0.29	0.39	0.32
		Exp.2	0.32	0.36	0.34	0.23	0.34	0.28	0.31	0.29	0.31	0.28	0.26	0.24	0.28	0.41	0.28	0.26	0.24	0.28	0.24	0.3	0.28	0.25	0.32	0.23	0.28
		Exp.3	0.31	0.2	0.26	0.17	0.17	0.25	0.24	0.29	0.25	0.28	0.28	0.26	0.26	0.28	0.28	0.29	0.18	0.25	0.22	0.23
		Exp.4	0.27	0.28	0.25	0.27	0.28	0.27	0.26	0.28	0.2	0.19	0.26	0.27	0.26	0.25	0.3	0.26	0.22	0.28	0.23	0.32
		Exp.5	0.25	0.3	0.22	0.22	0.28	0.25	0.29	0.28	0.31	0.36	0.26	0.28	0.33	0.22	0.22	0.27	0.26	0.3	0.32	0.27	0.24	0.36	0.24	0.26	0.24	0.28
		Exp.6	0.43	0.27	0.36	0.29	0.39	0.31	0.24	0.33	0.36	0.3	0.45	0.43	0.34	0.35	0.3	0.4	0.37	0.36	0.42	0.26	0.31	0.47	0.4	0.32	0.35	0.27	0.42	0.35	0.4
		Exp.7	0.39	0.25	0.24	0.42	0.28	0.35	0.42	0.4	0.31	0.23	0.28	0.34	0.27	0.38	0.39	0.29	0.22	0.35	0.39	0.32
		Exp.8	0.32	0.26	0.44	0.32	0.26	0.27	0.27	0.3	0.24	0.26	0.34	0.26	0.34	0.4	0.32	0.26	0.28	0.35	0.29	0.34	0.3	0.31	0.33	0.28	0.32
	Ss18-IDR	Exp.1	0.51	0.3	0.44	0.33	0.32	0.35	0.42	0.41	0.46	0.32	0.42	0.35	0.51	0.31	0.44	0.34
		Exp.2	0.33	0.39	0.36	0.39	0.35	0.35	0.39	0.39	0.32	0.27	0.35	0.29	0.37	0.33
		Exp.3	0.61	0.31	0.49	0.37	0.56	0.33	0.47	0.48	0.33
		Exp.4	0.24	0.55	0.37	0.4	0.43	0.36	0.44	0.32
		Exp.5	0.48	0.35	0.43	0.56	0.36	0.4	0.37	0.31	0.34	0.38	0.3	0.4	0.26	0.29
		Exp.6	0.36	0.28	0.29	0.41	0.28	0.25	0.25	0.37	0.4	0.38	0.35	0.34	0.28	0.29
		Exp.7	0.37	0.32	0.81	0.6	0.32	0.38	0.39	0.3
		Exp.8	0.48	0.33	0.22	0.33	0.54	0.38	0.4	0.35	0.34
		Exp.9	0.47	0.38	0.32	0.44	0.39	0.33	0.25	0.34	0.34
		Exp.10	0.52	0.34	0.34	0.25	0.44	0.29	0.33	0.34	0.24	0.34	0.31	0.34	0.31	0.44
		Exp.11	0.37	0.59	0.37	0.35	0.62	0.38	0.35	0.44	0.46	0.45	0.32	0.69	0.47	0.37
	Q->A (223-379)	Exp.1	0.48	0.31	0.37	0.44	0.44	0.27	0.48	0.34	0.4	0.4
		Exp.2	0.47	0.44	0.44	0.32	0.52	0.45	0.41	0.4	0.33	0.43
		Exp.3	0.47	0.44	0.43	0.42	0.38	0.45	0.42	0.43	0.41	0.42
		Exp.4	0.39	0.41	0.31	0.41	0.5	0.34	0.33	0.45	0.33	0.35	0.4	0.33
		Exp.5	0.4	0.37	0.38	0.29	0.4	0.28	0.41	0.38	0.43	0.51
		Exp.6	0.48	0.42	0.31	0.39	0.26	0.34	0.4	0.34	0.3	0.45	0.29	0.3	0.42	0.35	0.38	0.36	0.29	0.34	0.4	0.37	0.41
		Exp.7	0.29	0.46	0.34	0.34	0.39	0.36	0.3	0.34	0.29	0.27	0.29	0.45	0.36	0.45	0.4
	G->A (223-379)	Exp.1	0.33	0.37	0.44	0.23	0.41	0.38	0.32	0.35	0.28	0.23	0.35	0.31	0.31	0.29	0.3
		Exp.2	0.38	0.27	0.47	0.36	0.37	0.32	0.42	0.34	0.32	0.27	0.39	0.28	0.42	0.46	0.45	0.32	0.41	0.35	0.45	0.3	0.31	0.3	0.3	0.3	0.32	0.27	0.26	0.39	0.37	0.29
		Exp.3	0.51	0.44	0.28	0.45	0.36	0.3	0.18	0.4	0.38	0.42
		Exp.4	0.42	0.4	0.36	0.42	0.45	0.4	0.41	0.34	0.39	0.35	0.36	0.35
		Exp.5	0.4	0.29	0.36	0.4	0.34	0.34	0.34	0.47	0.32	0.44	0.36	0.39	0.28
		Exp.6	0.37	0.38	0.37	0.24	0.41	0.39	0.36	0.36	0.33	0.37	0.39	0.33	0.38	0.36	0.32	0.34	0.42	0.33	0.35	0.37	0.31	0.28	0.27	0.34	0.3
		Exp.7	0.39	0.45	0.49	0.5	0.34	0.3	0.39	0.39	0.49	0.39
		Exp.8	0.38	0.35	0.27	0.46	0.36	0.31	0.23	0.36	0.33	0.38
		Exp.9	0.45	0.46	0.33	0.31	0.36	0.33	0.36	0.3	0.39	0.33	0.26
		Exp.10	0.46	0.49	0.28	0.31	0.43	0.4	0.28	0.38	0.36	0.43	0.37
	P->A (223-379)	Exp.1	0.25	0.35	0.38	0.38	0.29	0.22	0.31	0.34	0.3	0.29	0.4	0.27	0.33
		Exp.2	0.38	0.35	0.33	0.32	0.45	0.34	0.32	0.27	0.37	0.31
		Exp.3	0.38	0.36	0.33	0.37	0.35	0.35	0.32	0.33	0.25	0.34
		Exp.4	0.31	0.34	0.3	0.34	0.31	0.26	0.21	0.3	0.33	0.28	0.36	0.29
		Exp.5	0.39	0.41	0.42	0.38	0.4	0.33	0.32	0.39	0.34	0.31
		Exp.6	0.43	0.24	0.35	0.37	0.26	0.32	0.27	0.28	0.39	0.26
		Exp.7	0.35	0.33	0.3	0.31	0.28	0.35	0.37	0.31	0.35	0.32
		Exp.8	0.37	0.4	0.32	0.36	0.4	0.37	0.38	0.29	0.28	0.31
		Exp.9	0.32	0.29	0.29	0.29	0.34	0.26	0.34	0.31	0.31	0.23
		Exp.10	0.26	0.31	0.24	0.28	0.34	0.35	0.3	0.29	0.25	0.3
Supplementary Figure 4g		Normalized pixel intensity
		SS18-FL			SS18-IDR			Q→A			G→A			P→A
	pre-1.5s	0.985951	0.98984	0.959398	1.00829	0.977938	0.991667	0.963502	1.01933	0.970242	1.0098	1.02308	0.952721	0.939093	0.999347	0.999905
	pre-1.0s	1.00021	0.962154	0.998525	0.971225	1.00507	1.01544	0.981552	0.968764	1.01836	0.982868	0.961526	1.04084	1.05751	1.06715	1.01252
	pre-0.5s	1.01384	1.04813	1.04227	1.02048	1.01724	0.993716	1.05505	1.01191	1.01152	1.0075	1.0156	1.00667	1.00341	0.933368	0.987575
	0.0s	0	0	0	0	0	0	0	0	0	0	0	0	0	0	0
	0.5s	0.196015	0.200241	0.229257	0.254584	0.305566	0.266667	0.046968	0.009974	0.02254	0.057821	0.061024	0.058163	0.030334	0.021897	0.011192
	1.0s	0.269639	0.256248	0.268974	0.405189	0.492456	0.400546	0.068109	0.023813	0.038876	0.105098	0.079085	0.095728	0.046491	0.048863	0.037276
	1.5s	0.391113	0.388837	0.342705	0.527604	0.627108	0.501639	0.111388	0.035333	0.041661	0.125113	0.103879	0.11258	0.067964	0.067991	0.04439
	2.0s	0.446147	0.426048	0.350669	0.604955	0.639153	0.538115	0.115776	0.040204	0.052425	0.163248	0.154323	0.134933	0.086831	0.082258	0.050081
	2.5s	0.500863	0.446749	0.439245	0.64046	0.742107	0.69918	0.152872	0.048632	0.073952	0.166378	0.170033	0.177648	0.0836	0.133525	0.067343
	3.0s	0.557375	0.5627	0.477291	0.686403	0.780652	0.728552	0.167032	0.044379	0.063062	0.178486	0.207438	0.173201	0.109764	0.131487	0.067248
	3.5s	0.602585	0.596863	0.46569	0.718494	0.838595	0.653415	0.170523	0.050487	0.075218	0.190923	0.204339	0.194734	0.116852	0.143559	0.087451
	4.0s	0.605331	0.560668	0.527232	0.793114	0.872448	0.709836	0.153371	0.067651	0.090794	0.199407	0.232126	0.196606	0.132905	0.17954	0.086787
	4.5s	0.652759	0.616167	0.496166	0.77975	0.828325	0.725137	0.201237	0.058141	0.107383	0.231365	0.262584	0.209128	0.12884	0.209407	0.100066
	5.0s	0.615577	0.580734	0.496854	0.79565	0.892608	0.780464	0.213203	0.069507	0.097632	0.227576	0.231805	0.245875	0.146456	0.21999	0.106801
	5.5s	0.685962	0.621755	0.556724	0.800332	0.86015	0.701093	0.222477	0.077779	0.102444	0.252286	0.234477	0.237566	0.138847	0.184165	0.106801
	6.0s	0.671279	0.611341	0.561935	0.835252	0.915938	0.670082	0.24282	0.086671	0.113967	0.265876	0.300096	0.265652	0.158235	0.24578	0.120364
	6.5s	0.685222	0.605753	0.507078	0.867831	0.842526	0.804098	0.263562	0.091	0.111435	0.26497	0.269531	0.252194	0.163969	0.23606	0.109931
	7.0s	0.723672	0.679705	0.574223	0.81945	0.936351	0.701639	0.267152	0.070435	0.101937	0.2667	0.285455	0.261322	0.170014	0.226026	0.131936
	7.5s	0.724728	0.618999	0.549449	0.812719	0.957525	0.816257	0.248604	0.099196	0.11612	0.279796	0.288768	0.25945	0.157506	0.235903	0.132979
	8.0s	0.766346	0.66002	0.605682	0.847542	0.896919	0.771721	0.239828	0.097186	0.135494	0.283337	0.277653	0.279579	0.16991	0.25213	0.13222
	8.5s	0.796134	0.609093	0.622493	0.852809	0.971852	0.839891	0.243817	0.118757	0.134102	0.28655	0.2846	0.280983	0.182315	0.280037	0.150052
	9.0s	0.774691	0.702184	0.627507	0.866563	0.919995	0.829372	0.248404	0.110561	0.153729	0.293139	0.304478	0.28227	0.185338	0.260361	0.13573
	9.5s	0.748917	0.702946	0.716182	0.873195	0.96564	0.809016	0.221081	0.103912	0.148284	0.30154	0.308646	0.271153	0.193364	0.320094	0.152234
	10s	0.809232	0.674752	0.670861	0.877585	0.967795	0.740847	0.244316	0.11721	0.145878	0.296186	0.334295	0.279696	0.185963	0.273922	0.161624
	10.5s	0.736664	0.673609	0.659261	0.84208	0.940028	0.814071	0.227962	0.105922	0.160947	0.307471	0.328845	0.272323	0.186484	0.300653	0.154036

[truncated: 2 more sheets: Supplementary Figure 6, Supplementary Figure 7]
